# Supplementary material for: Hakai is required for stabilization of core components of the m6A mRNA methylation machinery
Source: Nat Commun. 2021 Jun 18;12:3778. doi: 10.1038/s41467-021-23892-5 (PMC8213727; doi:10.1038/s41467-021-23892-5)
Supplement: Supplementary file 4 — Supplementary Data 1 [file 41467_2021_23892_MOESM4_ESM.xlsx]

## Sheet: Long_vs_GFP
Supplementary Data 1: proteins pulled down after immunoprecipitation of Hakai long isoform
LFQ intensity GFP_1	LFQ intensity GFP_2	LFQ intensity long_1	LFQ intensity long_2	Only identified by site	Reverse	Potential contaminant	Student's T-test Significant LFQ intensity long_LFQ intensity GFP	Student's T-test significant	Peptides	Razor + unique peptides	Unique peptides	Sequence coverage [%]	Unique + razor sequence coverage [%]	Unique sequence coverage [%]	Mol. weight [kDa]	Q-value	Score	Intensity	MS/MS Count	-Log Student's T-test p-value LFQ intensity long_LFQ intensity GFP	Student's T-test q-value LFQ intensity long_LFQ intensity GFP	Student's T-test Difference LFQ intensity long_LFQ intensity GFP	Student's T-test Test statistic LFQ intensity long_LFQ intensity GFP	Protein IDs	Majority protein IDs	Protein names	Gene names
20.6633	20.6315	24.9245	24.9911				+	LFQ intensity long_LFQ intensity GFP	15	15	15	24.6	24.6	24.6	103.12	0	168.75	322410000	32	4.13503	0	4.31039	116.813	Q9VLX0	Q9VLX0		LKR
21.0609	20.8294	28.2678	28.3081				+	LFQ intensity long_LFQ intensity GFP	50	50	50	31.3	31.3	31.3	209	0	323.31	3576100000	184	3.59189	0	7.34284	62.497	Q9W1R5	Q9W1R5	Protein virilizer	vir
27.995	28.0521	29.7772	29.749				+	LFQ intensity long_LFQ intensity GFP	60	60	60	57.2	57.2	57.2	130.86	0	323.31	7343700000	320	3.47425	0	1.73954	54.5775	Q7KN97;Q0E9E2	Q7KN97;Q0E9E2	Pyruvate carboxylase
29.7909	29.8135	35.3851	35.606				+	LFQ intensity long_LFQ intensity GFP	27	27	27	45	45	45	48.361	0	323.31	453260000000	698	3.41984	0	5.69337	51.2618	Q8INW0;M9PBE2;Q9VIT1;Q8INV9	Q8INW0;M9PBE2;Q9VIT1;Q8INV9		Hakai
20.5759	20.4203	24.4448	24.4425				+	LFQ intensity long_LFQ intensity GFP	7	7	7	31	31	31	32.871	0	157.48	428250000	19	3.41025	0	3.94555	50.6991	O01666	O01666	ATP synthase subunit gamma, mitochondrial	ATPsyn-gamma
22.854	22.8073	20.7259	20.814				+	LFQ intensity long_LFQ intensity GFP	2	2	2	3.7	3.7	3.7	54.973	0	3.7428	67923000	4	3.23288	0	-2.06071	-41.3284	Q9VBP6	Q9VBP6		Ssadh
19.8252	19.7633	21.2411	21.2815				+	LFQ intensity long_LFQ intensity GFP	4	4	4	7.8	7.8	7.8	73.6	0	32.257	32759000	7	3.19861	0	1.46705	39.7283	Q6NN86;A0A0B4LGR1;Q9VI14;A0A0B4KFB8	Q6NN86;A0A0B4LGR1;Q9VI14;A0A0B4KFB8		CG15187
20.4723	20.479	22.626	22.5008				+	LFQ intensity long_LFQ intensity GFP	3	3	3	4.1	4.1	4.1	83.073	0	4.9876	29220000	4	3.04575	0	2.08772	33.3105	Q9NDR1;A1ZAS8	Q9NDR1;A1ZAS8		EDTP
21.4974	21.4994	22.0874	22.1242				+	LFQ intensity long_LFQ intensity GFP	2	2	2	9.7	9.7	9.7	29.986	0	7.9105	106300000	7	3.03602	0	0.607326	32.939	Q9VNA5	Q9VNA5	Proteasome subunit beta type-4	Prosbeta7
26.5633	26.5514	26.1981	26.1791				+	LFQ intensity long_LFQ intensity GFP	17	17	17	41.7	41.7	41.7	58.063	0	323.31	1679000000	88	3.03498	0	-0.368788	-32.8996	Q9W392	Q9W392
26.2159	26.259	27.8706	27.7831				+	LFQ intensity long_LFQ intensity GFP	64	64	64	34.3	34.3	34.3	278.59	0	323.31	2339700000	207	3.02707	0	1.5894	32.6008	A1Z784;Q7JV23;A8DY67	A1Z784;Q7JV23;A8DY67		ACC
20.855	20.9075	22.069	22.016				+	LFQ intensity long_LFQ intensity GFP	2	2	2	7.7	7.7	7.7	39.851	0	52.974	77119000	5	2.98822	0	1.16125	31.1728	Q9W4P5	Q9W4P5	V-type proton ATPase subunit d 1	VhaAC39-1
25.6337	25.6272	26.6831	26.6081				+	LFQ intensity long_LFQ intensity GFP	28	28	28	34.5	34.5	34.5	105.65	0	323.31	1108400000	106	2.8624	0	1.01518	26.9619	A0A0B4LFL2;A1ZAX1	A0A0B4LFL2;A1ZAX1	Eukaryotic translation initiation factor 3 subunit C	eIF3-S8
20.7116	20.6149	22.0411	22.0951				+	LFQ intensity long_LFQ intensity GFP	7	7	7	5.5	5.5	5.5	168.47	0	34.777	40929000	12	2.80986	0	1.40485	25.376	Q9W543	Q9W543		Rbcn-3B
26.6228	26.5888	27.2348	27.2002				+	LFQ intensity long_LFQ intensity GFP	17	17	16	45.6	45.6	43.1	35.618	0	307.68	3513400000	118	2.8043	0	0.611713	25.2137	M9PCC1;O18640;M9PB67;REV__M9PBG8;REV__Q9W0S2	M9PCC1;O18640;M9PB67	Guanine nucleotide-binding protein subunit beta-like protein	Rack1
20.7098	20.5774	22.3605	22.3256				+	LFQ intensity long_LFQ intensity GFP	9	9	9	25.1	25.1	25.1	57.946	0	90.035	120830000	18	2.79092	0	1.69944	24.8275	Q9VJZ1	Q9VJZ1		CG9302-RA
24.7542	24.684	25.7302	25.7751				+	LFQ intensity long_LFQ intensity GFP	16	16	16	30.4	30.4	30.4	84.161	0	323.31	605290000	64	2.78995	0	1.03355	24.7996	Q9W4M9	Q9W4M9	tRNA (cytosine(34)-C(5))-methyltransferase	Nsun2
21.9482	22.2644	26.0987	26.1917				+	LFQ intensity long_LFQ intensity GFP	26	26	26	41.8	41.8	41.8	136.85	0	226.23	703700000	98	2.7798	0	4.0389	24.5108	Q9VUQ5;Q9VUQ5-2;M9PFK7	Q9VUQ5;Q9VUQ5-2;M9PFK7	Protein argonaute-2	AGO2
21.0128	20.8208	23.5593	23.6935				+	LFQ intensity long_LFQ intensity GFP	3	3	3	26.1	26.1	26.1	24.872	0	20.433	301080000	13	2.72951	0	2.70958	23.1286	Q9VQ29	Q9VQ29	Cytochrome b-c1 complex subunit Rieske, mitochondrial	RFeSP
30.837	30.9352	32.8593	33.0429				+	LFQ intensity long_LFQ intensity GFP	56	56	46	78.2	78.2	66.7	71.131	0	323.31	134750000000	1099	2.59675	0	2.06503	19.8404	C7LA75;P11147	C7LA75;P11147	Heat shock 70 kDa protein cognate 4	Hsc70-4-RA;Hsc70-4
20.6358	20.4679	22.1595	22.1842				+	LFQ intensity long_LFQ intensity GFP	4	4	4	32.2	32.2	32.2	17.281	0	21.103	146040000	14	2.56342	0	1.62005	19.0906	Q9VVU2	Q9VVU2		RpL26
20.4685	20.2172	22.7227	22.7219				+	LFQ intensity long_LFQ intensity GFP	3	3	3	8	8	8	57.17	0	34.091	56732000	5	2.5568	0	2.37946	18.945	Q9VM69	Q9VM69		nop5
21.0154	20.7012	25.3524	25.0203				+	LFQ intensity long_LFQ intensity GFP	9	9	9	3.3	3.3	3.3	423.07	0	104.56	363760000	17	2.55642	0	4.32802	18.9366	A0A0B4KHR8;A0A0B4K725;Q9VCA8;A0A0B4LHK4;A0A0B4KHZ8	A0A0B4KHR8;A0A0B4K725;Q9VCA8;A0A0B4LHK4;A0A0B4KHZ8	Ankyrin repeat and KH domain-containing protein mask	mask
29.4111	29.3703	28.9394	28.9114				+	LFQ intensity long_LFQ intensity GFP	20	20	20	73	73	73	16.774	0	254.47	17230000000	202	2.55074	0	-0.465301	-18.8128	A0A0B4LG52;Q9W237	A0A0B4LG52;Q9W237	40S ribosomal protein S16	RpS16
20.5083	20.3262	22.1154	22.0935				+	LFQ intensity long_LFQ intensity GFP	3	3	3	3.7	3.7	3.7	118.92	0	4.0754	32663000	4	2.53157	0	1.68718	18.4003	Q9Y134	Q9Y134		l(2)35Df
28.7727	28.8613	29.6582	29.6396				+	LFQ intensity long_LFQ intensity GFP	74	74	74	48	48	48	209.79	0	323.31	7962900000	419	2.53131	0	0.831885	18.3947	A1Z6H7	A1Z6H7		Gp210
20.822	20.6588	22.1438	22.1805				+	LFQ intensity long_LFQ intensity GFP	3	3	3	11.6	11.6	11.6	34.636	0	19.647	145220000	13	2.46313	0	1.42171	16.9998	Q9W1V3	Q9W1V3	rRNA 2-O-methyltransferase fibrillarin	Fib
21.0288	21.1874	23.0604	23.2464				+	LFQ intensity long_LFQ intensity GFP	4	4	4	13.8	13.8	13.8	47.946	0	47.19	133000000	6	2.44954	0	2.04533	16.7344	Q0KIB3	Q0KIB3
20.2579	19.5063	26.3789	26.2236				+	LFQ intensity long_LFQ intensity GFP	20	16	5	39.4	33.2	9.5	70.159	0	209.36	989290000	60	2.44919	0	6.41916	16.7276	P82910;P02825	P82910;P02825	Major heat shock 70 kDa protein Aa;Major heat shock 70 kDa protein Ab	Hsp70Aa;Hsp70Ab
23.2339	23.1207	24.0838	24.101				+	LFQ intensity long_LFQ intensity GFP	10	10	10	11.3	11.3	11.3	123.58	0	67.596	191030000	31	2.4095	0	0.915125	15.9764	Q8IRG6;Q8IRG6-2	Q8IRG6;Q8IRG6-2	FACT complex subunit spt16	dre4
20.2549	20.6493	23.5982	23.6022				+	LFQ intensity long_LFQ intensity GFP	4	4	4	13.2	13.2	13.2	56.455	0	34.113	236490000	10	2.40871	0	3.14809	15.9618	Q9VQL1	Q9VQL1
20.5213	21.4189	27.6473	27.6326				+	LFQ intensity long_LFQ intensity GFP	17	17	17	33.6	33.6	33.6	59.268	0	323.31	3064400000	80	2.34701	0	6.66981	14.8605	Q9Y091;A0A0B4K713;Q9Y091-2	Q9Y091;A0A0B4K713;Q9Y091-2	Pre-mRNA-splicing regulator female-lethal(2)D	fl(2)d
25.65	25.6529	25.3376	25.2921				+	LFQ intensity long_LFQ intensity GFP	12	12	12	41	41	41	46.643	0	189.02	970640000	47	2.34223	0	-0.336554	-14.7785	Q59E30;Q95RI5;M9PFH6;M9PFW1;Q59E29;Q86BI4	Q59E30;Q95RI5;M9PFH6;M9PFW1;Q59E29;Q86BI4	Failed axon connections	fax
26.7867	26.8663	26.1831	26.2164				+	LFQ intensity long_LFQ intensity GFP	8	8	8	37.7	37.7	37.7	17.178	0	191.16	3717500000	87	2.32728	0	-0.626756	-14.5245	X2J950;Q03334	X2J950;Q03334	40S ribosomal protein S13	RpS13
28.1726	28.2998	29.1653	29.1975				+	LFQ intensity long_LFQ intensity GFP	40	36	36	57.6	55	55	72.26	0	323.31	13057000000	302	2.32015	0	0.945157	14.4049	F3YDH0;P29844	F3YDH0;P29844	Heat shock 70 kDa protein cognate 3	Hsc70-3-RA;Hsc70-3
21.7115	22.5943	28.6283	28.4756				+	LFQ intensity long_LFQ intensity GFP	28	28	28	34.3	34.3	34.3	83.988	0	323.31	2468000000	97	2.31295	0	6.39905	14.2852	A1ZAC4	A1ZAC4		krimp
20.4203	20.8591	23.906	24.1198				+	LFQ intensity long_LFQ intensity GFP	29	3	0	59	2.7	0	41.821	0.0021097	2.4195	294460000	9	2.28441	0	3.37318	13.82	X2JCP8;P10987	X2JCP8;P10987	Actin-5C	Act5C
21.0148	20.9175	22.0648	22.2069				+	LFQ intensity long_LFQ intensity GFP	2	2	2	5.2	5.2	5.2	45.889	0	5.707	44308000	3	2.26958	0	1.16977	13.5842	E1JH23;A0A0B4KEI3;A1Z814	E1JH23;A0A0B4KEI3;A1Z814	Oxysterol-binding protein	CG1513-RA
20.5536	20.8294	22.7052	22.6035				+	LFQ intensity long_LFQ intensity GFP	4	4	4	18	18	18	35.894	0	102.57	144850000	6	2.25493	0.0124103	1.96285	13.3551	Q7YU05;Q9W4H6;Q7KVX1	Q7YU05;Q9W4H6;Q7KVX1	Pyruvate dehydrogenase E1 component subunit alpha	l(1)G0334
20.8876	20.3205	26.5913	25.9475				+	LFQ intensity long_LFQ intensity GFP	8	8	8	41.1	41.1	41.1	28.975	0	323.31	1279400000	24	2.24527	0.0121	5.66538	13.2062	Q7JXC4	Q7JXC4		P32
20.8615	21.3314	24.8896	25.2677				+	LFQ intensity long_LFQ intensity GFP	6	6	6	26.5	26.5	26.5	28.121	0	52.341	605130000	22	2.24526	0.0118049	3.98219	13.206	Q9V3P3	Q9V3P3		REG
20.7959	20.6584	22.8448	22.5766				+	LFQ intensity long_LFQ intensity GFP	2	2	2	8	8	8	44.354	0	120.56	113440000	6	2.24255	0.0115238	1.98354	13.1645	Q9VB10	Q9VB10
21.9212	21.7823	22.8079	22.8634				+	LFQ intensity long_LFQ intensity GFP	3	3	3	6.8	6.8	6.8	51.391	0	14.053	115240000	9	2.24231	0.0112558	0.98387	13.1608	A1Z8D0	A1Z8D0		nclb
21.5524	21.3111	23.2325	23.3978				+	LFQ intensity long_LFQ intensity GFP	4	4	4	7.6	7.6	7.6	43.661	0	15.655	117840000	8	2.22378	0.011	1.88343	12.8806	Q9W403	Q9W403
24.917	24.8838	23.094	23.3553				+	LFQ intensity long_LFQ intensity GFP	7	7	7	15.3	15.3	15.3	65.375	0	53.666	265870000	21	2.21328	0.0107556	-1.67576	-12.7245	Q9VYT5	Q9VYT5
24.1924	24.17	23.5908	23.4925				+	LFQ intensity long_LFQ intensity GFP	4	4	4	16.8	16.8	16.8	24.59	0	19.689	406520000	19	2.21079	0.0105217	-0.639529	-12.6876	Q27869;A0A0B4KGK0	Q27869;A0A0B4KGK0	Protein-L-isoaspartate(D-aspartate) O-methyltransferase	Pcmt
21.451	20.9277	24.7202	24.5216				+	LFQ intensity long_LFQ intensity GFP	11	2	2	44	12.7	12.7	35.369	0	109.88	556710000	3	2.18143	0.0205957	3.43158	12.262	M9PJN8;P07487	M9PJN8;P07487	Glyceraldehyde-3-phosphate dehydrogenase;Glyceraldehyde-3-phosphate dehydrogenase 2	Gapdh2
20.9781	20.218	25.3953	25.2393				+	LFQ intensity long_LFQ intensity GFP	6	6	6	15.2	15.2	15.2	50.027	0	177.06	439040000	16	2.17451	0.0201667	4.71925	12.1637	P07664	P07664	Serendipity locus protein delta	Sry-delta
24.0421	24.0868	23.6599	23.6007				+	LFQ intensity long_LFQ intensity GFP	11	11	11	15.7	15.7	15.7	107.74	0	104.63	153220000	28	2.14111	0.0197551	-0.43415	-11.7001	Q9VLM8	Q9VLM8	Alanine--tRNA ligase, cytoplasmic	Aats-ala
20.154	20.4781	22.2669	22.2097				+	LFQ intensity long_LFQ intensity GFP	3	3	3	3.2	3.2	3.2	123.22	0	39.693	38371000	4	2.13974	0.01936	1.92226	11.6815	M9MSN9;M9MS57;X2JFC3;M9MSD3;Q9GQN0;M9MSB0	M9MSN9;M9MS57;X2JFC3;M9MSD3;Q9GQN0;M9MSB0	Ran-binding protein 16	Ranbp16
22.6482	22.5878	23.0693	23.125				+	LFQ intensity long_LFQ intensity GFP	5	5	5	10.7	10.7	10.7	63.797	0	87.396	171160000	10	2.1385	0.0189804	0.479146	11.6647	Q9VCK0;Q9VGC7	Q9VCK0	Eukaryotic translation initiation factor 3 subunit D-1	eIF-3p66
26.7145	26.5477	25.5271	25.4178				+	LFQ intensity long_LFQ intensity GFP	13	13	13	30.8	30.8	30.8	67.939	0	323.31	1281000000	65	2.13503	0.0186154	-1.15865	-11.6176	Q8T6B9;A4V193;Q8T6B9-2	Q8T6B9;A4V193;Q8T6B9-2	Poly(U)-binding-splicing factor half pint	pUf68
21.5822	21.7812	20.487	20.5247				+	LFQ intensity long_LFQ intensity GFP	4	4	4	8.7	8.7	8.7	58.958	0	8.5197	25882000	9	2.13444	0.0182642	-1.17584	-11.6096	Q7K231	Q7K231
24.7133	24.8556	25.6158	25.6532				+	LFQ intensity long_LFQ intensity GFP	10	10	10	30.6	30.6	30.6	51.709	0	227.7	949860000	45	2.13047	0.0179259	0.84998	11.5562	Q76NQ0	Q76NQ0	Dolichyl-diphosphooligosaccharide--protein glycosyltransferase subunit 1
25.8718	25.8779	26.0008	26.0243				+	LFQ intensity long_LFQ intensity GFP	18	18	18	21.9	21.9	21.9	114.41	0	323.31	690100000	58	2.11406	0.0176	0.137687	11.3374	Q9VGP4	Q9VGP4		Ranbp9
21.1533	21.5526	23.5901	23.6883				+	LFQ intensity long_LFQ intensity GFP	7	7	7	25.1	25.1	25.1	34.036	0	59.499	336060000	22	2.09745	0.0172857	2.28624	11.1202	R9Q794;Q9W5R8	R9Q794;Q9W5R8	60S ribosomal protein L5	RpL5
24.7499	24.707	24.9647	24.969				+	LFQ intensity long_LFQ intensity GFP	3	3	3	35.3	35.3	35.3	21.206	0	208.63	879520000	16	2.09351	0.0169825	0.238439	11.0692	Q9VUZ0	Q9VUZ0	Translocon-associated protein subunit beta	SsRbeta
20.3099	20.0254	22.792	23.2188				+	LFQ intensity long_LFQ intensity GFP	2	2	2	14.6	14.6	14.6	24.482	0	97.638	203400000	11	2.09311	0.0166897	2.83779	11.0641	O76767	O76767	ER lumen protein-retaining receptor	KdelR
31.9894	32.0538	31.1874	31.0338				+	LFQ intensity long_LFQ intensity GFP	25	25	10	61.8	61.8	31.7	50.306	0	323.31	60462000000	463	2.08338	0.0164068	-0.91099	-10.9392	C6TP87;P08736	C6TP87;P08736	Elongation factor 1-alpha;Elongation factor 1-alpha 1	Ef1alpha48D-RA;Ef1alpha48D
22.3207	22.0874	23.4786	23.4714				+	LFQ intensity long_LFQ intensity GFP	5	5	5	11.5	11.5	11.5	44.831	0	47.38	218400000	17	2.07948	0.0161333	1.27099	10.8896	A4UZW2;P40320-4;P40320-3;P40320	A4UZW2;P40320-4;P40320-3;P40320	S-adenosylmethionine synthase	Sam-S
21.3439	20.3961	26.0186	26.0088				+	LFQ intensity long_LFQ intensity GFP	17	17	17	41.9	41.9	41.9	43.348	0	207.29	885820000	39	2.07661	0.0158689	5.14367	10.8532	Q9VXI3;Q95TL8	Q9VXI3;Q95TL8
25.5734	25.6344	27.177	26.9166				+	LFQ intensity long_LFQ intensity GFP	13	13	13	35.5	35.5	35.5	38.55	0	323.31	2855100000	62	2.07158	0.0156129	1.44292	10.7898	A4V3J6;A4V3J5;P07909-3;P07909-4;P07909-2;P07909;E1JIK0;P48810-2;P48810	A4V3J6;A4V3J5;P07909-3;P07909-4;P07909-2;P07909	Heterogeneous nuclear ribonucleoprotein A1	Hrb98DE
24.8311	24.8545	25.1716	25.236				+	LFQ intensity long_LFQ intensity GFP	18	18	18	21.3	21.3	21.3	140.44	0	323.31	417490000	70	2.05056	0.0153651	0.361029	10.5285	A8E6M1;A1ZBB4;E1JGL8	A8E6M1;A1ZBB4;E1JGL8
20.0299	19.5137	22.5931	22.8251				+	LFQ intensity long_LFQ intensity GFP	3	3	3	6.6	6.6	6.6	46.342	0	3.2731	133520000	5	2.03841	0.015125	2.9373	10.3803	Q9VBS8	Q9VBS8		CG31370-RB
24.0268	23.9611	23.5015	23.562				+	LFQ intensity long_LFQ intensity GFP	12	12	12	15	15	15	128.33	0	241.63	185220000	33	2.03634	0.0148923	-0.462204	-10.3552	M9PG50;Q9VP22	M9PG50;Q9VP22	Cyclin-dependent kinase 12	Cdk12
26.9821	27.1336	28.1754	28.0388				+	LFQ intensity long_LFQ intensity GFP	16	16	16	47.5	47.5	47.5	57.018	0	323.31	4492600000	103	2.03058	0.0146667	1.04926	10.2858	Q9VLC5	Q9VLC5		Aldh
26.5405	26.4863	26.229	26.2105				+	LFQ intensity long_LFQ intensity GFP	23	23	23	45.8	45.8	45.8	58.246	0	267.47	1591100000	88	2.02815	0.0144478	-0.293712	-10.2567	Q9VXQ5	Q9VXQ5		Tcp-1zeta
29.6643	29.6006	29.0335	29.1211				+	LFQ intensity long_LFQ intensity GFP	34	34	34	69.7	69.7	69.7	55.058	0	323.31	13421000000	325	2.02783	0.0142353	-0.555147	-10.2528	O62619-2;O62619	O62619-2;O62619	Pyruvate kinase	PyK
25.3645	24.5328	29.1941	29.2365				+	LFQ intensity long_LFQ intensity GFP	37	35	31	56.9	55.1	52.6	69.743	0	323.31	9293400000	205	2.02733	0.014029	4.2666	10.2469	O97125	O97125	Heat shock protein 68	Hsp68
21.0822	21.0877	21.6376	21.7617				+	LFQ intensity long_LFQ intensity GFP	2	2	2	17.4	17.4	17.4	13.502	0	3.6011	80209000	4	1.99748	0.0138286	0.614674	9.89567	X2JC35;P49630	X2JC35;P49630	60S ribosomal protein L36	RpL36
25.4965	25.3255	26.2498	26.2894				+	LFQ intensity long_LFQ intensity GFP	10	10	10	61.5	61.5	61.5	17.153	0	86.926	1760200000	63	1.98794	0.0136338	0.858625	9.78585	P45594	P45594	Cofilin/actin-depolymerizing factor homolog	tsr
20.6355	19.9935	23.4935	23.4381				+	LFQ intensity long_LFQ intensity GFP	7	7	7	6	6	6	134.04	0	14.389	91451000	15	1.98748	0.0134444	3.15129	9.78067	A0A0B4LI86;P08266	A0A0B4LI86;P08266	DNA-directed RNA polymerase II subunit RPB2	RpII140
28.6092	28.871	30.0704	30.0189				+	LFQ intensity long_LFQ intensity GFP	114	114	4	54.4	54.4	1.7	226.91	0	323.31	9023900000	541	1.98746	0.0132603	1.30453	9.78046	Q59E58;A0A0B4JD57;A0A0B4JD95;Q59E59;A0A0B4K7Q4	Q59E58;A0A0B4JD57;A0A0B4JD95;Q59E59;A0A0B4K7Q4		zip
23.6108	23.7652	24.706	24.5851				+	LFQ intensity long_LFQ intensity GFP	10	10	10	31.1	31.1	31.1	38.584	0	62.468	572040000	23	1.98638	0.0130811	0.957598	9.76809	Q9VWH4-2;Q9VWH4;Q8T0R3	Q9VWH4-2;Q9VWH4	Probable isocitrate dehydrogenase [NAD] subunit alpha, mitochondrial	l(1)G0156
20.1354	20.4946	23.1834	22.7643				+	LFQ intensity long_LFQ intensity GFP	6	6	6	21.3	21.3	21.3	45.38	0	95.949	156680000	13	1.97467	0.0129067	2.65883	9.63516	Q9V3G7	Q9V3G7	26S proteasome non-ATPase regulatory subunit 6	Rpn7
20.455	19.7802	23.384	23.3113				+	LFQ intensity long_LFQ intensity GFP	5	5	5	5.6	5.6	5.6	119.32	0	24.235	82870000	12	1.96431	0.0127368	3.23006	9.51913	A0A0B4LES3;Q9V9E3	A0A0B4LES3;Q9V9E3	Presequence protease, mitochondrial	CG3107
22.1121	22.0164	22.9401	23.125				+	LFQ intensity long_LFQ intensity GFP	3	3	3	14.5	14.5	14.5	19.637	0	29.993	192760000	13	1.94478	0.0125714	0.968345	9.30396	A0A126GUT1;Q9VGS2	A0A126GUT1;Q9VGS2	Translationally-controlled tumor protein homolog	Tctp
24.9106	24.9754	24.1037	23.9054				+	LFQ intensity long_LFQ intensity GFP	4	4	4	7.5	7.5	7.5	82.651	0	72.142	371800000	23	1.91587	0.0124103	-0.938485	-8.99404	Q7K3M5	Q7K3M5
22.0113	23.0061	26.7913	26.9009				+	LFQ intensity long_LFQ intensity GFP	36	36	36	34.1	34.1	34.1	166.37	0	323.31	935730000	91	1.88442	0.0122532	4.33743	8.66812	M9PD73;M9PDF6;Q9VIT9;M9PDR0	M9PD73;M9PDF6;Q9VIT9;M9PDR0		Tep4
25.9987	26.4842	28.4994	28.3538				+	LFQ intensity long_LFQ intensity GFP	57	57	57	29	29	29	246.67	0	323.31	2854700000	184	1.87978	0.0121	2.18515	8.6211	X2JFG0;P05990	X2JFG0;P05990	CAD protein;Glutamine-dependent carbamoyl-phosphate synthase;Aspartate carbamoyltransferase;Dihydroorotase	r
21.0546	20.5253	23.0801	23.0006				+	LFQ intensity long_LFQ intensity GFP	2	2	2	6.7	6.7	6.7	56.174	0	40.513	89504000	6	1.8586	0.0119506	2.25037	8.40913	Q95R73;Q5BIL9	Q95R73;Q5BIL9
21.1092	20.5058	23.3805	23.289				+	LFQ intensity long_LFQ intensity GFP	7	7	7	7.4	7.4	7.4	118.86	0	24.465	85808000	14	1.84568	0.0118049	2.5272	8.28239	M9PFW8;Q9VV82;Q9I7R5;M9PFR8	M9PFW8;Q9VV82;Q9I7R5;M9PFR8
21.4667	21.8199	23.0828	23.1127				+	LFQ intensity long_LFQ intensity GFP	4	4	4	29.5	29.5	29.5	18.273	0	40.884	144290000	6	1.83783	0.0116627	1.45451	8.20622	A1ZB78;A1ZB77;Q7JRI6;A1ZB79;A1ZB80;E1JGL5;A0A0B4K7G1;A1ZB83;A0A0B4LGX1;A0A0B4K897	A1ZB78;A1ZB77;Q7JRI6;A1ZB79;A1ZB80;E1JGL5;A0A0B4K7G1;A1ZB83;A0A0B4LGX1;A0A0B4K897		CG5174-RA
23.6735	23.6383	24.5597	24.8104				+	LFQ intensity long_LFQ intensity GFP	7	7	7	24.4	24.4	24.4	39.343	0	34.282	436590000	28	1.83	0.0115238	1.02915	8.13096	P54397	P54397	39 kDa FK506-binding nuclear protein	FK506-bp1
21.3323	21.0774	26.7565	25.5603				+	LFQ intensity long_LFQ intensity GFP	25	2	2	50.5	7.2	7.2	41.801	0	309.45	1095600000	16	1.82677	0.0113882	4.95349	8.10006	A0A0B4LH50;P53501;P10981;P83967;M9PFZ6;P02574;P45891	A0A0B4LH50;P53501;P10981;P83967;M9PFZ6;P02574	Actin-57B;Actin-87E;Actin, indirect flight muscle;Actin, larval muscle	Act57B;Act87E;Act88F;Act79B
22.8738	22.7542	22.2699	22.1893				+	LFQ intensity long_LFQ intensity GFP	5	5	5	12.6	12.6	12.6	60.037	0	12.986	128040000	12	1.82669	0.0112558	-0.584403	-8.09932	Q0KHU5	Q0KHU5	1-acylglycerophosphocholine O-acyltransferase 1	CG32699
24.3498	24.2765	25.7901	25.4728				+	LFQ intensity long_LFQ intensity GFP	17	17	17	14.1	14.1	14.1	160.27	0	194.12	501450000	42	1.82641	0.0111264	1.31827	8.09663	X2J9F3;Q9VKJ3	X2J9F3;Q9VKJ3	Nuclear pore complex protein Nup160 homolog	Nup160
23.8271	23.7211	24.2003	24.2032				+	LFQ intensity long_LFQ intensity GFP	7	7	7	51.1	51.1	51.1	15.903	0	114.35	690990000	23	1.82343	0.011	0.427684	8.06827	Q9VBN5	Q9VBN5	60S ribosomal protein L27	RpL27
21.4235	21.7896	23.3277	23.6087				+	LFQ intensity long_LFQ intensity GFP	5	5	5	10.5	10.5	10.5	63.415	0	12.417	106020000	10	1.82339	0.0108764	1.86172	8.06787	Q9VB46	Q9VB46		Hmu
24.5493	24.2602	26.2164	25.9215				+	LFQ intensity long_LFQ intensity GFP	23	23	23	22.9	22.9	22.9	153.89	0	323.31	597810000	79	1.82259	0.0107556	1.66426	8.06025	Q9V463	Q9V463		Nup154
24.7671	24.4035	26.3588	26.1521				+	LFQ intensity long_LFQ intensity GFP	9	9	9	45	45	45	27.041	0	323.31	1616600000	63	1.81485	0.0106374	1.67013	7.98716	A0A0B4JD48;Q95029-2;Q95029	A0A0B4JD48;Q95029-2;Q95029	Cathepsin L;Cathepsin L heavy chain;Cathepsin L light chain	Cp1
20.9185	20.5655	22.1189	22.1547				+	LFQ intensity long_LFQ intensity GFP	2	2	2	8.1	8.1	8.1	26.379	0	5.5362	112780000	11	1.80142	0.0105217	1.3948	7.86168	Q9VEJ0	Q9VEJ0		Prx3
20.2145	20.7722	22.6659	22.7284				+	LFQ intensity long_LFQ intensity GFP	2	2	2	12.8	12.8	12.8	25.842	0	20.12	107250000	4	1.80058	0.0104086	2.20385	7.85394	P40304	P40304	Proteasome subunit beta type-1	Prosbeta6
24.0326	23.9836	25.0046	25.2915				+	LFQ intensity long_LFQ intensity GFP	6	6	6	16.1	16.1	16.1	42.472	0	110.83	788750000	24	1.7982	0.0102979	1.13995	7.83189	Q7K485	Q7K485		cathD
21.4295	20.2546	25.6264	25.4036				+	LFQ intensity long_LFQ intensity GFP	9	9	9	35.4	35.4	35.4	42.805	0	304.81	815320000	36	1.79644	0.0101895	4.67299	7.81564	Q9VGW7	Q9VGW7		Art1
27.3692	27.1394	28.2133	28.1518				+	LFQ intensity long_LFQ intensity GFP	24	13	1	53.9	33.3	2.6	50.778	0	323.31	5081100000	119	1.79518	0.0100833	0.928278	7.80406	A0A0B4LGH1;CON__ENSEMBL:ENSBTAP00000025008	A0A0B4LGH1
30.6737	30.6988	31.577	31.3755				+	LFQ intensity long_LFQ intensity GFP	31	31	9	74.9	74.9	35.8	50.147	0	323.31	54740000000	633	1.79277	0.00997938	0.78995	7.78186	Q24560;A1ZBL0	Q24560;A1ZBL0	Tubulin beta-1 chain	betaTub56D
28.9318	29.0277	28.5476	28.4717				+	LFQ intensity long_LFQ intensity GFP	59	59	59	41.2	41.2	41.2	191.18	0	323.31	4856000000	333	1.78236	0.00987755	-0.470021	-7.68686	X2JC31;P29742	X2JC31;P29742	Clathrin heavy chain	Chc
21.6246	21.477	22.4108	22.2648				+	LFQ intensity long_LFQ intensity GFP	3	3	3	16.2	16.2	16.2	27.675	0	4.6786	106920000	7	1.77051	0.00977778	0.786937	7.58013	Q9V5C6	Q9V5C6	Proteasome subunit alpha type-3	Prosalpha7
25.7232	25.8094	26.2687	26.3912				+	LFQ intensity long_LFQ intensity GFP	26	26	20	50.3	50.3	35.1	60.808	0	323.31	1639900000	89	1.76422	0.00968	0.563704	7.52401	O02649	O02649	60 kDa heat shock protein, mitochondrial	Hsp60
20.3406	21.1836	23.8921	23.9252				+	LFQ intensity long_LFQ intensity GFP	8	8	8	2.7	2.7	2.7	440.37	0	24.307	79760000	12	1.75688	0.00958416	3.14655	7.45902	Q9VC56;Q8IMW2;A0A0B4LIK5;A0A0B4KHF3;A0A0B4KI06;Q7KS15	Q9VC56;Q8IMW2;A0A0B4LIK5;A0A0B4KHF3;A0A0B4KI06;Q7KS15	Ubiquitin carboxyl-terminal hydrolase	puf
28.1183	28.1067	28.8386	28.666				+	LFQ intensity long_LFQ intensity GFP	34	34	34	66.4	66.4	66.4	59.556	0	323.31	8098200000	232	1.7497	0.0094902	0.639814	7.39597	A4V391;P12613	A4V391;P12613	T-complex protein 1 subunit alpha	T-cp1
21.1328	20.3854	23.4824	23.484				+	LFQ intensity long_LFQ intensity GFP	6	6	6	31.9	31.9	31.9	23.56	0	72.479	310040000	17	1.73745	0.00939806	2.72407	7.28955	O18333	O18333		Rab2
21.1597	21.2843	22.2225	22.5121				+	LFQ intensity long_LFQ intensity GFP	4	4	4	6.6	6.6	6.6	90.346	0	12.57	26022000	5	1.7347	0.00930769	1.14534	7.26584	P23647	P23647	Serine/threonine-protein kinase fused	fu
22.996	23.7234	26.2769	26.0262				+	LFQ intensity long_LFQ intensity GFP	25	25	25	24.7	24.7	24.7	139.33	0	323.31	613000000	74	1.73368	0.00921905	2.79187	7.25702	Q9W0B8	Q9W0B8	Coatomer subunit alpha	alphaCOP
22.8605	23.1749	24.3396	24.1945				+	LFQ intensity long_LFQ intensity GFP	5	5	5	42.1	42.1	42.1	18.823	0	322.05	342150000	15	1.72887	0.00913208	1.24933	7.21581	O16043	O16043		Df31
24.9706	25.0386	25.2543	25.2416				+	LFQ intensity long_LFQ intensity GFP	8	8	8	45.2	45.2	45.2	23.959	0	240.51	1112300000	44	1.70753	0.0135701	0.243372	7.03562	Q9V3I2	Q9V3I2		Rab5
28.0954	28.1205	28.0208	28.0148				+	LFQ intensity long_LFQ intensity GFP	21	21	21	80.9	80.9	80.9	22.17	0	323.31	8125700000	150	1.70206	0.0134444	-0.0901041	-6.99014	Q8IMI7;Q9VA91	Q8IMI7;Q9VA91	40S ribosomal protein S7	RpS7
21.3423	20.3433	24.4591	24.2984				+	LFQ intensity long_LFQ intensity GFP	6	6	6	9.4	9.4	9.4	82.75	0	35.113	129970000	17	1.70192	0.0133211	3.53593	6.98898	Q8SX92;Q9W091	Q8SX92;Q9W091
19.8421	20.8026	24.2144	23.7837				+	LFQ intensity long_LFQ intensity GFP	16	16	16	5.8	5.8	5.8	411.15	0	70.626	131850000	20	1.70146	0.0132	3.67671	6.98514	Q00174	Q00174	Laminin subunit alpha	LanA
23.7383	23.8821	24.3038	24.3434				+	LFQ intensity long_LFQ intensity GFP	6	6	6	11.3	11.3	11.3	56.989	0	93.676	412940000	22	1.68892	0.0130811	0.513361	6.88198	Q9V455	Q9V455	Importin subunit alpha	Kap-alpha3
24.374	24.5307	25.0965	25.233				+	LFQ intensity long_LFQ intensity GFP	15	15	15	23.7	23.7	23.7	89.052	0	191.65	389980000	44	1.68571	0.0129643	0.712445	6.85581	Q7KMJ6	Q7KMJ6		nito
21.0259	20.7211	22.2605	22.5967				+	LFQ intensity long_LFQ intensity GFP	3	3	3	16	16	16	38.089	0	88.048	131930000	5	1.68552	0.0128496	1.55515	6.85424	A0A0B4KGE6;A0A0B4KFH4;P26270	A0A0B4KGE6;A0A0B4KFH4;P26270	26S proteasome non-ATPase regulatory subunit 7	Rpn8
27.9859	28.1294	27.4838	27.3617				+	LFQ intensity long_LFQ intensity GFP	92	92	92	29.1	29.1	29.1	483.68	0	323.31	2375400000	335	1.67118	0.0127368	-0.634918	-6.73839	Q7KV70;M9PBL6;A8JNJ6;Q9VZQ3;Q7KV69	Q7KV70;M9PBL6;A8JNJ6;Q9VZQ3;Q7KV69		kst
23.2843	23.2893	23.4018	23.4419				+	LFQ intensity long_LFQ intensity GFP	7	7	7	14.4	14.4	14.4	69.487	0	43.831	290220000	17	1.66568	0.0126261	0.135078	6.69447	Q9V3C0	Q9V3C0	ATP-dependent RNA helicase abstrakt	abs
19.7585	21.4169	26.1104	26.136				+	LFQ intensity long_LFQ intensity GFP	11	11	11	41.1	41.1	41.1	43.319	0	323.31	731310000	36	1.66322	0.0125172	5.53551	6.67494	Q9VJZ5	Q9VJZ5		Tap42
27.1664	27.0812	27.8604	27.6848				+	LFQ intensity long_LFQ intensity GFP	25	25	25	61.8	61.8	61.8	27.471	0	323.31	6923300000	191	1.65988	0.0124103	0.648746	6.64845	G3M3A2;Q06559	G3M3A2;Q06559	40S ribosomal protein S3	RpS3
20.531	20.9104	19.4861	19.4288				+	LFQ intensity long_LFQ intensity GFP	2	2	2	4.7	4.7	4.7	127.6	0	3.1415	9635300	8	1.6517	0.0123051	-1.26324	-6.58397	Q9VK58	Q9VK58		Pih1D1
19.7251	21.0378	24.8573	25.5052				+	LFQ intensity long_LFQ intensity GFP	16	16	16	8	8	8	284.87	0	164.98	277530000	32	1.64837	0.0122017	4.79981	6.55793	A0A0B4LG05;P25823	A0A0B4LG05;P25823	Maternal protein tudor	tud
24.5218	24.9685	26.923	26.5122				+	LFQ intensity long_LFQ intensity GFP	30	30	30	30.9	30.9	30.9	115.81	0	323.31	844900000	87	1.64103	0.0121	1.9725	6.50085	M9NFP2;A8JNN3;A8JNN2;A8JNN1;M9PHR5;M9NE45;Q6IDD9;Q6IDD9-2	M9NFP2;A8JNN3;A8JNN2;A8JNN1;M9PHR5;M9NE45;Q6IDD9;Q6IDD9-2	Sterile alpha and TIR motif-containing protein 1	Ect4
24.4039	24.2562	24.8175	24.8797				+	LFQ intensity long_LFQ intensity GFP	15	15	15	28	28	28	77.473	0	170.32	448460000	52	1.6372	0.012	0.518489	6.47124	A0A0B4LI25;P20480	A0A0B4LI25;P20480	Protein claret segregational	ncd
20.7092	20.2957	23.4522	22.7553				+	LFQ intensity long_LFQ intensity GFP	6	6	6	11.3	11.3	11.3	87.372	0	96.492	63765000	11	1.63057	0.0161311	2.60136	6.42026	Q9V9R2	Q9V9R2		Cul2
28.1901	28.0814	27.7358	27.7814				+	LFQ intensity long_LFQ intensity GFP	5	5	5	47.1	47.1	47.1	8.1996	0	83.269	7369100000	71	1.62736	0.016	-0.377178	-6.39574	A0A0B4KED0;Q9W5N2	A0A0B4KED0;Q9W5N2	60S ribosomal protein L38	RpL38
23.2035	22.302	25.7704	25.5692				+	LFQ intensity long_LFQ intensity GFP	15	15	15	18.6	18.6	18.6	132.91	0	261.14	354030000	35	1.61688	0.015871	2.91707	6.31622	Q9V4P1-2;Q9V4P1;Q8T0J3	Q9V4P1-2;Q9V4P1	Actin-binding protein anillin	scra
23.6901	23.3609	24.5525	24.5678				+	LFQ intensity long_LFQ intensity GFP	14	14	14	13.8	13.8	13.8	129.91	0	80.516	234410000	39	1.61201	0.015744	1.03465	6.27956	X2JBC1;Q9VYS3	X2JBC1;Q9VYS3	Regulator of nonsense transcripts 1 homolog	Upf1
20.387	21.0684	23.1957	23.7497				+	LFQ intensity long_LFQ intensity GFP	7	7	7	27.4	27.4	27.4	43.518	0	43.74	203640000	10	1.60826	0.015619	2.74498	6.25154	A0A0B4LG88;Q9W255;A0A0B4LGB9	A0A0B4LG88;Q9W255;A0A0B4LGB9		qkr58E-1
20.0516	20.4999	22.237	21.8774				+	LFQ intensity long_LFQ intensity GFP	2	2	2	8.6	8.6	8.6	38.279	0	36.16	90938000	8	1.60127	0.0233701	1.78142	6.19949	Q9VT32;M9PEY1;M9PEP5;M9PHW7;M9PF46;Q9VT33	Q9VT32;M9PEY1;M9PEP5;M9PHW7;M9PF46;Q9VT33
26.119	26.201	25.1755	24.8052				+	LFQ intensity long_LFQ intensity GFP	24	24	24	32.2	32.2	32.2	112.7	0	323.31	606790000	93	1.59713	0.0231875	-1.16965	-6.16884	Q9V3Y5	Q9V3Y5		BcDNA.LD23634
24.7311	24.8376	24.4419	24.384				+	LFQ intensity long_LFQ intensity GFP	8	8	8	26.3	26.3	26.3	49.98	0	323.31	542780000	24	1.59142	0.0230078	-0.371449	-6.12688	Q24319	Q24319	Dolichyl-diphosphooligosaccharide--protein glycosyltransferase 48 kDa subunit	Ost48
21.655	20.7395	24.7683	24.1957				+	LFQ intensity long_LFQ intensity GFP	11	11	11	25.1	25.1	25.1	76.976	0	113.5	164210000	17	1.58557	0.0228308	3.28474	6.0841	X2JFR1;Q8IR16;Q04047-2;Q04047;Q24113	X2JFR1;Q8IR16;Q04047-2;Q04047	Protein no-on-transient A	nonA
22.8604	22.7234	23.6867	23.4619				+	LFQ intensity long_LFQ intensity GFP	4	4	4	12.7	12.7	12.7	36.581	0	22.246	295310000	21	1.56614	0.0226565	0.782372	5.94406	A1Z729;Q7JYX2;Q8MZG9;Q7JUS1	A1Z729
20.9215	21.5573	23.4354	23.1511				+	LFQ intensity long_LFQ intensity GFP	5	5	5	10.3	10.3	10.3	69.41	0	28.853	158120000	12	1.55961	0.0224848	2.05386	5.89765	Q8I0S9;Q9V9T5	Q8I0S9;Q9V9T5
24.6861	24.4584	23.885	23.7772				+	LFQ intensity long_LFQ intensity GFP	3	3	3	15.3	15.3	15.3	39.456	0	147.24	400620000	14	1.55745	0.0223158	-0.741174	-5.8824	M9NH51;M9NDZ4;M9NF89;Q24562	M9NH51;M9NDZ4;M9NF89;Q24562	Splicing factor U2AF 50 kDa subunit	U2af50
22.0662	22.2895	22.9544	22.8485				+	LFQ intensity long_LFQ intensity GFP	4	4	4	26.3	26.3	26.3	19.406	0	23.779	184290000	12	1.55387	0.0221493	0.723585	5.85715	M9PE30;Q9VZI1	M9PE30;Q9VZI1		Chd64
20.8148	20.9509	23.1139	22.4747				+	LFQ intensity long_LFQ intensity GFP	7	7	7	8.4	8.4	8.4	128.44	0	42.89	64780000	13	1.55278	0.0219852	1.91144	5.84948	P20028	P20028	DNA-directed RNA polymerase I subunit RPA2	RpI135
21.7421	22.5774	24.5997	24.8938				+	LFQ intensity long_LFQ intensity GFP	11	11	11	13.4	13.4	13.4	106.33	0	72.151	188970000	21	1.55181	0.0218235	2.58693	5.84266	Q9W4K8	Q9W4K8		CG3626-RA
22.0019	22.0259	21.2094	20.8752				+	LFQ intensity long_LFQ intensity GFP	3	3	3	7.6	7.6	7.6	40.381	0	5.7058	41588000	5	1.54545	0.0216642	-0.971606	-5.79819	A0A0C4DHG5;P26686-7;P26686-3;P26686-2;P26686-5;P26686	A0A0C4DHG5;P26686-7;P26686-3;P26686-2;P26686-5;P26686	Serine-arginine protein 55	B52
21.8053	22.1605	23.9481	23.4696				+	LFQ intensity long_LFQ intensity GFP	3	3	3	14.1	14.1	14.1	37.028	0	57.509	214080000	8	1.54475	0.0215072	1.72595	5.79332	Q53ZT0;Q24133	Q53ZT0;Q24133	DnaJ protein homolog 1	DnaJ-1
22.8696	23.0156	22.4099	22.2574				+	LFQ intensity long_LFQ intensity GFP	6	6	6	11.7	11.7	11.7	67.85	0	32.468	131540000	20	1.54094	0.0213525	-0.608919	-5.76679	M9PEL1;Q07327	M9PEL1;Q07327	Protein ROP	Rop
23.6573	23.3824	22.7423	22.6777				+	LFQ intensity long_LFQ intensity GFP	5	5	5	15.3	15.3	15.3	47.97	0	36.606	159310000	17	1.53662	0.0212	-0.809886	-5.7369	Q0KI98	Q0KI98		Aats-trp
22.1859	22.054	22.7055	22.578				+	LFQ intensity long_LFQ intensity GFP	2	2	2	19	19	19	17.17	0	44.772	144600000	7	1.52984	0.0210496	0.521849	5.69029	A0A0B4LJ12;A0A0B4LHX6;P08879	A0A0B4LJ12;A0A0B4LHX6;P08879	Nucleoside diphosphate kinase	awd
29.5824	29.7184	30.3713	30.1946				+	LFQ intensity long_LFQ intensity GFP	52	52	52	55.8	55.8	55.8	81.864	0	323.31	14461000000	394	1.52739	0.0209014	0.632525	5.67354	M9PBL3;P02828	M9PBL3;P02828	Heat shock protein 83	Hsp83
25.5059	25.3959	26.0702	26.3065				+	LFQ intensity long_LFQ intensity GFP	9	9	9	34.4	34.4	34.4	30.61	0	142.3	1850200000	63	1.52527	0.0207552	0.737469	5.65908	P50887	P50887	60S ribosomal protein L22	RpL22
21.3792	21.0654	22.1722	22.372				+	LFQ intensity long_LFQ intensity GFP	4	4	4	13.7	13.7	13.7	45.004	0	47.739	67740000	6	1.52331	0.0206111	1.04979	5.64571	Q9V3C8	Q9V3C8		Shc
22.8519	22.8316	22.1546	21.8591				+	LFQ intensity long_LFQ intensity GFP	3	3	3	10.1	10.1	10.1	47.135	0	17.71	137460000	12	1.52221	0.020469	-0.83491	-5.63824	O61491;O61491-2	O61491;O61491-2	Flotillin-1	Flo-1
21.1062	21.1251	21.4142	21.3256				+	LFQ intensity long_LFQ intensity GFP	2	2	2	4.1	4.1	4.1	30.545	0	5.4308	60438000	4	1.51835	0.0203288	0.25423	5.61207	O18405	O18405	Surfeit locus protein 4 homolog	Surf4
21.0296	20.909	20.3876	20.5277				+	LFQ intensity long_LFQ intensity GFP	2	2	2	2	2	2	162.15	0.006856	1.7562	6513100	2	1.50692	0.0201905	-0.511621	-5.53524	A0A0B4KH73;A0A0B4KHX6;A8JR84;A0A0B4KGL8;Q86B80	A0A0B4KH73;A0A0B4KHX6;A8JR84;A0A0B4KGL8;Q86B80
30.239	30.066	29.6126	29.6776				+	LFQ intensity long_LFQ intensity GFP	27	27	1	16.3	16.3	1.5	122.66	0	323.31	21808000000	392	1.50026	0.0200541	-0.507418	-5.49087	Q7YZ99;Q9W0B0;Q86BP9;X2J8K5	Q7YZ99;Q9W0B0;Q86BP9;X2J8K5
23.4372	23.5465	24.0316	24.2395				+	LFQ intensity long_LFQ intensity GFP	15	15	15	17.5	17.5	17.5	106.93	0	30.079	243170000	29	1.49882	0.0199195	0.643704	5.48133	A0A0B4LFB8;Q95U20;A0A0B4LGF5;A1Z9N0;A0A0B4LF33	A0A0B4LFB8;Q95U20;A0A0B4LGF5;A1Z9N0;A0A0B4LF33		Opa1
20.6336	20.7275	22.8917	22.2142				+	LFQ intensity long_LFQ intensity GFP	1	1	1	5	5	5	28.25	0	18.571	99305000	6	1.49794	0.0197867	1.87243	5.47549	Q9VPD2	Q9VPD2	Cytosolic Fe-S cluster assembly factor NUBP2 homolog	CG4858
20.3767	20.2954	21.6438	22.2258				+	LFQ intensity long_LFQ intensity GFP	4	4	4	7.2	7.2	7.2	78.143	0	11.354	67257000	10	1.49269	0.0196556	1.59873	5.44089	Q9VPJ9;Q8IPV3	Q9VPJ9;Q8IPV3
25.6217	25.8982	24.985	25.0192				+	LFQ intensity long_LFQ intensity GFP	21	21	21	29.1	29.1	29.1	110.4	0	306.39	446600000	68	1.49259	0.0195263	-0.757896	-5.44021	P17210	P17210	Kinesin heavy chain	Khc
20.5021	20.5815	21.1399	21.3969				+	LFQ intensity long_LFQ intensity GFP	2	2	2	17.6	17.6	17.6	17.497	0	15.153	25647000	2	1.48697	0.0225621	0.726604	5.40335	M9NEW1;P54357	M9NEW1;P54357	Myosin-2 essential light chain	Mlc-c
24.5028	24.3602	23.8754	23.6789				+	LFQ intensity long_LFQ intensity GFP	9	8	8	27.8	25	25	47.806	0	92.283	353350000	30	1.48478	0.0224156	-0.654378	-5.38908	Q9V3V6	Q9V3V6		Rpt5
26.2334	26.0157	24.568	25.0154				+	LFQ intensity long_LFQ intensity GFP	12	12	12	29.7	29.7	29.7	49.833	0	83.831	932620000	71	1.47983	0.022271	-1.33284	-5.35691	Q9W3X8	Q9W3X8
22.807	23.039	24.4522	24.0202				+	LFQ intensity long_LFQ intensity GFP	5	5	5	14.8	14.8	14.8	39.351	0	38.141	439600000	26	1.47972	0.0221282	1.31319	5.35614	Q7K5K3	Q7K5K3
24.0401	24.0324	23.4958	23.2474				+	LFQ intensity long_LFQ intensity GFP	8	8	8	12.3	12.3	12.3	80.44	0	36.725	257020000	24	1.47855	0.0219873	-0.66461	-5.34855	E2QCG7;Q0E940	E2QCG7;Q0E940	Eukaryotic translation initiation factor 3 subunit B	eIF3-S9
24.1107	23.8982	24.5943	24.7146				+	LFQ intensity long_LFQ intensity GFP	8	8	8	18.5	18.5	18.5	63.14	0	155.32	473200000	30	1.4747	0.0218481	0.650013	5.32368	Q9VKZ7	Q9VKZ7	Nicalin	CG4972-RA
30.4388	30.2666	30.9396	31.1295				+	LFQ intensity long_LFQ intensity GFP	29	29	3	66.5	66.5	10.1	41.823	0	323.31	48318000000	474	1.47421	0.0217107	0.681823	5.32051	P02572	P02572	Actin-42A	Act42A
23.2733	23.5975	24.2839	24.3801				+	LFQ intensity long_LFQ intensity GFP	13	13	13	10.4	10.4	10.4	164.39	0	37.516	206370000	27	1.4713	0.021575	0.896588	5.30178	P15348	P15348	DNA topoisomerase 2	Top2
21.3258	20.967	22.186	22.0819				+	LFQ intensity long_LFQ intensity GFP	6	6	6	7.4	7.4	7.4	108.61	0	67.251	37757000	8	1.46879	0.021441	0.987523	5.28571	P35600	P35600	Replication factor C subunit 1	Gnf1
23.6446	23.4089	22.6263	22.8204				+	LFQ intensity long_LFQ intensity GFP	5	5	5	15.5	15.5	15.5	47.319	0	24.734	172580000	13	1.46491	0.0213086	-0.803376	-5.2609	Q7K012	Q7K012		Bap55
21.3561	21.1007	22.8605	22.3906				+	LFQ intensity long_LFQ intensity GFP	3	3	3	5	5	5	87.614	0	11.95	44905000	6	1.45923	0.0241472	1.39716	5.22473	C5WLN1;Q9VYA0	C5WLN1;Q9VYA0	Probable glutamine-dependent NAD(+) synthetase	CG9940-RA;CG9940
23.2736	23.3297	21.6141	22.1567				+	LFQ intensity long_LFQ intensity GFP	5	5	5	10	10	10	60.778	0	14.68	107260000	16	1.45418	0.024	-1.41618	-5.19282	O77266;Q960D4	O77266;Q960D4		EG:22E5.5
25.0725	25.1016	24.4221	24.6385				+	LFQ intensity long_LFQ intensity GFP	4	4	4	5.7	5.7	5.7	99.741	0	4.922	300920000	13	1.43955	0.0238545	-0.556791	-5.10127	Q9VZQ9;Q8IRD5	Q9VZQ9;Q8IRD5		Strip
20.9789	20.5566	22.3755	22.0098				+	LFQ intensity long_LFQ intensity GFP	2	2	2	1.8	1.8	1.8	133.67	0	3.0356	22456000	2	1.43952	0.0237108	1.4249	5.10111	M9PFS7;B7YZV6;Q9VK33;Q9VK33-2	M9PFS7;B7YZV6;Q9VK33;Q9VK33-2	Polycomb protein Sfmbt	Sfmbt
20.4907	21.3737	23.1374	23.423				+	LFQ intensity long_LFQ intensity GFP	5	5	5	17.8	17.8	17.8	46.662	0	126.46	196290000	11	1.4329	0.0235689	2.34804	5.06013	E1JHR5;P15007-2;P15007	E1JHR5;P15007-2;P15007	Enolase	Eno
22.7629	22.91	23.5967	23.9331				+	LFQ intensity long_LFQ intensity GFP	7	7	7	26.3	26.3	26.3	28.35	0	18.826	343290000	29	1.43253	0.0234286	0.928456	5.05786	Q9V3W7	Q9V3W7		SF2
27.3606	27.3248	27.04	27.135				+	LFQ intensity long_LFQ intensity GFP	17	17	17	44.8	44.8	44.8	53.992	0	323.31	2868400000	145	1.42796	0.0232899	-0.255239	-5.02981	A1Z9E3	A1Z9E3	Elongation factor Tu	EfTuM
22.8229	22.9971	23.8651	23.5842				+	LFQ intensity long_LFQ intensity GFP	8	8	8	24	24	24	48.415	0	162.59	566790000	32	1.4114	0.0231529	0.814591	4.92917	Q9VVI1	Q9VVI1
23.9693	23.9828	23.4859	23.2326				+	LFQ intensity long_LFQ intensity GFP	8	8	8	18.1	18.1	18.1	62.249	0	44.965	271950000	23	1.40024	0.0230175	-0.616844	-4.86242	O97477	O97477	Inositol-3-phosphate synthase	Inos
21.3911	20.0685	24.2459	23.8474				+	LFQ intensity long_LFQ intensity GFP	10	10	10	11.7	11.7	11.7	128.97	0	168.69	148500000	21	1.39011	0.0228837	3.31681	4.80247	Q9VWN4;X2JFQ1;X2JG10	Q9VWN4;X2JFQ1
20.789	20.2617	21.8748	22.2348				+	LFQ intensity long_LFQ intensity GFP	3	3	3	3.5	3.5	3.5	143.33	0	23.509	37790000	6	1.3882	0.0227514	1.52947	4.79123	M9PIF1;Q9VP46	M9PIF1;Q9VP46
23.6672	23.7512	24.2974	24.1073				+	LFQ intensity long_LFQ intensity GFP	10	10	10	40.1	40.1	40.1	45.366	0	151.74	430930000	23	1.38046	0.0226207	0.49315	4.74596	Q9VVU1	Q9VVU1		CG3902-RA
31.1486	31.1328	31.2536	31.3127				+	LFQ intensity long_LFQ intensity GFP	29	29	13	60.2	60.2	30	49.89	0	323.31	49546000000	424	1.36566	0.0224914	0.142478	4.6605	P06605;P06603;P06606	P06605;P06603	Tubulin alpha-3 chain;Tubulin alpha-1 chain	alphaTub84D;alphaTub84B
25.1554	25.2096	24.8383	24.6605				+	LFQ intensity long_LFQ intensity GFP	21	21	21	19.3	19.3	19.3	162.38	0	177.99	445300000	75	1.36554	0.0223636	-0.433065	-4.65978	Q9W002;M9PH19;Q7KV90;M9PBJ7;Q7KV89;Q7KV88	Q9W002;M9PH19;Q7KV90;M9PBJ7;Q7KV89;Q7KV88		msn
21.2271	20.4912	23.0767	22.6321				+	LFQ intensity long_LFQ intensity GFP	5	5	5	18.4	18.4	18.4	35.469	0	35.525	114750000	5	1.36229	0.0251525	1.99527	4.64122	X2JDI1;P23696	X2JDI1;P23696	Serine/threonine-protein phosphatase;Serine/threonine-protein phosphatase PP2A	mts
23.3951	23.3038	23.5562	23.5696				+	LFQ intensity long_LFQ intensity GFP	8	8	8	14.4	14.4	14.4	79.637	0	20.916	241080000	22	1.36045	0.0250112	0.213507	4.63071	Q8IPE8;Q9V397	Q8IPE8;Q9V397		Mtpalpha
23.5692	23.2912	22.8082	22.7692				+	LFQ intensity long_LFQ intensity GFP	6	6	6	12.2	12.2	12.2	59.434	0	89.403	138390000	22	1.34996	0.0277542	-0.641504	-4.57125	Q7K0D8	Q7K0D8		Nup50
22.2401	21.7981	20.9834	21.0282				+	LFQ intensity long_LFQ intensity GFP	6	6	6	3.3	3.3	3.3	233.36	0	14.314	29305000	11	1.34828	0.0276	-1.01327	-4.56182	M9NEA5;M9PGW9;B7Z0Y0;P10180	M9NEA5;M9PGW9;B7Z0Y0;P10180	One cut domain family member;Homeobox protein cut-like;Homeobox protein cut	ct
26.19	26.4718	25.7067	25.6674				+	LFQ intensity long_LFQ intensity GFP	21	21	21	25.9	25.9	25.9	126.67	0	323.31	843410000	105	1.3419	0.0274475	-0.643862	-4.52604	Q8IMF5;P23226-3;P23226;A0A0B4KI71;P23226-2	Q8IMF5;P23226-3;P23226;A0A0B4KI71;P23226-2	205 kDa microtubule-associated protein	Map205
25.0046	25.0021	24.733	24.5777				+	LFQ intensity long_LFQ intensity GFP	11	11	11	19.6	19.6	19.6	59.432	0	25.411	588040000	33	1.33374	0.0272967	-0.348001	-4.48069	Q7K3J0	Q7K3J0
21.2543	22.2872	24.2869	24.0234				+	LFQ intensity long_LFQ intensity GFP	8	8	8	16.6	16.6	16.6	60.309	0	40.788	243190000	22	1.33251	0.0297923	2.38443	4.47384	A0A0B4K7G4;P13469	A0A0B4K7G4;P13469	DNA-binding protein modulo	mod
22.4596	22.807	23.4291	23.6376				+	LFQ intensity long_LFQ intensity GFP	15	15	15	29.2	29.2	29.2	68.14	0	73.705	249070000	37	1.32687	0.0296304	0.899972	4.44277	M9NG50;M9PHG2;C7LAH9;P46150-2;P46150;P46150-3;P46150-4;P46150-5	M9NG50;M9PHG2;C7LAH9;P46150-2;P46150;P46150-3;P46150-4;P46150-5	Moesin/ezrin/radixin homolog 1	Moe
23.1724	23.7364	21.6675	20.8511				+	LFQ intensity long_LFQ intensity GFP	6	6	6	16.9	16.9	16.9	69.339	0	122.92	127850000	23	1.32349	0.0294703	-2.19504	-4.4242	Q9VTZ0;M9PI44;M9PF14;M9PF20;M9PFB2;M9PCB7;M9PFF9;M9PFG3	Q9VTZ0;M9PI44;M9PF14;M9PF20;M9PFB2;M9PCB7;M9PFF9;M9PFG3		tral
27.9278	27.5831	28.6419	28.506				+	LFQ intensity long_LFQ intensity GFP	21	21	21	78.3	78.3	78.3	17.611	0	323.31	11443000000	169	1.32236	0.0293118	0.818487	4.418	P41094	P41094	40S ribosomal protein S18	RpS18
21.5838	20.9871	22.5595	22.7102				+	LFQ intensity long_LFQ intensity GFP	4	4	4	16.9	16.9	16.9	36.159	0	87.769	128520000	6	1.31641	0.0291551	1.34942	4.3856	O02195	O02195	Eukaryotic translation initiation factor 3 subunit I	Trip1
20.9164	20.1252	22.2823	22.7777				+	LFQ intensity long_LFQ intensity GFP	9	9	9	18.6	18.6	18.6	57.448	0	82.952	90402000	14	1.30144	0.029	2.00919	4.30484	Q7KHK9	Q7KHK9		dream
26.7671	27.0227	26.1621	26.3329				+	LFQ intensity long_LFQ intensity GFP	28	28	28	18	18	18	208.36	0	323.31	1179500000	131	1.2839	0.0288466	-0.647405	-4.21185	M9NFA7;Q9VX91	M9NFA7;Q9VX91	E3 ubiquitin-protein ligase UBR1	UBR1
20.3888	19.4471	22.0533	22.7934				+	LFQ intensity long_LFQ intensity GFP	5	5	5	29.7	29.7	29.7	19.69	0	44.375	98174000	7	1.27847	0.0286947	2.50544	4.18345	X2J8L3;P12426	X2J8L3;P12426	Adenine phosphoribosyltransferase	Aprt
20.8905	19.7632	22.5983	22.7573				+	LFQ intensity long_LFQ intensity GFP	2	2	2	6.7	6.7	6.7	39.527	0	14.89	144680000	9	1.26824	0.0285445	2.35099	4.1303	Q9V3J4	Q9V3J4		Sec13
20.8436	20.7779	20.9414	20.961				+	LFQ intensity long_LFQ intensity GFP	3	3	3	17	17	17	24.951	0	19.401	59180000	4	1.26233	0.0283958	0.140468	4.09985	M9PFF0;P41126	M9PFF0;P41126	60S ribosomal protein L13	RpL13
21.3899	20.5613	22.6853	22.6604				+	LFQ intensity long_LFQ intensity GFP	3	3	3	5.8	5.8	5.8	84.718	0	76.151	45966000	9	1.26136	0.0282487	1.69726	4.09488	Q9W1H4	Q9W1H4	DNA ligase 1	DNA-ligI
22.547	22.9352	23.5312	23.5358				+	LFQ intensity long_LFQ intensity GFP	7	7	7	10.1	10.1	10.1	103.31	0	109.08	113430000	18	1.25875	0.0281031	0.792409	4.08153	M9ND86;P43248	M9ND86;P43248	DNA mismatch repair protein spellchecker 1	spel1
28.9697	29.3574	28.3982	28.299				+	LFQ intensity long_LFQ intensity GFP	10	10	10	65	65	65	13.488	0	223.68	14788000000	142	1.25708	0.027959	-0.814952	-4.073	P55828	P55828	40S ribosomal protein S20	RpS20
24.8781	24.9201	24.9983	24.9818				+	LFQ intensity long_LFQ intensity GFP	16	16	16	31.7	31.7	31.7	71.299	0	323.31	786930000	67	1.2492	0.0278163	0.0909672	4.03294	M9NE89;P08928	M9NE89;P08928	Lamin Dm0	Lam
25.4711	25.5493	25.2286	25.0666				+	LFQ intensity long_LFQ intensity GFP	7	7	7	40.9	40.9	40.9	17.022	0	166.65	1566400000	47	1.24861	0.0276751	-0.362544	-4.02993	M9MRC9;P41092	M9MRC9;P41092	60S ribosomal protein L27a	RpL27A
21.2462	20.2101	22.8204	22.7808				+	LFQ intensity long_LFQ intensity GFP	7	7	7	3.3	3.3	3.3	319.13	0	21.903	70278000	9	1.24219	0.0275354	2.07245	3.99756	A0A0B4LGZ6;P51592	A0A0B4LGZ6;P51592	E3 ubiquitin-protein ligase hyd	hyd
21.0535	20.4418	22.0456	21.9264				+	LFQ intensity long_LFQ intensity GFP	2	2	2	8.1	8.1	8.1	36.406	0	9.3678	64602000	3	1.23756	0.027397	1.2384	3.97436	Q9VHT2	Q9VHT2		tex
23.372	22.9875	23.9615	24.2305				+	LFQ intensity long_LFQ intensity GFP	6	6	6	16	16	16	52.184	0	109.49	483970000	31	1.22376	0.02726	0.91624	3.90584	Q8STG9	Q8STG9		Sec61alpha
23.8307	24.0263	25.315	24.7697				+	LFQ intensity long_LFQ intensity GFP	13	13	13	13.4	13.4	13.4	126.04	0	115.46	298220000	32	1.21138	0.0295323	1.11378	3.84522	Q9XYZ5	Q9XYZ5	DNA damage-binding protein 1	pic
21.0105	21.077	21.3801	21.2534				+	LFQ intensity long_LFQ intensity GFP	2	2	2	6.8	6.8	6.8	43.127	0	3.6438	31579000	4	1.20583	0.0293861	0.273	3.81828	Q9VTY5	Q9VTY5
20.7671	21.9477	23.6272	23.5586				+	LFQ intensity long_LFQ intensity GFP	4	4	4	9.1	9.1	9.1	63.223	0	13.328	218580000	10	1.19799	0.0292414	2.2355	3.78049	Q9VTU4	Q9VTU4	Eukaryotic translation initiation factor 3 subunit L	CG5642
29.8594	29.3675	28.5608	28.0671				+	LFQ intensity long_LFQ intensity GFP	5	5	5	13.6	13.6	13.6	14.585	0	56.355	15039000000	62	1.18724	0.0316275	-1.29953	-3.7292	Q9VDH8	Q9VDH8		RpS30
24.368	24.266	23.7512	23.3533				+	LFQ intensity long_LFQ intensity GFP	9	9	9	19.6	19.6	19.6	69.134	0	106.04	302560000	24	1.18591	0.0314732	-0.764745	-3.72287	Q8IQZ8;O61604;Q8IQZ7	Q8IQZ8;O61604;Q8IQZ7		Fim
21.1031	21.8316	22.7977	22.853				+	LFQ intensity long_LFQ intensity GFP	4	4	4	9.9	9.9	9.9	46.751	0	27.491	139630000	9	1.18487	0.0313204	1.35801	3.71794	Q9V438	Q9V438		CaBP1
22.0588	22.1197	22.2465	22.2042				+	LFQ intensity long_LFQ intensity GFP	3	3	3	9.2	9.2	9.2	45.219	0	36.197	108960000	10	1.17566	0.0311691	0.136083	3.67455	Q960D3;Q9VBX3;A0A0S0X2W5;D2A6L8	Q960D3;Q9VBX3		vig2
21.008	20.859	21.7449	22.326				+	LFQ intensity long_LFQ intensity GFP	4	4	4	9.1	9.1	9.1	75.533	0	127.58	38448000	4	1.17544	0.0310192	1.10194	3.67352	M9PDA6;Q9VIK9	M9PDA6;Q9VIK9	Methyltransferase-like protein 13	CG2614
27.6765	27.96	27.3172	27.2121				+	LFQ intensity long_LFQ intensity GFP	31	31	31	38.9	38.9	38.9	110.65	0	323.31	2450100000	173	1.17286	0.0308708	-0.553632	-3.66143	Q9VAX8	Q9VAX8
20.871	20.1697	25.0794	23.2121				+	LFQ intensity long_LFQ intensity GFP	11	11	11	37.3	37.3	37.3	45.415	0	259.24	406590000	25	1.16719	0.0307238	3.62535	3.63502	Q9VV75	Q9VV75
25.1971	25.4235	25.706	25.7633				+	LFQ intensity long_LFQ intensity GFP	23	23	23	22.5	22.5	22.5	139.35	0	202.63	573870000	65	1.16672	0.0305782	0.424325	3.6328	M9PB90;Q9VKY2	M9PB90;Q9VKY2	Cullin-associated NEDD8-dissociated protein 1	Cand1
26.1253	26.3201	26.5627	26.6155				+	LFQ intensity long_LFQ intensity GFP	28	28	28	31.6	31.6	31.6	113.2	0	323.31	1175600000	120	1.16592	0.030434	0.366403	3.6291	A0A0B4KHE9;A0A0B4KI10;Q9V3P6;Q9V3P6-2	A0A0B4KHE9;A0A0B4KI10;Q9V3P6;Q9V3P6-2	26S proteasome non-ATPase regulatory subunit 1	Rpn2
20.5612	21.1702	22.178	21.9238				+	LFQ intensity long_LFQ intensity GFP	3	3	3	3.5	3.5	3.5	91.454	0	5.0627	33860000	3	1.15782	0.0302911	1.18519	3.59166	O76922-2;O76922	O76922-2;O76922	Protein aubergine	aub
23.9434	24.1549	23.53	23.2196				+	LFQ intensity long_LFQ intensity GFP	6	6	6	22.3	22.3	22.3	36.581	0	89.367	276380000	23	1.15751	0.0301495	-0.674348	-3.59025	Q8SZR6	Q8SZR6		syndapin
21.2041	21.1721	20.451	20.772				+	LFQ intensity long_LFQ intensity GFP	2	2	2	2.5	2.5	2.5	101.05	0	5.4997	17660000	5	1.15414	0.0300093	-0.576589	-3.57473	Q86BS3	Q86BS3		Chro
20.9595	20.7463	20.1177	20.3801				+	LFQ intensity long_LFQ intensity GFP	2	2	2	6	6	6	61.156	0	28.031	25911000	7	1.15394	0.0321111	-0.604031	-3.57384	M9PGQ6;P39736	M9PGQ6;P39736	Puff-specific protein Bx42	Bx42
23.0294	23.3545	22.4767	22.6288				+	LFQ intensity long_LFQ intensity GFP	11	11	11	13.6	13.6	13.6	134.33	0	35.711	89215000	18	1.15134	0.0319631	-0.639192	-3.56191	Q7KK96	Q7KK96	Structural maintenance of chromosomes protein	SMC2
24.8922	24.6101	25.479	25.2626				+	LFQ intensity long_LFQ intensity GFP	17	17	17	47.8	47.8	47.8	32.909	0	244.53	1412600000	58	1.13437	0.0364037	0.619633	3.485	X2JB48;Q26365-2;Q26365;O62526	X2JB48;Q26365-2;Q26365	ADP,ATP carrier protein	sesB
21.4853	23.1977	25.7512	25.1963				+	LFQ intensity long_LFQ intensity GFP	7	7	7	19.2	19.2	19.2	56.966	0	270.79	613360000	22	1.13331	0.0362374	3.13222	3.48021	A0A0B4LGZ3;P36872-2;P36872	A0A0B4LGZ3;P36872-2;P36872	Protein phosphatase PP2A 55 kDa regulatory subunit	tws
24.9933	25.4288	24.379	24.4842				+	LFQ intensity long_LFQ intensity GFP	10	10	10	30.9	30.9	30.9	55.198	0	265.45	658040000	30	1.1331	0.0360727	-0.779408	-3.47928	Q7KLW9	Q7KLW9		Prp19
22.2919	22.7462	21.7628	21.5494				+	LFQ intensity long_LFQ intensity GFP	3	3	3	2.5	2.5	2.5	175.17	0	13.419	54290000	12	1.12399	0.0359095	-0.862967	-3.43857	Q9W1X4	Q9W1X4	Nuclear pore complex protein Nup214	Nup214
21.236	20.642	21.9768	21.9431				+	LFQ intensity long_LFQ intensity GFP	2	2	2	5.3	5.3	5.3	26.154	0	7.4515	86997000	6	1.12248	0.0357477	1.02091	3.43184	Q9W0M4	Q9W0M4
24.6903	25.0346	25.5425	25.4241				+	LFQ intensity long_LFQ intensity GFP	18	18	18	19.9	19.9	19.9	129.27	0	288.28	470250000	49	1.11762	0.0355874	0.620831	3.41035	Q9VQ94;M9PC99	Q9VQ94;M9PC99		Sec24CD
24.209	24.3088	23.0947	23.6165				+	LFQ intensity long_LFQ intensity GFP	5	5	5	13.9	13.9	13.9	53.707	0	24.493	261930000	14	1.11535	0.0354286	-0.903277	-3.40031	Q9VKZ8	Q9VKZ8	Ubiquitin carboxyl-terminal hydrolase
25.1677	25.0523	24.6415	24.2761				+	LFQ intensity long_LFQ intensity GFP	9	9	9	38.1	38.1	38.1	39.959	0	198.63	779570000	25	1.11492	0.0352711	-0.651148	-3.39843	A4V2B8;P08181	A4V2B8;P08181	Casein kinase II subunit alpha	CkIIalpha
21.0468	21.2582	21.575	21.4959				+	LFQ intensity long_LFQ intensity GFP	2	2	2	18.3	18.3	18.3	20.208	0	9.8116	70027000	4	1.11385	0.035115	0.382983	3.3937	Q9I7K0-5;Q9I7K0-4;Q9I7K0-2;Q9I7K0-6;Q9I7K0	Q9I7K0-5;Q9I7K0-4;Q9I7K0-2;Q9I7K0-6;Q9I7K0	Microtubule-associated protein Jupiter	Jupiter
23.0124	22.9371	23.1528	23.1028				+	LFQ intensity long_LFQ intensity GFP	8	8	8	7.9	7.9	7.9	167.63	0	61.435	121370000	13	1.11213	0.0392247	0.153064	3.38615	A0A0S0WIA2;Q9I7N0;Q7KTD0;Q7KTC9;Q7KTC8;Q7KTC7;Q7KTC6;Q7KTC5;Q7KTC4;Q7KTC3;Q7KTC2;Q7KTC1;Q7KTB9;Q7KTB8;Q7KTB7;Q9VK56;Q7KTC0	A0A0S0WIA2;Q9I7N0;Q7KTD0;Q7KTC9;Q7KTC8;Q7KTC7;Q7KTC6;Q7KTC5;Q7KTC4;Q7KTC3;Q7KTC2;Q7KTC1;Q7KTB9;Q7KTB8;Q7KTB7;Q9VK56;Q7KTC0		MRP
24.4944	24.0496	25.0209	25.3058				+	LFQ intensity long_LFQ intensity GFP	6	6	6	28.3	28.3	28.3	20.863	0	203.53	842460000	20	1.10954	0.0390526	0.891326	3.37479	M9MRT6;P08645	M9MRT6;P08645	Ras-like protein 3	R
21.5205	20.5532	22.5917	22.9107				+	LFQ intensity long_LFQ intensity GFP	2	2	2	12.7	12.7	12.7	17.601	0	4.9025	178450000	10	1.10761	0.0388821	1.71438	3.36632	Q7KLX3	Q7KLX3		Tapdelta
21.2616	20.9368	21.6305	21.8058				+	LFQ intensity long_LFQ intensity GFP	4	4	4	13.2	13.2	13.2	34.23	0	19.741	152900000	17	1.10493	0.038713	0.619019	3.35462	X2JE34;Q8IR13;Q9VXF8;Q7KUX7;X2JC79	X2JE34;Q8IR13;Q9VXF8;Q7KUX7;X2JC79		Rbp2
21.7123	21.612	22.2219	22.6877				+	LFQ intensity long_LFQ intensity GFP	5	5	5	12.3	12.3	12.3	58.33	0	63.417	98517000	12	1.0987	0.0385455	0.792634	3.32752	Q94517	Q94517	Histone deacetylase Rpd3	Rpd3
21.379	21.9771	20.4158	20.7162				+	LFQ intensity long_LFQ intensity GFP	4	4	4	5.3	5.3	5.3	105.23	0	18.159	34336000	13	1.09764	0.0383793	-1.112	-3.32294	Q9VVU6	Q9VVU6
26.6324	26.8055	25.3276	24.144				+	LFQ intensity long_LFQ intensity GFP	1	1	1	0.9	0.9	0.9	217.66	0.0094787	1.5612	935190000	12	1.09602	0.0382146	-1.9832	-3.31593	Q9VKD0	Q9VKD0
23.0039	21.5453	24.7182	24.6693				+	LFQ intensity long_LFQ intensity GFP	16	7	7	30.4	18.4	18.4	51.338	0	231.12	346010000	17	1.09584	0.0380513	2.4191	3.31512	Q9VAX7;Q8MST5	Q9VAX7;Q8MST5		betaTub97EF
25.5174	25.7892	25.1702	25.2267				+	LFQ intensity long_LFQ intensity GFP	9	9	9	28.6	28.6	28.6	34.05	0	178.93	1409300000	44	1.08695	0.0399489	-0.454859	-3.2769	Q9VJL9	Q9VJL9		BG:DS02740.2
27.6642	27.4966	27.8685	27.8457				+	LFQ intensity long_LFQ intensity GFP	18	18	18	49.5	49.5	49.5	45.473	0	323.31	6698400000	182	1.08567	0.0397797	0.276711	3.27141	Q9VYE9;M9PHQ4;X2JF51	Q9VYE9;M9PHQ4		CG1622-RA
21.1039	21.3467	21.7412	22.0849				+	LFQ intensity long_LFQ intensity GFP	2	2	2	4.6	4.6	4.6	53.631	0	5.8892	50106000	3	1.08515	0.0396118	0.687808	3.26915	M9NE47;X2JCR4;Q9W5W4;Q8IRZ3;X2JCQ7;Q7KWG3;T2FGB0;E8NH77;X2JLF7;A4V4T4;Q24246-4;Q24246-3;Q24246-10;Q24246-2;Q24246-9;Q24246-8;Q24246-6;Q24246-5;Q24246-7;Q24246-12;Q24246	M9NE47;X2JCR4;Q9W5W4;Q8IRZ3;X2JCQ7;Q7KWG3;T2FGB0;E8NH77;X2JLF7;A4V4T4;Q24246-4;Q24246-3;Q24246-10;Q24246-2;Q24246-9;Q24246-8;Q24246-6;Q24246-5;Q24246-7;Q24246-12;Q24246	Cytoplasmic dynein 1 intermediate chain	Sdic1;Sdic3;Sdic2;sw-RA;sw
24.8503	25.2067	25.6296	25.5853				+	LFQ intensity long_LFQ intensity GFP	16	16	16	29	29	29	81.283	0	294.46	806240000	80	1.07445	0.0394454	0.578934	3.22365	Q9XYU0	Q9XYU0	DNA replication licensing factor Mcm7	Mcm7
21.7719	23.4056	25.2644	25.1765				+	LFQ intensity long_LFQ intensity GFP	21	21	21	21.2	21.2	21.2	125.82	0	143.47	507850000	61	1.07291	0.0392803	2.6317	3.21715	Q9VN25-2;Q9VN25	Q9VN25-2;Q9VN25	Eukaryotic translation initiation factor 3 subunit A	eIF3-S10
21.1601	20.7218	22.2517	21.7538				+	LFQ intensity long_LFQ intensity GFP	3	3	3	9.2	9.2	9.2	40.381	0	4.2983	97812000	6	1.0692	0.0391167	1.06177	3.2015	Q9VD58	Q9VD58
21.7215	21.5063	22.0991	21.9559				+	LFQ intensity long_LFQ intensity GFP	4	4	4	12.1	12.1	12.1	56.136	0	48.517	91078000	9	1.06874	0.0389544	0.413625	3.19955	Q27237;D3DN23;Q7KVH7;A0A0B4K7M9;Q27237-2	Q27237;D3DN23;Q7KVH7;A0A0B4K7M9;Q27237-2	Protein tumorous imaginal discs, mitochondrial	l(2)tid;l(2)tid-RA
28.0948	28.3347	27.848	27.7341				+	LFQ intensity long_LFQ intensity GFP	74	74	74	41	41	41	244.51	0	323.31	3225900000	314	1.06657	0.0387934	-0.423701	-3.19044	Q9VUV9	Q9VUV9	Putative U5 small nuclear ribonucleoprotein 200 kDa helicase	l(3)72Ab
22.8835	22.6173	22.2473	22.3472				+	LFQ intensity long_LFQ intensity GFP	5	5	5	4.3	4.3	4.3	138.59	0	11.312	43983000	13	1.06581	0.0386337	-0.453093	-3.18727	Q9VK44	Q9VK44
26.5228	26.2603	25.9972	25.907				+	LFQ intensity long_LFQ intensity GFP	17	17	17	22.5	22.5	22.5	123.56	0	323.31	787760000	79	1.06098	0.0384754	-0.439495	-3.16706	Q9VN44	Q9VN44		Karybeta3
21.5794	20.4464	22.7216	22.978				+	LFQ intensity long_LFQ intensity GFP	2	2	2	3.8	3.8	3.8	82.565	0	16.123	59183000	6	1.05992	0.0383184	1.83692	3.16261	Q9VQE0	Q9VQE0		Drp1
26.4675	26.1554	25.83	25.8032				+	LFQ intensity long_LFQ intensity GFP	17	17	17	42.4	42.4	42.4	35.525	0	163.76	2206900000	132	1.05919	0.0381626	-0.494815	-3.1596	Q9VL63;M9PB85	Q9VL63;M9PB85	UPF0430 protein CG31712	CG31712
21.4852	20.4725	23.3265	22.5846				+	LFQ intensity long_LFQ intensity GFP	3	3	3	9.6	9.6	9.6	47.032	0	29.26	113500000	9	1.05674	0.0380081	1.97676	3.14937	P32392	P32392	Actin-related protein 3	Arp3
23.353	24.054	24.8965	24.7563				+	LFQ intensity long_LFQ intensity GFP	13	13	13	19.5	19.5	19.5	100.26	0	216.71	282050000	41	1.05487	0.0378548	1.12294	3.14161	Q9VK59	Q9VK59
24.242	24.3955	24.6204	24.5456				+	LFQ intensity long_LFQ intensity GFP	15	15	15	18.7	18.7	18.7	117.09	0	204.39	264470000	48	1.04372	0.0397751	0.264252	3.09563	M9MRS7;Q23978	M9MRS7;Q23978	Myosin-IA	Myo31DF
22.2036	22.5505	22.9474	23.2694				+	LFQ intensity long_LFQ intensity GFP	3	3	3	8.8	8.8	8.8	46.563	0	21.92	150110000	8	1.04243	0.039616	0.731367	3.09032	Q8SX76	Q8SX76		pch2
21.7926	20.4196	23.1051	23.6427				+	LFQ intensity long_LFQ intensity GFP	4	4	4	33.6	33.6	33.6	11.757	0	23.077	198890000	8	1.03889	0.0435697	2.2678	3.07585	P05389	P05389	60S acidic ribosomal protein P2	RpLP2
22.9729	22.7764	23.1604	23.2087				+	LFQ intensity long_LFQ intensity GFP	5	5	5	23.3	23.3	23.3	27.217	0	32.324	235460000	15	1.03595	0.0494127	0.30992	3.06384	Q0KHZ6	Q0KHZ6
24.2945	25.7428	27.2485	27.2202				+	LFQ intensity long_LFQ intensity GFP	22	22	22	33.6	33.6	33.6	91.977	0	323.31	1455800000	98	1.03482	0.0492174	2.21571	3.05925	P48591	P48591	Ribonucleoside-diphosphate reductase large subunit	RnrL
21.9455	22.0935	21.0203	20.0633				+	LFQ intensity long_LFQ intensity GFP	112	2	2	53.3	0.7	0.7	226.93	0	13.499	37867000	9	1.03296	0.0490236	-1.47768	-3.05168	Q99323-2;Q99323-4;Q99323-1;Q99323	Q99323-2;Q99323-4;Q99323-1;Q99323	Myosin heavy chain, non-muscle	zip
27.6354	27.8179	26.7975	27.2289				+	LFQ intensity long_LFQ intensity GFP	18	18	18	67.4	67.4	67.4	21.112	0	259.41	4665300000	83	1.0317	0.0488314	-0.7135	-3.04658	A0A0B4LGZ5;P46222	A0A0B4LGZ5;P46222	60S ribosomal protein L11	RpL11
23.3388	23.5735	22.9801	23.1142				+	LFQ intensity long_LFQ intensity GFP	6	6	6	14.7	14.7	14.7	57.747	0	54.52	199470000	34	1.02672	0.0505312	-0.408974	-3.0264	Q9V3Z4	Q9V3Z4		Rpn5
23.7598	23.7867	23.3581	23.5631				+	LFQ intensity long_LFQ intensity GFP	6	6	6	50.7	50.7	50.7	17.274	0	159.9	522710000	15	1.02598	0.0503346	-0.312608	-3.02342	Q9VZC8	Q9VZC8
24.9635	24.5764	25.3273	25.568				+	LFQ intensity long_LFQ intensity GFP	11	11	11	47.9	47.9	47.9	34.181	0	317.13	1175500000	31	1.01351	0.0501395	0.677714	2.97345	Q7KN94	Q7KN94		wal
26.3595	26.5934	26.1198	25.9188				+	LFQ intensity long_LFQ intensity GFP	20	20	20	31.9	31.9	31.9	76.114	0	323.31	1686700000	83	1.01138	0.0499459	-0.457098	-2.96498	Q9VR29	Q9VR29
19.7985	20.9095	21.8996	22.279				+	LFQ intensity long_LFQ intensity GFP	2	2	2	7.3	7.3	7.3	35.347	0	21.411	73064000	6	1.00922	0.0497538	1.73532	2.95639	Q9W328	Q9W328	Protein LST8 homolog	Lst8
20.4591	19.46	21.3977	22.069				+	LFQ intensity long_LFQ intensity GFP	2	2	2	7.6	7.6	7.6	40.448	0	20.138	80937000	5	1.00696	0.0495632	1.77381	2.94745	E2QCZ9;Q7JZB4	E2QCZ9;Q7JZB4	Mannose-1-phosphate guanyltransferase beta	CG1129
23.4773	23.7383	23.9707	24.0186						6	6	6	45.6	45.6	45.6	17.878	0	61.18	450970000	14	0.998881	0.0513435	0.38686	2.91559	M9NEQ9;Q9VWG3	M9NEQ9;Q9VWG3	40S ribosomal protein S10b	RpS10b
22.0828	22.2497	22.5489	22.4108						3	3	3	45.4	45.4	45.4	11.666	0	9.1016	156450000	7	0.993542	0.0511483	0.313601	2.89467	P48375	P48375	12 kDa FK506-binding protein	FK506-bp2
19.8731	19.8617	21.5181	20.6599						2	2	2	7.6	7.6	7.6	39.545	0.0068966	1.7729	88920000	2	0.981179	0.0527879	1.22159	2.84665	Q9W2I2	Q9W2I2
23.4676	23.3332	22.5438	22.9742						5	5	5	19.8	19.8	19.8	39.488	0	49.71	254620000	10	0.980667	0.0525887	-0.641405	-2.84468	Q9VHN4	Q9VHN4
20.873	20.8227	21.6818	22.6107						2	2	2	8.3	8.3	8.3	29.411	0	4.3718	77782000	4	0.966766	0.0562707	1.2984	2.79138	P18053;Q9VA12	P18053;Q9VA12	Proteasome subunit alpha type-4;Proteasome subunit alpha type-4-like	Prosalpha3;Prosalpha3T
21.545	22.1847	23.187	22.7276						4	4	4	7.4	7.4	7.4	97.172	0	31.209	82905000	6	0.962261	0.0560599	1.09247	2.77427	Q9VWC7	Q9VWC7		CG12702-RA
21.7701	20.498	22.7671	23.4059						4	4	4	3.8	3.8	3.8	198.64	0	101.29	56007000	5	0.954043	0.0576567	1.95245	2.74323	Q9VW09	Q9VW09	E3 ubiquitin-protein ligase listerin	l(3)76BDr
26.3422	25.9657	25.6734	25.5004						15	15	15	52.1	52.1	52.1	29.134	0	259.77	2195400000	94	0.95247	0.0574424	-0.567049	-2.73731	X2JGM9;P41042	X2JGM9;P41042	40S ribosomal protein S4	RpS4
23.7829	24.0803	24.3102	24.3777						8	8	8	36.4	36.4	36.4	32.575	0	92.689	548030000	29	0.943644	0.0572296	0.412358	2.70429	Q7JZD3;Q9XZ57;A1Z6P3	Q7JZD3;Q9XZ57		Eb1
24.3709	24.9203	23.7521	23.9576						13	13	13	14.8	14.8	14.8	124.84	0	154.04	240700000	37	0.941527	0.0570185	-0.7908	-2.69642	A0A0B4JDA0;Q9VF03	A0A0B4JDA0;Q9VF03		mor
21.891	20.6212	23.2104	22.8499						5	5	5	3.2	3.2	3.2	210.31	0	17.957	72011000	11	0.939203	0.0587059	1.77402	2.68778	A1Z945;A0A0B4K859	A1Z945;A0A0B4K859
25.4961	25.5583	25.304	25.0468						10	10	10	24.4	24.4	24.4	65.423	0	184.42	852750000	36	0.931437	0.0584908	-0.35181	-2.65908	M9MQH9;M9NDI6;H5V8B8;P36179	M9MQH9;M9NDI6;H5V8B8;P36179	Serine/threonine-protein phosphatase PP2A 65 kDa regulatory subunit	Pp2A-29B;Pp2A-29B-RC
25.6212	26.0398	25.2877	24.9193						32	32	32	19.4	19.4	19.4	242.79	0	323.31	493940000	94	0.917338	0.0582774	-0.726972	-2.60749	A0A0B4JCY6;Q7KSF4;A0A0B4KHN1;A0A0B4KGT8;Q9VEN1;A0A0B4KGB3;A4V310;B7Z0L2;Q9VEN1-2	A0A0B4JCY6;Q7KSF4;A0A0B4KHN1;A0A0B4KGT8;Q9VEN1	Filamin-A	cher
23.0057	23.107	23.1779	23.2248						4	4	4	9	9	9	60.009	0	34.659	168650000	11	0.914992	0.0617018	0.144976	2.59897	O76521	O76521	Importin subunit alpha	Kap-alpha1
21.2044	21.0896	21.6044	22.1678						2	2	2	5.9	5.9	5.9	37.672	0	6.1785	81076000	4	0.907272	0.0686087	0.739126	2.57107	Q9XZ61	Q9XZ61		Uch-L5
22.5281	21.0795	20.0763	19.6624						3	3	3	7.9	7.9	7.9	60.169	0	13.989	60171000	8	0.906403	0.068361	-1.93441	-2.56794	Q9V3D8;A0A0C4FEI8	Q9V3D8;A0A0C4FEI8		grsm
25.1029	24.561	25.4745	25.7943						9	9	9	42.5	42.5	42.5	21.593	0	134.95	1534500000	61	0.90163	0.0699712	0.802436	2.5508	X2JIQ5;Q9W3W8	X2JIQ5;Q9W3W8	60S ribosomal protein L17	RpL17
22.7769	23.2041	22.4895	22.2735						6	6	6	9.1	9.1	9.1	105.73	0	12.974	73612000	17	0.899786	0.0697204	-0.608986	-2.5442	Q7KMM4	Q7KMM4		BcDNA.GH04962
26.8749	26.7596	27.138	27.5336						13	13	13	68.5	68.5	68.5	30.228	0	323.31	4299300000	53	0.892059	0.0694714	0.518543	2.51667	X2JC80;P38979-2;P38979	X2JC80;P38979-2;P38979	40S ribosomal protein SA	sta
24.3385	24.3703	24.4718	24.6212						7	7	7	29.5	29.5	29.5	44.769	0	313.07	503700000	28	0.89204	0.0692242	0.192137	2.5166	E1JHA4;P48809	E1JHA4;P48809	Heterogeneous nuclear ribonucleoprotein 27C	Hrb27C
24.741	25.3702	24.0121	24.3386						22	22	22	6	6	6	530.84	0	78.446	293700000	54	0.88277	0.0708085	-0.880237	-2.48382	M9PE73;M9PEC8;M9PBQ0;M9PEN4;M9PHG8;M9PBQ3;P37276-2;P37276	M9PE73;M9PEC8;M9PBQ0;M9PEN4;M9PHG8;M9PBQ3;P37276-2;P37276	Dynein heavy chain, cytoplasmic	Dhc64C
24.277	24.2448	24.0347	24.1618						4	4	4	27.5	27.5	27.5	21.593	0	41.056	532910000	15	0.882296	0.0705583	-0.162638	-2.48215	P08646	P08646	Ras-like protein 1	Ras85D
25.6772	26.2666	25.2329	25.2585						20	20	20	25.5	25.5	25.5	94.826	0	161.83	642980000	99	0.876558	0.0720141	-0.726173	-2.46201	X2J8R0;Q9Y103	X2J8R0;Q9Y103	Septin-interacting protein 1	sip1
27.0575	27.4949	26.7841	26.627						17	17	17	42.9	42.9	42.9	48.967	0	323.31	2925000000	103	0.874909	0.0717614	-0.570678	-2.45624	A0A0B4JD11;Q9NJH0	A0A0B4JD11;Q9NJH0	Elongation factor 1-gamma	Ef1gamma
28.6765	28.8161	28.4762	28.5851						10	10	10	76.4	76.4	76.4	17.037	0	323.31	12695000000	105	0.868937	0.0715105	-0.215667	-2.43541	Q7JZW2;A1ZAH8	Q7JZW2;A1ZAH8		RpS15
23.2321	23.1004	22.9866	23.0178						8	8	8	14.2	14.2	14.2	56.003	0	27.401	215530000	22	0.865955	0.0730592	-0.164093	-2.42506	M9PG62;P25161	M9PG62;P25161	Probable 26S proteasome non-ATPase regulatory subunit 3	Rpn3
25.9264	26.1508	26.3482	26.2904						19	19	19	34.3	34.3	34.3	76.538	0	322.31	1543500000	103	0.864958	0.0728056	0.280682	2.4216	Q9VAW3;A8Y5A1;Q7PLC5;E8NHS9;A8Y5A0;Q7PLC6;A8Y599;A8Y596;Q7PLC7	Q9VAW3		Gfat2
21.285	20.2034	21.9718	22.1628						3	3	3	6.2	6.2	6.2	72.412	0	44.198	47702000	9	0.861408	0.0725536	1.32315	2.40932	Q960X8-2;Q960X8	Q960X8-2;Q960X8	Hepatocyte growth factor-regulated tyrosine kinase substrate	Hrs
20.0502	22.1677	23.4235	24.3707						6	6	6	20.4	20.4	20.4	40.148	0	34.509	236990000	11	0.859835	0.0723034	2.78819	2.40389	Q9VE85	Q9VE85		Nup43
26.8997	27.3882	26.6041	26.4628						66	66	66	32.2	32.2	32.2	281.32	0	323.31	1330700000	197	0.858902	0.0756014	-0.610478	-2.40067	M9PBI5;P13395;M9PDQ0;M9PGV6	M9PBI5;P13395;M9PDQ0;M9PGV6	Spectrin alpha chain	alpha-Spec
20.6437	21.3573	20.2282	19.9082						5	5	5	29.3	29.3	29.3	21.664	0	19.423	51681000	8	0.854107	0.077	-0.932293	-2.38419	M9PHM6;Q9VS34	M9PHM6;Q9VS34	60S ribosomal protein L18	RpL18
27.3824	27.9347	27.0467	26.9254						15	15	15	23.2	23.2	23.2	93.084	0	98.13	3590900000	50	0.852479	0.0767372	-0.672506	-2.3786	Q9W0R0	Q9W0R0		Cdc5
22.3084	22.5048	22.6638	22.625						7	7	7	9	9	9	112.58	0	78.94	76484000	19	0.851434	0.0764762	0.237806	2.37502	Q9VVC5;Q8IQQ0;A8JNU6	Q9VVC5;Q8IQQ0;A8JNU6		Nc73EF
22.0028	19.7536	23.9295	23.3377						4	4	4	3	3	3	172.08	0	5.7689	172470000	9	0.849796	0.0762169	2.75539	2.36942	A0A0B4K8A5;Q9W2F2	A0A0B4K8A5;Q9W2F2	Protein mahjong	mahj
24.4683	24.2087	23.8477	24.05						8	8	8	21.7	21.7	21.7	63.043	0	137.99	395500000	31	0.849195	0.0759595	-0.389646	-2.36737	Q7KSU6;Q9VHN7	Q7KSU6;Q9VHN7
23.3811	23.6029	23.2521	23.1117						4	4	4	13.8	13.8	13.8	41.036	0	30.725	194480000	9	0.847899	0.0757037	-0.310075	-2.36294	E2QD63;Q86DS1;C4NYP8	E2QD63;Q86DS1;C4NYP8	Hsc70-interacting protein 2;Hsc70-interacting protein 1	HIP-R;HIP
26.6672	27.0708	26.4036	26.3803						37	37	37	19.6	19.6	19.6	296.38	0	323.31	1120400000	132	0.847075	0.0771812	-0.47705	-2.36013	Q9VBU7;A0A0B4K7J2	Q9VBU7;A0A0B4K7J2		Nup358
25.4002	24.9027	24.6043	24.5015						12	12	12	24.3	24.3	24.3	59.386	0	151.99	539270000	46	0.845917	0.0769231	-0.598554	-2.35618	Q9VHL2	Q9VHL2		Tcp-1eta
21.8645	22.1366	22.4077	22.8866						2	2	2	6.9	6.9	6.9	38.195	0	18.26	120830000	8	0.843462	0.0766667	0.646546	2.34783	O62602	O62602		lic
23.9863	23.5005	24.3778	24.2721						9	9	9	42.6	42.6	42.6	22.623	0	30.681	767700000	32	0.840855	0.076412	0.581518	2.33898	C6SUW3;P55935;Q95RG1	C6SUW3;P55935;Q95RG1	40S ribosomal protein S9	RpS9-RA;RpS9
21.9337	22.0005	21.7645	21.4746						3	3	3	5.1	5.1	5.1	74.164	0	47.516	65202000	9	0.840229	0.0761589	-0.347548	-2.33686	Q9W074	Q9W074		HBS1
21.7884	21.1668	22.1471	22.2688						3	3	3	30.3	30.3	30.3	15.46	0	92.071	103450000	5	0.831151	0.0759076	0.730391	2.30621	Q9VQF7	Q9VQF7		Bacc
23.716	23.8902	23.5767	23.322						5	5	5	16.5	16.5	16.5	45.604	0	87.544	244320000	12	0.82706	0.0756579	-0.353769	-2.29248	Q9VPX7;Q9VPX6	Q9VPX7;Q9VPX6	Adenylyl cyclase-associated protein	capt
21.2472	21.4156	21.8941	22.7508						1	1	1	2.4	2.4	2.4	62.129	0	18.576	108860000	7	0.820409	0.0754098	0.991064	2.27026	Q9V3U6	Q9V3U6		26-29-p
22.2768	22.4606	23.0386	22.6565						3	3	3	10.6	10.6	10.6	62.129	0	39.116	144910000	9	0.81703	0.0751634	0.478898	2.25902	Q9VZ69;Q8IR99;E1JJM0;Q0KHU2;M9NF14	Q9VZ69;Q8IR99;E1JJM0;Q0KHU2;M9NF14		Imp
21.5397	19.9127	22.4519	22.7245						3	3	3	18.5	18.5	18.5	27.973	0	97.651	133970000	11	0.816533	0.0749186	1.86202	2.25736	P22769	P22769	Proteasome subunit alpha type-7-1	Prosalpha4
25.3014	25.0284	24.735	24.8891						18	18	18	21.4	21.4	21.4	122.8	0	204.48	384920000	48	0.814662	0.0746753	-0.352888	-2.25116	A0A0S0WNN6;Q9TVM2	A0A0S0WNN6;Q9TVM2	Exportin-1	emb
24.6911	24.1415	25.0153	25.0515						9	9	9	23.5	23.5	23.5	48.983	0	255.95	668040000	31	0.811503	0.0744337	0.617085	2.2407	A0A0B4JCW4;A0A126GUR6;Q9VHJ8;Q95U38	A0A0B4JCW4;A0A126GUR6;Q9VHJ8;Q95U38		skap
21.1376	23.0212	24.1816	24.1794						9	9	9	31.5	31.5	31.5	38.18	0	188.63	370680000	27	0.80855	0.0757548	2.10109	2.23095	Q95RE4;M9NFR5	Q95RE4;M9NFR5		yps
25.6872	25.7007	26.3103	25.9271						8	8	1	37.5	37.5	7.7	28.227	0	323.31	1817900000	51	0.80387	0.0755113	0.424761	2.21555	A0A0B4KEH0;P29310;P29310-3	A0A0B4KEH0;P29310;P29310-3	14-3-3 protein zeta	14-3-3zeta
30.213	30.1263	30.3354	30.5822						4	4	4	15.8	15.8	15.8	40.211	0	39.216	21052000000	15	0.802477	0.0752692	0.289122	2.21098	Q9VPQ2	Q9VPQ2
23.6041	23.5489	23.6368	23.6984						6	6	6	17.6	17.6	17.6	38.645	0	24.03	398910000	16	0.799637	0.0765751	0.0910873	2.20167	X2JFR6;P41374	X2JFR6;P41374	Eukaryotic translation initiation factor 2 subunit 1	eIF-2alpha
24.7931	24.4127	25.0016	25.3891						8	8	8	44.4	44.4	44.4	23.331	0	149.46	965980000	49	0.793712	0.0828025	0.592431	2.18234	O76742	O76742		Rab7
22.2634	20.9091	23.5493	22.8976						6	6	6	12.9	12.9	12.9	77.637	0	94.354	63281000	7	0.792607	0.0840762	1.63723	2.17874	D5SHV2;Q9V9N9	D5SHV2;Q9V9N9		CG3651-RA
26.0307	26.4396	25.8333	25.5006						35	35	35	19.9	19.9	19.9	262.35	0	323.31	883740000	106	0.785586	0.0838101	-0.568184	-2.15597	A0A0B4KFE9;A1Z8P9	A0A0B4KFE9;A1Z8P9	Nucleoprotein TPR	Mtor
23.1635	23.7401	22.8743	22.7647						5	5	5	12.4	12.4	12.4	52.874	0	61.725	169940000	18	0.785157	0.0835457	-0.632273	-2.15458	O02373	O02373	UDP-glucose 6-dehydrogenase	sgl
21.0288	20.0169	21.7238	21.53						3	3	3	24.4	24.4	24.4	19.077	0	5.2115	51121000	5	0.781621	0.0865283	1.10402	2.14317	E1JIT4;Q9VCZ8	E1JIT4;Q9VCZ8	Probable prefoldin subunit 5	CG7048
25.3776	25.8553	25.1403	25.065						19	19	19	20	20	20	119.31	0	273.57	494250000	72	0.775997	0.0877743	-0.513813	-2.12509	Q9VSD6	Q9VSD6		msk
27.573	27.6757	27.4159	27.5219						8	8	8	46.4	46.4	46.4	9.364	0	141.97	6250400000	81	0.770193	0.09365	-0.155487	-2.10652	Q9VBU9	Q9VBU9	40S ribosomal protein S27	RpS27
25.9537	25.7638	25.6818	25.6089						12	12	11	59.5	59.5	59.5	22.762	0	251.5	1545600000	41	0.767638	0.0933583	-0.213396	-2.09837	O18332;O15971	O18332		Rab1
20.3826	20.5668	20.644	20.7577						4	4	4	7.4	7.4	7.4	72.369	0	14.534	26549000	11	0.764941	0.0930683	0.226127	2.08979	E2QC56;Q7K4Q5	E2QC56;Q7K4Q5	Probable protein phosphatase CG10417	CG10417
21.3518	20.6953	22.1821	21.6372						2	2	2	2.8	2.8	2.8	94.653	0	5.43	31822000	5	0.760908	0.0942786	0.886061	2.077	M9PI81;Q9VV73	M9PI81;Q9VV73	Nuclear RNA export factor 2	nxf2
26.2925	26.416	26.2321	26.0759						14	14	14	37.5	37.5	37.5	48.651	0	250.4	1504600000	53	0.739992	0.0986667	-0.200276	-2.01131	Q27268;M9PC90	Q27268;M9PC90	ATP-dependent RNA helicase WM6	Hel25E
22.2675	19.9478	23.3924	23.4599						7	7	7	8	8	8	135.14	0	46.408	106590000	15	0.735755	0.0983631	2.31854	1.99813	Q9VCW3	Q9VCW3		Nup133
23.4955	24.1026	23.2598	22.7112						11	11	11	12.9	12.9	12.9	121.16	0	100.61	125510000	26	0.732586	0.0980613	-0.813498	-1.98831	P46863;Q7KVC2	P46863	Bipolar kinesin KRP-130	Klp61F
26.8928	27.0722	26.8285	26.7671						54	54	54	30.5	30.5	30.5	266.44	0	323.31	1358500000	163	0.719843	0.0993394	-0.184765	-1.94906	Q9VQL7;B7Z001;Q9VQL6;M9PB21	Q9VQL7;B7Z001
24.9782	25.2724	24.7908	24.8678						3	3	3	37.5	37.5	37.5	6.5906	0	12.323	865290000	21	0.718975	0.0990366	-0.295992	-1.9464	A0A0C4DHE8;Q9VH69	A0A0C4DHE8;Q9VH69	40S ribosomal protein S29	RpS29
21.4809	21.0397	21.6516	21.7473						2	2	2	5.3	5.3	5.3	44.88	0	23.927	68899000	8	0.718604	0.0987356	0.439113	1.94527	Q9VGC2	Q9VGC2
25.8068	25.8958	26.387	26.0296						10	10	10	40.8	40.8	40.8	25.527	0	55.195	2387600000	99	0.716445	0.0984364	0.356989	1.93867	M9PIM0;O61231	M9PIM0;O61231	60S ribosomal protein L10	RpL10
21.6599	21.89	22.0024	21.9931						3	3	3	6.3	6.3	6.3	61.876	0	22.408	95210000	18	0.71496	0.0996979	0.222759	1.93413	Q9VQF5	Q9VQF5		Cwc25
24.0328	24.3315	23.8493	23.9237						7	7	7	22.3	22.3	22.3	55.033	0	224.98	389820000	36	0.710623	0.100855	-0.29565	-1.92091	Q7KW39-2;Q7KW39	Q7KW39-2;Q7KW39	Probable methylmalonate-semialdehyde dehydrogenase [acylating], mitochondrial	CG17896
25.4511	25.8904	26.138	26.0575						30	30	30	18.3	18.3	18.3	232.73	0	323.31	753910000	90	0.707694	0.100553	0.426962	1.91201	Q9VWB8;Q8IQV9	Q9VWB8;Q8IQV9		Nup205
22.0809	20.4577	22.7042	22.9772						3	2	2	19.3	14	14	23.691	0	134.55	121650000	9	0.706808	0.100251	1.57142	1.90932	O18338;M9NEE8	O18338;M9NEE8		Rab8
23.6134	23.5316	23.9373	23.6951						10	10	10	11.3	11.3	11.3	134.51	0	70.667	158570000	29	0.705915	0.0999522	0.243729	1.90661	Q9VQ78	Q9VQ78
26.0125	25.1188	26.4058	26.4212						18	18	18	46.4	46.4	46.4	45.878	0	285.68	1544200000	83	0.702815	0.0996548	0.847901	1.89723	C9QP42;Q02748;Q9VHS8	C9QP42;Q02748	Eukaryotic initiation factor 4A	eIF-4a
26.3076	26.7743	26.1489	26.0181						35	35	35	27.2	27.2	27.2	189.41	0	323.31	920310000	125	0.699786	0.0993591	-0.457506	-1.88808	P28668;P28668-2	P28668;P28668-2	Bifunctional glutamate/proline--tRNA ligase;Glutamate--tRNA ligase;Proline--tRNA ligase	Aats-glupro
21.2991	21.8113	21.1064	21.026						4	4	4	6.9	6.9	6.9	100.03	0	8.062	20144000	4	0.699129	0.0990651	-0.488996	-1.8861	A0A0B4LGV1;Q9VHY6	A0A0B4LGV1;Q9VHY6
23.9506	24.2256	23.7955	23.8555						10	10	10	16.5	16.5	16.5	104.38	0	84.187	169220000	32	0.692609	0.101723	-0.262631	-1.86649	Q9VS62;Q7KU82;M9PEE1;P91638	Q9VS62;Q7KU82;M9PEE1;P91638		smid
24.8083	24.8067	25.445	24.9995						11	11	11	24.4	24.4	24.4	72.342	0	231.73	676400000	51	0.69114	0.104271	0.414742	1.86208	Q94523	Q94523	Succinate dehydrogenase [ubiquinone] flavoprotein subunit, mitochondrial	SdhA
23.2092	22.7564	22.455	21.4293						16	1	1	34.4	2.4	2.4	50.662	0	12.094	154200000	11	0.689233	0.103965	-1.04064	-1.85637	A4V3Q6;P05303	A4V3Q6;P05303	Elongation factor 1-alpha;Elongation factor 1-alpha 2	Ef1alpha100E
20.6246	21.2604	21.622	21.4541						4	4	4	7.1	7.1	7.1	74.633	0	85.189	37603000	6	0.67412	0.109509	0.595541	1.81139	Q9XTL2	Q9XTL2		Stam
26.8958	26.7024	26.6378	26.3765						16	16	16	46.9	46.9	46.9	54.107	0	323.31	2106700000	77	0.668888	0.110601	-0.291963	-1.79594	X2JH42;L0MQ04;Q05825;Q8T4C4	X2JH42;L0MQ04;Q05825	ATP synthase subunit beta;ATP synthase subunit beta, mitochondrial	ATPsyn-beta
23.9999	24.2497	23.8951	23.9056						10	10	10	10.2	10.2	10.2	136.61	0	40.563	178390000	29	0.668557	0.110279	-0.22443	-1.79497	Q9W0M7;M9PDJ8	Q9W0M7		CG13900-RA
21.9731	20.0502	22.8483	22.6258						2	2	2	8.8	8.8	8.8	22.314	0.0010787	2.7007	131620000	5	0.664357	0.111362	1.72537	1.78261	Q9VGP6	Q9VGP6	Prefoldin subunit 3	mgr
21.5812	20.8669	21.7695	22.0364						3	3	3	6.5	6.5	6.5	66.624	0	13.714	70555000	10	0.663742	0.11104	0.678916	1.7808	Q24492	Q24492	Replication protein A 70 kDa DNA-binding subunit	RpA-70
21.8367	19.2051	22.718	22.9697						6	6	6	7.8	7.8	7.8	94.676	0	10.587	68834000	11	0.655739	0.113602	2.32295	1.75737	Q8IML5;Q9XZ10;Q8IML3;Q8IML4;Q6NLA3	Q8IML5;Q9XZ10;Q8IML3;Q8IML4;Q6NLA3		Vha100-1
23.7782	23.8241	24.0596	23.8757						8	8	8	32	32	32	38.667	0	114.43	495140000	20	0.655339	0.113276	0.166488	1.7562	Q9VWL0	Q9VWL0		Mec2
22.0925	22.1368	22.3615	23.0128						4	4	4	15.2	15.2	15.2	41.131	0	60.991	173260000	10	0.654559	0.115725	0.572468	1.75393	P42207	P42207	Septin-1	2019-09-01
24.3098	24.3777	24.2057	23.8468						9	9	9	29.2	29.2	29.2	39.475	0	87.716	532490000	72	0.649295	0.119726	-0.317507	-1.7386	Q9VFF2	Q9VFF2		CG33332-RA
24.3259	23.9506	23.8233	23.8032						7	7	7	27.7	27.7	27.7	18.105	0	13.992	600350000	22	0.646293	0.122234	-0.325015	-1.72989	Q0E9B6;A1Z8U9	Q0E9B6;A1Z8U9	40S ribosomal protein S11	RpS11
23.0747	19.338	24.2778	24.5928						9	9	9	17.8	17.8	17.8	65.251	0	154.66	376920000	19	0.64362	0.123352	3.22898	1.72214	X2JDP6;M9MRG2;Q8T079	X2JDP6;M9MRG2;Q8T079	Putative oxidoreductase GLYR1 homolog	CG4747
23.2883	22.9233	23.8374	23.3798						7	7	7	9.4	9.4	9.4	108.44	0	93.525	133510000	19	0.642222	0.123003	0.502796	1.7181	M9PEB1;Q9VRV1;M9PEH8	M9PEB1;Q9VRV1;M9PEH8
25.5138	24.9067	24.7773	24.5089						7	7	7	17.5	17.5	17.5	66.125	0	233.46	569900000	72	0.639068	0.124023	-0.567174	-1.70899	M9NF33;Q9VSH4	M9NF33;Q9VSH4	Cleavage and polyadenylation specificity factor subunit CG7185	CG7185
22.4664	22.6367	23.1701	22.7302						6	6	6	6	6	6	151.65	0	59.58	88594000	22	0.632394	0.125037	0.398606	1.68978	A0A0B4K6K9;A0A0B4K7Y7;Q9VAW5-1;Q9VAW5;Q9VAW5-2	A0A0B4K6K9;A0A0B4K7Y7;Q9VAW5-1;Q9VAW5;Q9VAW5-2	La-related protein 1	larp
25.4132	26.0519	25.2584	25.0955						10	10	2	20.6	20.6	5.4	79.028	0	257.8	714390000	84	0.631034	0.124685	-0.555612	-1.68588	Q9VLL3;Q86BM5	Q9VLL3;Q86BM5		Akap200
24.1313	23.7102	24.3458	25.4087						13	13	13	34.2	34.2	34.2	40.154	0	142.58	772920000	35	0.626652	0.125782	0.956509	1.67332	Q9V9Q4	Q9V9Q4
24.9499	24.4207	25.1961	25.0761						17	17	17	25.6	25.6	25.6	85.413	0	199.51	466400000	59	0.622586	0.126872	0.450815	1.66171	A0A0B4KGU4;Q9VHP0	A0A0B4KGU4;Q9VHP0	ATP-dependent RNA helicase bel	bel
19.8056	22.1488	22.8027	23.0434						4	4	4	11.2	11.2	11.2	51.687	0	35.872	109450000	6	0.619215	0.127866	1.94583	1.65211	A0A0B4LGA7;P27091	A0A0B4LGA7;P27091	Protein 60A	gbb
25.0561	25.0865	25.1205	25.2632						9	9	9	39.7	39.7	39.7	24.245	0	30.36	1154600000	27	0.619012	0.127511	0.120497	1.65153	O18335	O18335		Rab11
25.5366	24.6146	25.7987	25.8568						24	24	23	45.9	45.9	43.7	62.473	0	302.82	1317700000	100	0.610857	0.132698	0.752175	1.62839	E1JJ68;C7LAE4;P19109-3;P19109-4;P19109-2;P19109;A0A0B4K624;A0A0B4K6A3;A0A0B4K6K1;A0A0B4K6T7	E1JJ68;C7LAE4;P19109-3;P19109-4;P19109-2;P19109;A0A0B4K624;A0A0B4K6A3;A0A0B4K6K1;A0A0B4K6T7	ATP-dependent RNA helicase p62	Rm62;Rm62-RE
19.6319	21.546	22.7588	21.8496						5	5	5	18.2	18.2	18.2	45.025	0	69.805	133140000	12	0.60751	0.133669	1.7153	1.61893	P09180	P09180	60S ribosomal protein L4	RpL4
20.1388	22.6957	23.4576	23.5122						5	5	5	14.5	14.5	14.5	38.407	0	85.865	259200000	17	0.606813	0.1333	2.06765	1.61696	Q9U9Q4	Q9U9Q4	Eukaryotic translation initiation factor 3 subunit H	eIF-3p40
23.105	24.8628	25.3645	25.4416						12	12	12	20.9	20.9	20.9	75.598	0	283.45	441050000	45	0.605474	0.132934	1.41915	1.61318	M9NG39;P41073-3;P41073;P41073-2	M9NG39;P41073-3;P41073	Zinc finger protein on ecdysone puffs	Pep
23.5471	19.9743	24.5965	24.6377						7	7	7	66	66	66	17.369	0	170.08	530990000	13	0.600384	0.13257	2.85637	1.59885	Q9VAC4	Q9VAC4
23.4676	23.8122	24.0493	23.8578						7	7	7	26.6	26.6	26.6	27.162	0	21.454	419820000	25	0.597676	0.132208	0.313622	1.59125	E1JGZ9;Q9XZJ4	E1JGZ9;Q9XZJ4	Proteasome subunit alpha type;Proteasome subunit alpha type-6	Prosalpha1
25.9632	26.0272	25.8319	25.9478						6	6	2	37.8	37.8	15.6	15.446	0	178.52	1790400000	35	0.597612	0.131847	-0.105327	-1.59107	Q02427-1;Q02427	Q02427-1;Q02427	RNA-binding protein 1	Rbp1
25.0484	24.874	25.2641	25.0708						15	15	15	28.7	28.7	28.7	77.907	0	190.49	459710000	48	0.595136	0.132891	0.206211	1.58413	Q9W032	Q9W032	Protein SGT1 homolog ecdysoneless	ecd
25.7297	25.2062	26.0915	25.7959						16	16	16	33.9	33.9	33.9	63.931	0	323.31	1247200000	62	0.59457	0.132531	0.475738	1.58255	Q9V434	Q9V434		Aats-asn
23.3094	23.7539	23.9299	23.8479						7	6	6	37.9	34.8	34.8	29.173	0	172.65	422290000	29	0.59392	0.132173	0.357261	1.58073	P92177-4;P92177-1;P92177-2;P92177	P92177-4;P92177-1;P92177-2;P92177	14-3-3 protein epsilon	14-3-3epsilon
28.8424	28.4322	28.1453	28.3818						2	2	2	2	2	2	109.41	0	4.3292	3881000000	18	0.593232	0.131817	-0.373807	-1.5788	Q9VX63	Q9VX63		CG8915-RA
23.4609	24.1349	23.3318	23.1729						8	8	8	10.6	10.6	10.6	110.17	0	60.549	126640000	18	0.592084	0.131462	-0.545507	-1.57559	Q9XZU1	Q9XZU1	Exportin-2	Cas
21.4542	20.8958	22.0618	21.5131						4	4	4	3.6	3.6	3.6	129.35	0	5.4937	36293000	6	0.588165	0.132493	0.61246	1.56465	A8JRA6;A0A0B4KHI5;Q9VBY8	A8JRA6;A0A0B4KHI5;Q9VBY8		Unc-13-4B
21.5733	25.9228	27.1079	27.1815						21	21	21	33.8	33.8	33.8	93.851	0	323.31	1142100000	88	0.587087	0.132139	3.39664	1.56165	Q9XZ06	Q9XZ06		Nup93-1
23.8667	23.3087	23.1508	23.1597						9	9	9	18.2	18.2	18.2	79.063	0	269.14	192830000	23	0.582776	0.13712	-0.432449	-1.54966	A0A0B4K849;A0A0B4K7A5;A8DYJ2;Q02645-4;Q02645-2;Q02645;Q02645-3	A0A0B4K849;A0A0B4K7A5;A8DYJ2;Q02645-4;Q02645-2;Q02645;Q02645-3	Protein hu-li tai shao	hts
22.1075	22.4471	22.6919	22.4811						5	5	5	5.1	5.1	5.1	129.38	0	6.6665	62829000	10	0.582033	0.138043	0.309247	1.54759	P55162	P55162	Membrane-associated protein Hem	Hem
20.1959	24.1444	25.3922	24.9473						4	4	2	41.9	41.9	34.7	13.364	0	116.92	657400000	26	0.568369	0.143066	2.99956	1.50981	Q4AB57;P84051	Q4AB57;P84051	Histone H2A	His2A:CG33856;His2A
25.7806	27.4088	27.7677	27.8724						30	30	30	40.8	40.8	40.8	102.28	0	323.31	2228000000	135	0.565522	0.145333	1.2253	1.50197	Q9VW54	Q9VW54		Rpn1
26.6067	26.394	26.3443	25.8245						7	7	7	48.5	48.5	48.5	21.738	0	323.31	2044000000	48	0.557955	0.14895	-0.415936	-1.48122	X2JF59;Q9V3P0	X2JF59;Q9V3P0	Peroxiredoxin 1	Jafrac1
24.5939	24.1025	24.0627	23.8295						4	4	4	13.2	13.2	13.2	57.821	0	111.59	328070000	14	0.556926	0.148558	-0.402124	-1.4784	P52295	P52295	Importin subunit alpha	Pen
22.863	23.1802	22.4138	22.8419						4	4	4	32	32	32	23.03	0	66.494	206260000	12	0.55671	0.149522	-0.393727	-1.47781	Q9VSY2;Q0E8G6	Q9VSY2;Q0E8G6
23.6055	23.8594	23.5939	23.3215						5	5	5	14.7	14.7	14.7	62.397	0	295.13	265120000	19	0.555876	0.149131	-0.274699	-1.47554	Q95RX5	Q95RX5
26.0882	25.8405	25.8302	25.6267						19	19	19	48.3	48.3	48.3	48.541	0	175.61	1303300000	76	0.554343	0.148742	-0.235886	-1.47135	Q7KMQ0;M9PC18;Q9VQN8	Q7KMQ0		Rpt1
21.6581	22.7087	23.0472	22.8791						5	5	5	32.2	32.2	32.2	24.666	0	26.874	179760000	13	0.552279	0.148354	0.779772	1.46572	P25007;Q7K2I4	P25007	Peptidyl-prolyl cis-trans isomerase	Cyp1
22.206	22.9814	22.0592	21.9899						5	5	5	4.2	4.2	4.2	172	0	18.926	63911000	14	0.551016	0.149226	-0.569172	-1.46227	Q9VGG9;Q7KSN8	Q9VGG9;Q7KSN8
24.6355	24.9548	25.1727	24.9688						21	21	21	24.9	24.9	24.9	130.89	0	256.21	376480000	43	0.548287	0.148839	0.27557	1.45484	A1Z843	A1Z843
23.3232	23.8444	23.9554	23.9644						9	9	9	12.1	12.1	12.1	105.08	0	171.71	172520000	37	0.54386	0.152289	0.376061	1.44281	Q9VP57	Q9VP57		pzg
23.5359	24.39	24.4439	24.8398						12	12	12	22.7	22.7	22.7	69.501	0	101.33	501500000	41	0.54364	0.151897	0.678885	1.44221	Q9VXR5	Q9VXR5
23.309	23.0362	22.7632	20.9116						3	3	3	14.5	14.5	14.5	28.407	0	11.115	237400000	10	0.537938	0.153995	-1.33516	-1.42677	P29327;Q95TP9;P29327-2	P29327;Q95TP9	40S ribosomal protein S6	RpS6
27.6492	28.0406	27.6381	27.3957						15	15	15	70.2	70.2	70.2	14.532	0	253.45	6462800000	86	0.537325	0.1536	-0.327981	-1.42511	Q9V597	Q9V597	60S ribosomal protein L31	RpL31
22.0261	22.7011	23.1475	22.7109						7	7	7	8	8	8	130.19	0	203.35	82762000	14	0.530678	0.155765	0.565612	1.40717	Q9VD22	Q9VD22
20.4695	20.8492	23.8512	21.2116						2	2	2	3	3	3	84.999	0	11.591	51958000	4	0.529479	0.155367	1.87201	1.40394	Q8IMM7;Q8IMM8;Q9Y137	Q8IMM7;Q8IMM8;Q9Y137		mino
22.985	24.9765	25.9132	25.068						18	18	18	27.6	27.6	27.6	96.609	0	197.06	465080000	57	0.526468	0.156204	1.50988	1.39584	A0A0B4LEV2;Q26454	A0A0B4LEV2;Q26454	DNA replication licensing factor MCM4	dpa
21.5266	21.1022	22.7127	21.5832						2	2	2	2.9	2.9	2.9	48.657	0	9.1635	90633000	9	0.521204	0.158426	0.833578	1.38172	Q9V3A4	Q9V3A4	Protein catecholamines up	Catsup
20.6709	23.6821	24.375	24.1499						6	6	6	10.3	10.3	10.3	98.695	0	63.308	197850000	18	0.521168	0.158025	2.08594	1.38162	M9NDC3;O18388	M9NDC3;O18388	Importin subunit beta	Fs(2)Ket
23.1953	23.5617	22.7626	19.6096						4	4	4	8.3	8.3	8.3	65.183	0	17.751	105010000	9	0.521082	0.157626	-2.19245	-1.38139	M9PD65;M9PBD9;Q9VIW3	M9PD65;M9PBD9;Q9VIW3	Ran GTPase-activating protein	RanGAP
20.73	23.6384	24.2253	24.1543						12	12	12	25.5	25.5	25.5	81.028	0	163.88	217440000	41	0.520092	0.157229	2.0056	1.37874	A0A0B4K618;A0A126GUS7;Q9NFU0-3;Q9NFU0-2;A0A0B4KFN9;B3LF78;Q9NFU0;A0A0B4KGP6;Q9NFU0-4	A0A0B4K618;A0A126GUS7;Q9NFU0-3;Q9NFU0-2;A0A0B4KFN9;B3LF78;Q9NFU0;A0A0B4KGP6;Q9NFU0-4	Fragile X mental retardation syndrome-related protein 1	Fmr1
24.0843	25.7779	26.034	26.1672						21	21	21	29.7	29.7	29.7	107.41	0	323.31	770010000	73	0.519357	0.156834	1.16946	1.37677	P45437	P45437	Coatomer subunit beta	betaCop
21.0398	18.7045	21.4907	21.4668						2	2	2	3.4	3.4	3.4	125.49	0	77.656	48598000	13	0.519026	0.156441	1.60662	1.37588	Q9VV52	Q9VV52		RAF2
21.4364	21.3183	21.2677	20.7313						2	2	2	1.4	1.4	1.4	130.72	0.0067764	1.7149	15872000	3	0.519002	0.15605	-0.377844	-1.37582	X2JGE9;X2JLN4;X2JG41;X2JEN2;X2JCY0;Q9VR59-3;Q9VR59-6;Q9VR59-5;Q9VR59;Q9VR59-7	X2JGE9;X2JLN4;X2JG41;X2JEN2;X2JCY0;Q9VR59-3;Q9VR59-6;Q9VR59-5;Q9VR59;Q9VR59-7	Inositol hexakisphosphate and diphosphoinositol-pentakisphosphate kinase	l(1)G0196
24.3494	24.6102	24.6328	24.6944						9	9	9	40.1	40.1	40.1	34.202	0	186.72	788030000	42	0.517738	0.156948	0.183834	1.37244	M9PG76;P19889	M9PG76;P19889	60S acidic ribosomal protein P0	RpLP0
23.586	23.5956	23.5594	23.3899						6	6	6	15.4	15.4	15.4	55.916	0	95.501	265180000	21	0.516194	0.157841	-0.116121	-1.36831	Q9VIW7	Q9VIW7	tRNA-splicing ligase RtcB homolog	CG9987
20.9954	22.0341	22.1193	22.368						3	3	3	6.4	6.4	6.4	37.081	0	8.8613	110680000	13	0.514909	0.15865	0.728892	1.36487	Q9VLQ1	Q9VLQ1	Dolichyl-phosphate beta-glucosyltransferase	wol
24.7547	24.3697	24.3728	24.1331						12	12	12	19.6	19.6	19.6	95.921	0	192.65	280490000	43	0.514467	0.158257	-0.309243	-1.36369	Q9VLX2	Q9VLX2
21.174	21.8522	22.0565	21.9126						5	5	5	8.7	8.7	8.7	90.789	0	71.683	56459000	10	0.513105	0.157867	0.471441	1.36006	X2JAI4;Q9XYU1	X2JAI4;Q9XYU1	DNA replication licensing factor Mcm3	Mcm3
22.037	20.142	22.2934	22.4545						4	4	4	11.2	11.2	11.2	48.11	0	26.459	83406000	13	0.509613	0.161054	1.28446	1.35075	Q8SXU3	Q8SXU3
24.6126	21.1495	25.1426	25.3001						6	6	6	27.6	27.6	27.6	33.054	0	194.14	976110000	18	0.509388	0.160658	2.34031	1.35015	A0A0B4K6U6;Q08473-3;Q08473-2;Q08473;Q08473-4	A0A0B4K6U6;Q08473-3;Q08473-2;Q08473	RNA-binding protein squid	sqd
29.5267	29.3756	29.37	29.0042						13	13	13	55.6	55.6	55.6	13.201	0	323.31	19106000000	163	0.503474	0.162716	-0.264031	-1.33443	P48588	P48588	40S ribosomal protein S25	RpS25
25.0056	25.7531	24.994	24.7027						21	21	21	22.5	22.5	22.5	141.1	0	154.02	436220000	54	0.499517	0.164763	-0.531059	-1.32393	Q8MSW0	Q8MSW0		Aats-ile
21.9095	21.7059	21.91	21.9981						4	4	4	7	7	7	70.162	0	9.4489	84345000	10	0.4979	0.16562	0.146352	1.31965	Q9VKU1;E1JHE4;Q9W1W0;Q7KVJ6	Q9VKU1;E1JHE4		Fatp
22.5091	22.6639	22.8814	22.654						6	6	6	4	4	4	186.99	0	21.306	80329000	12	0.497047	0.165217	0.181175	1.31739	X2J564;Q9VLT1	X2J564;Q9VLT1	Protein MON2 homolog	mon2
23.9306	24.3448	23.7121	23.9435						17	17	17	16.1	16.1	16.1	157.26	0	129.44	221370000	42	0.49282	0.16834	-0.309866	-1.30621	Q9VJ86	Q9VJ86		bsf
23.8967	24.948	25.0816	25.1253						23	23	23	18.2	18.2	18.2	158.18	0	204.76	513500000	78	0.488377	0.167932	0.681047	1.29449	Q9U3V9	Q9U3V9	Protein xmas-2	xmas-2
20.7824	24.053	24.9502	24.212						7	7	7	30.6	30.6	30.6	38.696	0	170.8	636370000	23	0.486854	0.169865	2.1634	1.29048	M9ND19;Q9W0P5	M9ND19;Q9W0P5	Probable UDP-glucose 4-epimerase	Gale
19.9305	21.1307	21.3494	21.2617						4	4	4	5	5	5	108.84	0	10.471	32368000	4	0.485909	0.169455	0.77496	1.28799	Q9VPC0;D3PFF6	Q9VPC0;D3PFF6	Serine/threonine-protein kinase PITSLRE	Pitslre
20.3073	23.0778	23.6046	23.3581						11	11	10	7.6	7.6	7.2	209.17	0	54.4	126780000	23	0.485247	0.169048	1.78879	1.28625	P04052	P04052	DNA-directed RNA polymerase II subunit RPB1	RpII215
21.0634	22.9362	23.2508	23.142						4	4	4	30	30	30	23.021	0	273.66	294400000	12	0.481238	0.171118	1.19659	1.27571	A0A0B4LEY6;Q94518	A0A0B4LEY6;Q94518	Nascent polypeptide-associated complex subunit alpha	Nacalpha
22.4505	22.4236	22.8292	22.485						6	6	6	2.2	2.2	2.2	310.59	0	9.3411	64475000	12	0.480804	0.170708	0.22006	1.27457	A0A0B4K7S0;P55824;A0A0B4K6W2;P55824-3	A0A0B4K7S0;P55824;A0A0B4K6W2;P55824-3	Probable ubiquitin carboxyl-terminal hydrolase FAF	faf
21.224	23.0845	23.312	23.3562						4	4	3	25	25	20.8	21.354	0	19.172	275510000	11	0.478315	0.174998	1.1799	1.26804	M9PBH7;P40792	M9PBH7;P40792	Ras-related protein Rac1	Rac1
20.0448	21.2578	21.5906	21.294						4	4	4	3.8	3.8	3.8	118.37	0	10.591	32793000	7	0.477861	0.174581	0.790978	1.26685	P34739	P34739	Transcription termination factor 2	lds
26.5228	26.5835	26.8938	26.5966						30	30	30	39.9	39.9	39.9	111.77	0	323.31	1216000000	83	0.477718	0.174166	0.192048	1.26648	A0A0B4KF46;Q8T0L3	A0A0B4KF46;Q8T0L3		Uba1
28.1706	27.9092	28.2193	28.1899						10	10	10	63.1	63.1	63.1	14.771	0	191.28	9653800000	110	0.472114	0.179791	0.164673	1.2518	E1JJM9;P48149;Q7KR04	E1JJM9;P48149;Q7KR04	40S ribosomal protein S15Aa;40S ribosomal protein S15Ab	RpS15Aa;RpS15Ab
24.9066	24.8698	24.8233	24.2968						7	7	7	50.3	50.3	50.3	17.673	0	323.31	725090000	30	0.468939	0.179366	-0.328156	-1.2435	Q9W1B9	Q9W1B9		RpL12
27.0694	27.301	27.0834	26.9638						24	24	24	48	48	48	59.278	0	323.31	2848600000	133	0.46742	0.181226	-0.16155	-1.23954	Q7KKI0;A1Z8U4	Q7KKI0;A1Z8U4		Cct5
27.8653	27.7354	27.7524	27.5238						14	14	14	54.9	54.9	54.9	16.871	0	293.15	6283300000	178	0.465326	0.184292	-0.162224	-1.23408	Q9VCD4;Q4V5H0	Q9VCD4;Q4V5H0		CG18428
20.847	22.5504	22.8519	22.6174						5	5	5	21	21	21	30.383	0	54.991	180840000	11	0.45417	0.193324	1.03597	1.20506	A0A023GQA5;P24156	A0A023GQA5;P24156	Protein l(2)37Cc	l(2)37Cc
20.5437	22.5071	22.6953	22.7119						5	5	5	6.8	6.8	6.8	97.159	0	13.299	78941000	16	0.452246	0.196422	1.17815	1.20006	Q9VAH7	Q9VAH7		yata
21.264	22.7506	23.1259	22.7332						4	4	4	13.6	13.6	13.6	53.2	0	23.748	160160000	17	0.452092	0.195963	0.922257	1.19967	P91938-4;P91938-2;P91938-3;P91938	P91938-4;P91938-2;P91938-3;P91938	Thioredoxin reductase 1, mitochondrial	Trxr-1
20.9521	22.5872	22.8906	22.634						9	9	9	13.6	13.6	13.6	86.555	0	21.58	105150000	21	0.452062	0.195506	0.992685	1.19959	Q9VR99	Q9VR99	Cactin	cactin
21.3716	21.703	21.3489	21.3293						2	2	2	6.2	6.2	6.2	35.944	0	13.332	47702000	5	0.449888	0.195051	-0.198167	-1.19395	A0A0B4KH34;P22464-3;P22464-2;P22464	A0A0B4KH34;P22464-3;P22464-2;P22464	Annexin B9	AnxB9
21.0837	21.7703	21.9757	21.7376						3	3	3	6.7	6.7	6.7	61.503	0	7.9571	56752000	4	0.445451	0.202608	0.429639	1.18247	M9PC31;M9PEF6;Q9VQX4;Q9VQX4-2	M9PC31;M9PEF6;Q9VQX4;Q9VQX4-2	Nicotinate phosphoribosyltransferase	CG3714
20.3703	22.8846	23.0121	23.1858						7	7	7	12.6	12.6	12.6	74.942	0	47.193	84338000	17	0.439733	0.212444	1.47151	1.1677	Q9VFT4	Q9VFT4		rin
24.7765	21.6308	24.9152	25.1318						8	8	8	25	25	25	45.037	0	143.74	505250000	26	0.434534	0.214263	1.81981	1.1543	Q9V470	Q9V470		Sucb
20.8358	23.849	24.0394	24.12						5	5	5	16.5	16.5	16.5	45.871	0	37.464	412100000	22	0.433918	0.21377	1.73728	1.15271	Q9VSA3	Q9VSA3	Probable medium-chain specific acyl-CoA dehydrogenase, mitochondrial	CG12262
20.3146	22.4874	22.7184	22.584						6	6	6	3.5	3.5	3.5	237.22	0	31.473	65720000	15	0.432301	0.215577	1.25022	1.14855	Q9VM75	Q9VM75	HEAT repeat-containing protein 1 homolog	l(2)k09022
20.7032	21.7321	22.2284	21.594						2	2	2	5.8	5.8	5.8	52.49	0	6.3971	51018000	5	0.431915	0.216193	0.693541	1.14756	M9PIS3;P41572	M9PIS3;P41572	6-phosphogluconate dehydrogenase, decarboxylating	Pgd
21.1175	25.2401	25.639	25.437						14	14	14	20	20	20	92.352	0	177.89	444050000	39	0.430216	0.217913	2.35923	1.14319	Q9V461	Q9V461	DNA replication licensing factor Mcm6	Mcm6
23.7245	24.2297	23.7601	21.0934						12	12	12	6.1	6.1	6.1	315.9	0	165.71	318960000	21	0.429926	0.218594	-1.55038	-1.14244	X2JAF1;Q8MSS1	X2JAF1;Q8MSS1	Protein lava lamp	lva
22.6301	20.6695	22.9234	22.639						5	5	5	10.5	10.5	10.5	71.278	0	42.676	125200000	13	0.429814	0.218096	1.13139	1.14215	Q9VDS7;A0A0B4LID7	Q9VDS7;A0A0B4LID7		CG4538-RA
25.7373	25.7382	25.9513	25.7517						10	10	10	54.1	54.1	54.1	21.544	0	246.81	2183500000	64	0.428828	0.2176	0.113718	1.13962	Q9W1I6	Q9W1I6		ytr
19.6246	21.5086	21.512	21.7829						3	3	2	6.2	6.2	4.6	58.223	0	11.825	23258000	5	0.427309	0.219374	1.08088	1.13572	Q8ST83	Q8ST83	Polycomb protein PHO	pho
18.9152	21.3385	21.3256	21.6852						3	3	3	5.5	5.5	5.5	57.149	0	23.223	46485000	5	0.423287	0.223475	1.37856	1.1254	P17336	P17336	Catalase	Cat
20.5375	24.1558	24.3798	24.3783						10	10	10	16.2	16.2	16.2	88.5	0	204.23	239390000	23	0.422499	0.224135	2.03237	1.12338	Q9VUC1;M9MSL3	Q9VUC1;M9MSL3		Hsc70Cb
23.6466	20.1443	23.8552	23.8475						5	5	5	30.6	30.6	30.6	24.247	0	87.482	462380000	16	0.419981	0.229225	1.95588	1.11692	A0A0B4LFL3;O96827	A0A0B4LFL3;O96827	Probable elongation factor 1-beta	Ef1beta
23.0082	23.7484	22.8844	23.0337						7	7	7	9.3	9.3	9.3	121.52	0	40.394	107290000	13	0.417445	0.22987	-0.41923	-1.11043	Q9VJH2	Q9VJH2		mdy
22.1073	20.4679	22.3544	22.0654						6	6	6	5.6	5.6	5.6	160.72	0	15.146	58008000	17	0.416538	0.229354	0.922277	1.10811	Q9V726-2;Q9V726	Q9V726-2;Q9V726	Cleavage and polyadenylation specificity factor subunit 1	Cpsf160
21.2278	21.2333	21.2537	21.8138						3	3	3	22.6	22.6	22.6	16.367	0	15.172	66022000	3	0.406635	0.240027	0.303251	1.08281	P54622	P54622	Single-stranded DNA-binding protein, mitochondrial	mtSSB
23.0875	25.6397	25.7128	25.7339						19	19	19	26.3	26.3	26.3	102.71	0	323.31	639900000	67	0.399838	0.249571	1.3597	1.06549	O62621	O62621	Coatomer subunit beta	betaCop
28.2703	29.5773	29.6305	29.607						52	52	52	56.2	56.2	56.2	94.458	0	323.31	8528200000	348	0.398951	0.250165	0.694984	1.06323	P13060	P13060	Elongation factor 2	EF2
20.9605	21.5668	21.4684	21.7864						7	7	7	6.4	6.4	6.4	235.04	0	97.173	42009000	17	0.398665	0.249609	0.363722	1.0625	M9PE74;Q9W2U7	M9PE74;Q9W2U7		nocte
19.4395	23.8831	23.9572	24.0872						5	5	5	2.3	2.3	2.3	377.32	0	21.49	496000000	12	0.398532	0.2502	2.36088	1.06217	Q9W425	Q9W425		Rbcn-3A
19.5725	21.7844	21.8881	21.8163						2	2	2	5.6	5.6	5.6	48.634	0	29.311	67390000	6	0.397985	0.250788	1.17374	1.06077	Q24572;E1JIL4	Q24572;E1JIL4	Probable histone-binding protein Caf1	Caf1
28.7462	28.3089	28.1978	28.3627						26	26	26	71.6	71.6	71.6	30.34	0	323.31	9591800000	230	0.397038	0.251373	-0.247282	-1.05837	P55830;P55830-2	P55830;P55830-2	40S ribosomal protein S3a	RpS3A
21.233	23.2392	23.1208	23.5141						5	5	5	12.4	12.4	12.4	60.58	0	86.501	183080000	17	0.396856	0.250819	1.08139	1.0579	Q9VTZ4	Q9VTZ4		nst
23.103	22.8024	22.8442	22.7153						4	4	4	11.1	11.1	11.1	52.452	0	12.804	143660000	13	0.396808	0.250268	-0.172966	-1.05778	Q9VZE4	Q9VZE4
23.8644	24.2141	24.1956	24.2566						7	7	7	44.5	44.5	44.5	20.473	0	69.482	529840000	22	0.394831	0.250781	0.186853	1.05275	Q9VPX5	Q9VPX5		Vps29
20.6922	20.9834	20.7863	19.1612						3	3	3	2.5	2.5	2.5	132.08	0	4.8232	20676000	6	0.392445	0.250232	-0.864017	-1.04669	Q8MSU4	Q8MSU4	Symplekin	Sym
20.0282	22.4382	22.4206	22.5507						7	7	7	3.8	3.8	3.8	226.59	0	43.279	60423000	22	0.388983	0.255039	1.25247	1.0379	Q9VCH1	Q9VCH1		eIF4G2
21.8807	22.0071	21.9639	22.199						4	4	4	8.1	8.1	8.1	68.367	0	32.462	80115000	8	0.385869	0.258911	0.137513	1.03	A1ZBJ2	A1ZBJ2
20.8439	23.0753	23.2372	22.9834						2	2	2	20.1	20.1	20.1	18.476	0	6.9036	334680000	9	0.383811	0.260452	1.15073	1.02479	Q9V9M7	Q9V9M7		RpL21
24.7413	24.5092	24.6916	24.8404						7	7	7	44.3	44.3	44.3	26.771	0	79.766	825890000	25	0.382279	0.260937	0.140714	1.0209	Q7KVX5;Q9W4N8	Q7KVX5;Q9W4N8		Vap-33A
23.9867	21.8986	23.9697	24.04						11	11	11	14.7	14.7	14.7	119.75	0	94.88	213100000	22	0.380663	0.263584	1.06221	1.01681	E2QCF1;A0A0B4LFH8;Q7KN85	E2QCF1;A0A0B4LFH8;Q7KN85		ATPCL
24.9964	24.9809	24.9893	25.1266						9	9	9	63.2	63.2	63.2	20.688	0	323.31	1121300000	24	0.375251	0.269425	0.0693302	1.00311	M9PG22;P61209;L0MNA8;P40945	M9PG22;P61209	ADP-ribosylation factor 1	Arf79F
23.9713	24.3213	24.0571	23.8009						5	5	5	17.8	17.8	17.8	42.767	0	116.35	320420000	16	0.374804	0.268845	-0.21734	-1.00198	Q9W1G7	Q9W1G7		Nap1
22.82	22.1944	22.1916	22.1982						4	4	4	26.5	26.5	26.5	19.173	0	16.911	143710000	13	0.373318	0.268267	-0.312277	-0.998227	P55841	P55841	60S ribosomal protein L14	RpL14
21.0948	21.0259	21.1168	21.0808						2	2	2	5.9	5.9	5.9	41.801	0	3.168	52992000	6	0.36937	0.271914	0.0384197	0.988251	Q9VCF8	Q9VCF8
27.0541	27.2334	27.1269	26.7676						39	39	39	34.7	34.7	34.7	144.27	0	323.31	1449100000	165	0.365625	0.277824	-0.196517	-0.978795	Q7KN75	Q7KN75		Dp1
24.9182	25.419	25.4446	25.3826						20	20	20	24.4	24.4	24.4	107.9	0	323.31	704360000	67	0.362553	0.283573	0.245	0.971043	Q9VUA0	Q9VUA0	G patch domain-containing protein 1 homolog	CG8833
23.6077	23.2768	23.2308	23.321						7	7	7	12.2	12.2	12.2	49.595	0	7.91	214800000	21	0.362216	0.284	-0.166375	-0.970193	Q9Y162	Q9Y162		Vps4
21.1942	21.8357	21.0532	21.3078						2	2	2	8.5	8.5	8.5	41.619	0	33.324	34113000	5	0.361777	0.283396	-0.334422	-0.969086	Q9VG69	Q9VG69
22.6975	22.4347	22.5011	22.3254						7	7	7	10.5	10.5	10.5	119.44	0	73.403	72804000	21	0.360995	0.286081	-0.152868	-0.967115	Q9V460;Q9V460-2	Q9V460;Q9V460-2	Transcription elongation factor SPT5	Spt5
23.881	24.1436	24.0779	20.0666						5	5	5	53.2	53.2	53.2	12.234	0	75.607	527730000	8	0.360247	0.285475	-1.94007	-0.965229	Q9VJ19	Q9VJ19		RpL30
21.7146	20.3375	20.5617	20.1046						2	2	2	20.2	20.2	20.2	10.093	0	3.2263	25866000	3	0.356232	0.292169	-0.692948	-0.955111	Q9VVH5	Q9VVH5
20.1067	28.9591	28.9508	28.5235						2	2	2	29.4	29.4	29.4	6.2985	0	3.2582	14625000000	8	0.353707	0.294751	4.20424	0.948749	O16130	O16130	60S ribosomal protein L39	RpL39
22.7346	19.8356	22.6496	22.6393						5	5	5	13.3	13.3	13.3	47.167	0	18.778	152710000	11	0.349353	0.305608	1.35937	0.93779	F0JAN1;Q9I7S8	F0JAN1;Q9I7S8	Multifunctional protein ADE2;Phosphoribosylaminoimidazole-succinocarboxamide synthase;Phosphoribosylaminoimidazole carboxylase	ade5
22.9341	21.0577	22.7299	23.0191						3	3	3	15.3	15.3	15.3	27.796	0	17.555	196210000	10	0.344473	0.31337	0.878566	0.925514	Q9VJ59	Q9VJ59		Jwa
19.5348	22.6607	22.6502	22.4401						5	5	5	7.4	7.4	7.4	100.41	0	83.22	59116000	16	0.34387	0.313795	1.44743	0.923997	P49735	P49735	DNA replication licensing factor Mcm2	Mcm2
22.7055	20.9473	22.486	22.8145						4	4	4	6.2	6.2	6.2	117.98	0	50.766	66011000	12	0.342753	0.313138	0.823847	0.921189	Q23979-2;Q23979;Q23979-3	Q23979-2;Q23979;Q23979-3	Myosin-IB	Myo61F
25.953	25.9763	25.9767	25.6823						17	17	17	35.8	35.8	35.8	59.394	0	211.35	1241700000	99	0.340372	0.322046	-0.135116	-0.915202	A4V303;P48605	A4V303;P48605	T-complex protein 1 subunit gamma	Cctgamma
21.9512	22.2402	22.0473	21.7935						4	4	4	25	25	25	16.029	0	5.3301	173980000	13	0.338877	0.323458	-0.175315	-0.911447	D1Z3A1;Q9VZS5;REV__Q9VGU6	D1Z3A1;Q9VZS5	60S ribosomal protein L28	RpL28
24.7662	25.6538	25.0334	24.3964						6	6	6	6.1	6.1	6.1	133.93	0	37.957	525780000	20	0.336818	0.323792	-0.495071	-0.906274	B7Z120;Q8IRT7;Q1RL19;M9PIZ6;Q9W4Q4;Q8IRT8;B7Z126;M9PDQ2	B7Z120;Q8IRT7;Q1RL19;M9PIZ6;Q9W4Q4;Q8IRT8;B7Z126;M9PDQ2		tlk
23.8928	24.5234	24.0466	23.7323						10	10	10	17.6	17.6	17.6	88.493	0	87.684	201230000	31	0.336133	0.32312	-0.318667	-0.904552	A0A0B4KI32;Q9VA36;A0A0B4KI34;Q86PF3;A0A0B4KHJ8;A0A0B4KHG1;Q9Y154;Q9VA35	A0A0B4KI32;Q9VA36;A0A0B4KI34;Q86PF3;A0A0B4KHJ8;A0A0B4KHG1;Q9Y154;Q9VA35		cindr
21.4948	23.1842	23.0947	23.111						6	6	6	3.5	3.5	3.5	210.14	0	20.888	122430000	15	0.335781	0.32559	0.763387	0.903668	Q9VCH5;B8A421	Q9VCH5		Nup98-96
23.899	20.6314	23.5454	23.9415						5	5	5	18.1	18.1	18.1	29.463	0	78.061	456980000	14	0.333619	0.327983	1.47829	0.898239	Q9W0A8	Q9W0A8		RpL23A
26.0681	26.1753	26.1119	25.9845						14	14	14	33.5	33.5	33.5	49.323	0	177.37	1552500000	55	0.327836	0.338482	-0.0735283	-0.883721	A0A0B4LIJ0;P48601	A0A0B4LIJ0;P48601	26S protease regulatory subunit 4	Rpt2
20.9407	23.0699	22.875	23.0082						6	6	6	5.6	5.6	5.6	149.64	0	24.225	86943000	14	0.32548	0.338782	0.936343	0.877808	Q9VPR5	Q9VPR5
20.5236	22.7344	22.4756	22.7307						4	4	4	8.3	8.3	8.3	66.363	0	9.2478	117720000	13	0.324539	0.33908	0.974144	0.875446	Q9VKC8	Q9VKC8		Tom70
22.8637	21.517	19.0207	22.2845						2	2	2	9	9	9	26.883	0.0031348	2.325	79017000	5	0.322781	0.338385	-1.5377	-0.871036	Q95083	Q95083	Proteasome subunit alpha type-5	Prosalpha5
23.1004	20.3985	23.1813	22.6877						5	5	5	6.7	6.7	6.7	136.01	0	122.03	71503000	13	0.319561	0.340728	1.18508	0.862958	A1Z7J7;A1Z7J6;A0A0B4LEY1;A0A0B4LEZ1	A1Z7J7;A1Z7J6;A0A0B4LEY1;A0A0B4LEZ1		Sec31
29.0482	28.4375	28.5769	28.3498						15	15	15	74.3	74.3	74.3	14.936	0	323.31	12271000000	150	0.317609	0.343127	-0.279501	-0.858062	P48159	P48159	60S ribosomal protein L23	RpL23
23.298	20.7184	23.0792	23.1018						3	3	3	15.6	15.6	15.6	35.59	0	121.08	250720000	11	0.310055	0.353662	1.08234	0.839121	P22465-2;P22465	P22465-2;P22465	Annexin B10	AnxB10
20.3763	22.5453	22.4298	22.3083						4	4	4	7.8	7.8	7.8	85.417	0	22.316	46250000	7	0.30888	0.353927	0.908267	0.836175	Q9V3D6	Q9V3D6	Probable cleavage and polyadenylation specificity factor subunit 2	Cpsf100
23.24	25.9155	25.6637	25.7151						15	15	15	19.8	19.8	19.8	105.62	0	323.31	606210000	63	0.306743	0.362499	1.11163	0.830817	P91926;P91926-2	P91926;P91926-2	AP-2 complex subunit alpha	AP-2alpha
21.4635	23.5443	23.3485	23.3609						4	4	4	9.6	9.6	9.6	68.301	0	59.866	216870000	9	0.30155	0.371757	0.850854	0.8178	A4V0N4;Q27331;M9PD18;P48602;Q9VK47	A4V0N4;Q27331;M9PD18;P48602	V-type proton ATPase catalytic subunit A isoform 2;V-type proton ATPase catalytic subunit A isoform 1	Vha68-2;Vha68-1
21.1785	24.7635	24.4028	24.4616						14	13	13	22.6	22.6	22.6	88.209	0	323.31	261050000	28	0.300458	0.371984	1.46118	0.815063	Q8MZI3;Q7KU78	Q8MZI3;Q7KU78
21.1394	22.5846	22.3012	22.6299						4	4	4	11.5	11.5	11.5	53.163	0	8.6909	101800000	8	0.300195	0.371234	0.603551	0.814403	Q8MT58;A0A0B4LEQ0	Q8MT58;A0A0B4LEQ0
23.4368	25.8257	25.8314	25.4023						3	3	3	19.9	19.9	19.9	15.328	0	10.283	769000000	27	0.299294	0.371525	0.985578	0.812145	E2QCP0;P84249;P02299	E2QCP0;P84249;P02299	Histone H3;Histone H3.3	His3.3A;His3
27.1235	27.4934	27.3928	26.2912						7	7	7	53.8	53.8	53.8	10.643	0	13.897	5002900000	36	0.295561	0.376932	-0.466449	-0.802788	M9PH59;Q9VXX8	M9PH59;Q9VXX8	Ribosomal protein L37;Probable 60S ribosomal protein L37-A	RpL37a
20.6177	24.6975	24.3436	24.2463						5	5	5	18.9	18.9	18.9	42.618	0	86.667	435570000	18	0.295419	0.376176	1.63734	0.802431	M9PIG8;P55035	M9PIG8;P55035	26S proteasome non-ATPase regulatory subunit 4	Rpn10
25.4975	21.0391	25.2262	24.8945						3	3	3	21.1	21.1	21.1	13.266	0	323.31	1150900000	19	0.29512	0.375424	1.79205	0.80168	M9PG47;P13008	M9PG47;P13008	40S ribosomal protein S26	RpS26
24.0315	24.371	24.1687	23.873						14	14	14	22.3	22.3	22.3	103.44	0	148.26	221720000	41	0.29496	0.374675	-0.180364	-0.801281	O46067	O46067		EG:25E8.1
24.1443	21.584	23.839	23.9421						3	3	3	26.7	26.7	26.7	15.048	0	45.603	456540000	13	0.294906	0.373928	1.02641	0.801144	Q9W229	Q9W229	40S ribosomal protein S24	RpS24
22.0918	22.7531	22.2931	21.9588						8	8	8	6.8	6.8	6.8	159.88	0	58.382	59744000	20	0.294585	0.374147	-0.296519	-0.800342	Q9V3A7	Q9V3A7	Structural maintenance of chromosomes protein	glu
21.1233	21.4046	21.3263	21.4454						2	2	2	1.1	1.1	1.1	223.3	0.0021299	2.531	23614000	4	0.293577	0.374365	0.121857	0.797814	A0A0B4KF23;E1JGX3;Q7PLI2	A0A0B4KF23;E1JGX3;Q7PLI2	Nipped-B protein	Nipped-B
19.8882	22.1044	21.9261	21.8319						5	5	5	6	6	6	118.25	0	26.108	50020000	11	0.29282	0.373624	0.882748	0.795916	Q0E993;A0A0B4KF06	Q0E993;A0A0B4KF06		Aats-val
28.5855	28.1512	28.7231	28.4277						10	10	10	46.2	46.2	46.2	16.016	0	323.31	12329000000	129	0.289862	0.376901	0.207044	0.7885	A0A0B4LFD9;Q8T3U2	A0A0B4LFD9;Q8T3U2	40S ribosomal protein S23	RpS23
22.2326	23.0354	22.9251	22.9601						4	4	4	19	19	19	23.633	0	22.432	221400000	18	0.281711	0.392892	0.30862	0.768058	Q9VNA3	Q9VNA3
26.9936	27.8958	27.7133	27.8751						32	32	32	47.1	47.1	47.1	90.238	0	323.31	2632600000	174	0.279497	0.397071	0.349492	0.762503	Q9VAY2	Q9VAY2		Gp93
20.8232	22.6334	22.6216	22.2319						7	7	7	6.9	6.9	6.9	148.91	0	40.904	58988000	11	0.27628	0.403324	0.698461	0.754433	A0A0B4LGC0;A0A0B4LF88;Q9V6K1-2;Q9V6K1	A0A0B4LGC0;A0A0B4LF88;Q9V6K1-2;Q9V6K1	Tripeptidyl-peptidase 2	TppII
22.7639	19.7817	22.4702	22.2857						5	5	5	12.5	12.5	12.5	46.602	0	14.634	127150000	13	0.270429	0.412212	1.10515	0.739744	A4V4F2;M9PHT0;F2FB46;M9PJN2;M9PHL7;O61492-3;O61492-2;O61492;E1JJL2;C9QP31;O61492-4	A4V4F2;M9PHT0;F2FB46;M9PJN2;M9PHL7;O61492-3;O61492-2;O61492;E1JJL2;C9QP31;O61492-4	Flotillin-2	Flo2;Flo-2
22.0812	24.2626	24.007	23.946						4	4	4	17.7	17.7	17.7	46.808	0	95.161	248430000	7	0.269493	0.412415	0.804604	0.737394	Q53YH3;P29413	Q53YH3;P29413	Calreticulin	Crc
24.6367	23.2095	24.5508	24.3137						4	4	4	23.1	23.1	23.1	12.501	0	49.279	814920000	30	0.256162	0.431016	0.509167	0.703885	Q9VLT7	Q9VLT7		RpL36A
19.9157	23.2083	22.9337	22.5116						3	3	3	6.1	6.1	6.1	77.293	0	61.077	114950000	12	0.25433	0.433068	1.16063	0.699273	Q9VIX4	Q9VIX4	Acyl-coenzyme A oxidase	CG17544-RA
26.0546	27.5944	27.4979	27.2286						29	29	29	32.4	32.4	32.4	111.7	0	323.31	1999900000	123	0.250363	0.436117	0.538747	0.689286	P22700;A0A0B4LGB7;P22700-2	P22700;A0A0B4LGB7;P22700-2	Calcium-transporting ATPase sarcoplasmic/endoplasmic reticulum type	Ca-P60A
23.0185	23.3028	22.8266	23.1815						3	3	3	11	11	11	48.643	0	136.64	207440000	15	0.250256	0.437274	-0.156661	-0.689015	P23128-2;P23128	P23128-2;P23128	Putative ATP-dependent RNA helicase me31b	me31B
21.6769	20.3702	20.9309	20.0177						2	2	2	7.7	7.7	7.7	45.149	0	3.9503	26564000	2	0.250254	0.436426	-0.549213	-0.689011	Q24276	Q24276	Hsp90 co-chaperone Cdc37	Cdc37
23.0317	21.8579	21.6044	22.3368						3	3	3	5	5	5	78.567	0	28.394	82987000	14	0.248847	0.436518	-0.474169	-0.685466	Q7K4L8	Q7K4L8
25.2343	24.8214	25.4542	25.0123						14	14	14	56.7	56.7	56.7	23.759	0	262.27	1426000000	49	0.246318	0.44234	0.205359	0.679093	A0A0B4K6N1;Q8MLY8	A0A0B4K6N1;Q8MLY8	40S ribosomal protein S8	RpS8
24.888	25.2151	24.9353	24.9506						19	19	19	27.6	27.6	27.6	112.48	0	323.31	412020000	63	0.240099	0.455846	-0.108625	-0.663404	A1ZBE9	A1ZBE9
27.8696	28.0759	27.9865	27.7569						15	15	15	63.4	63.4	63.4	24.708	0	323.31	7209100000	139	0.236708	0.460677	-0.101084	-0.654839	A4V4A5;Q9VZ23	A4V4A5;Q9VZ23	GTP-binding nuclear protein Ran	Ran;ran
20.5228	21.0273	20.9557	20.9252						3	3	3	2.4	2.4	2.4	123	0.0031513	2.3989	27257000	5	0.236639	0.459793	0.165451	0.654664	Q9VC89;A0A0B4KGY2;Q8IMW9	Q9VC89;A0A0B4KGY2;Q8IMW9
21.1111	23.5459	23.322	22.9251						5	5	5	6.9	6.9	6.9	97.381	0	20.852	100250000	19	0.232636	0.464598	0.795013	0.644542	Q9V466	Q9V466		Nup107
22.7064	22.3376	22.491	22.9138						4	4	4	14.5	14.5	14.5	37.01	0	6.326	221840000	6	0.232045	0.463709	0.180401	0.643048	Q8SY53	Q8SY53		Ostgamma
23.1796	21.0968	22.5903	23.0544						6	6	6	9.6	9.6	9.6	80.726	0	25.875	168300000	14	0.23132	0.463748	0.684132	0.641215	Q94883	Q94883		Dref
27.3364	27.8033	27.4747	27.363						64	64	64	34	34	34	279.57	0	323.31	2498400000	234	0.226485	0.473432	-0.150979	-0.62897	A1Z8U0	A1Z8U0		Prp8
24.7855	25.2183	25.2253	25.0642						9	9	9	24.1	24.1	24.1	45.23	0	128.67	753220000	41	0.222332	0.479095	0.142818	0.618441	Q9VFV9	Q9VFV9		Droj2
23.5775	23.8636	23.5438	23.6981						17	17	17	4.1	4.1	4.1	590.7	0	97.556	169280000	34	0.220201	0.480144	-0.0996361	-0.613031	M9PB68;Q9VLT5;Q9VLT5-2	M9PB68;Q9VLT5;Q9VLT5-2	Protein purity of essence	poe
23.413	23.3545	23.4147	23.2414						8	8	8	16.7	16.7	16.7	61.004	0	48.619	254850000	24	0.21861	0.482106	-0.0556765	-0.608988	Q8T6I0;Q8T8W3	Q8T6I0;Q8T8W3		Past1
24.1386	24.5115	24.2585	24.1582						9	9	9	27.9	27.9	27.9	59.058	0	212.81	423320000	34	0.216821	0.484	-0.11669	-0.604443	Q7K0E6	Q7K0E6		Aats-asp
21.0532	21.9744	21.2534	21.2186						4	4	4	4	4	4	124.34	0	7.8249	35953000	12	0.21613	0.485947	-0.277767	-0.602686	Q9VS83;M9PHN9;M9PBU3;B7Z0D4;M9ND57;Q9VS82;M9PEE7;B7Z0D3	Q9VS83;M9PHN9;M9PBU3;B7Z0D4;M9ND57;Q9VS82;M9PEE7;B7Z0D3
25.5248	25.2752	25.4589	25.4887						10	10	10	41.1	41.1	41.1	30.55	0	323.31	1290100000	40	0.210028	0.49554	0.0737991	0.587153	M9PD75;Q94920	M9PD75;Q94920	Voltage-dependent anion-selective channel	porin
28.7439	28.9265	28.8826	28.5819						50	50	50	48.2	48.2	48.2	111.9	0	323.31	7253500000	390	0.209215	0.495519	-0.102904	-0.585081	Q9VKD8;Q95TU2;E1JHG4	Q9VKD8;Q95TU2
20.7165	23.2835	22.9515	22.5144						9	9	9	13.1	13.1	13.1	87.507	0	57.881	84140000	17	0.200549	0.510507	0.732924	0.562947	Q9Y105	Q9Y105	Probable glutamine--tRNA ligase	Aats-gln
24.3352	25.4901	24.7743	24.4019						17	17	17	23.5	23.5	23.5	101.18	0	81.77	344100000	35	0.189639	0.522659	-0.32456	-0.534964	Q24253	Q24253		AP-1-2beta
24.3438	24.3703	24.4785	23.9606						5	5	5	21	21	21	34.389	0	57.454	537230000	28	0.187901	0.52548	-0.137547	-0.530492	M9MRQ9;Q94522	M9MRQ9;Q94522	Succinyl-CoA ligase [ADP/GDP-forming] subunit alpha, mitochondrial	Scsalpha
24.0818	23.6587	23.8246	23.6804						2	2	2	16.3	16.3	16.3	14.449	0	34.412	500000000	22	0.186514	0.526306	-0.117768	-0.526922	Q9W499	Q9W499		RpL35
21.8481	21.9554	23.2249	21.4892						4	4	4	7.3	7.3	7.3	107.81	0	193.52	62721000	13	0.185254	0.525326	0.455331	0.523676	D0Z768;A0A126GUM8;A0A0B4K6T1;A0A0B4K7U5;E1JH02;A0A0B4KFC5;Q86S05-3;Q86S05-2;Q86S05	D0Z768;A0A126GUM8;A0A0B4K6T1;A0A0B4K7U5;E1JH02;A0A0B4KFC5;Q86S05-3;Q86S05-2;Q86S05	Protein lingerer	lig-RA;lig
24.5024	24.8984	24.4273	24.7172						7	7	7	29.1	29.1	29.1	27.695	0	323.31	794500000	53	0.184658	0.525309	-0.128129	-0.522138	M9PD43;Q9V412	M9PD43;Q9V412	UPF0428 protein CG16865	CG16865
19.5235	22.5276	21.728	21.8788						6	6	6	3.8	3.8	3.8	212.08	0	20.071	41272000	9	0.182734	0.528883	0.777793	0.517174	Q9V677	Q9V677	Proteasome-associated protein ECM29 homolog	CG8858
22.8973	22.8208	23.0104	22.8147						6	6	6	36.2	36.2	36.2	24.753	0	44.389	308010000	12	0.179744	0.531607	0.0535412	0.509452	Q9V9U9	Q9V9U9		CG11563-RA
26.7772	26.4468	26.5875	26.4563						17	17	17	49.4	49.4	49.4	51.074	0	323.31	2075800000	91	0.178784	0.532473	-0.0901136	-0.506971	Q9VKD3;Q8IPA0	Q9VKD3	Probable cysteine desulfurase, mitochondrial	CG12264
24.8868	24.5794	24.7203	24.9357						9	9	8	32.1	32.1	29.1	45.857	0	176.04	719180000	48	0.178241	0.531491	0.0948887	0.505565	O18413;Q9VA54	O18413	26S protease regulatory subunit 8	Rpt6
23.2565	23.1604	22.8124	23.3363						7	7	7	13.8	13.8	13.8	75.803	0	34.495	174440000	10	0.177423	0.533245	-0.134091	-0.503448	Q961R8;Q9VUK8	Q961R8;Q9VUK8		Aats-gly
21.5132	21.7649	21.5939	21.559						3	3	3	3.6	3.6	3.6	119.35	0	12.684	34466000	7	0.173268	0.538728	-0.0625868	-0.492679	Q9W3W1;A8JV09;D6W4T8	Q9W3W1;A8JV09;D6W4T8	Coronin	pod1
29.5655	29.2205	29.2389	29.368						12	12	12	53	53	53	16.265	0	323.31	19064000000	182	0.170807	0.54502	-0.0895863	-0.48629	X2JCX8;P14130	X2JCX8;P14130	40S ribosomal protein S14	RpS14b;RpS14a
24.2267	24.7661	24.703	24.5598						12	12	12	31	31	31	57.116	0	150.92	726950000	59	0.169773	0.544022	0.134953	0.483602	Q9VK69	Q9VK69	T-complex protein 1 subunit delta
30.4622	29.2743	30.5117	29.8667						1	1	1	1.7	1.7	1.7	130.11	0.0031217	2.2765	21856000000	35	0.166448	0.545857	0.321001	0.474948	Q9VM62	Q9VM62		SA
19.8396	21.7308	21.4037	21.0683						2	2	2	34.4	34.4	34.4	7.6337	0	3.1805	62655000	5	0.164328	0.549453	0.450815	0.46942	Q9V5P6	Q9V5P6	H/ACA ribonucleoprotein complex subunit 3	CG7637
21.8828	20.4993	20.6315	22.9747						3	3	3	11	11	11	25.434	0	30.444	150910000	8	0.156838	0.564845	0.612027	0.449829	X2JKU5;Q24186;A0A0B4K683;Q9VFE4	X2JKU5;Q24186;A0A0B4K683;Q9VFE4	40S ribosomal protein S5a;40S ribosomal protein S5b	RpS5a;RpS5b
28.4255	28.2307	28.2953	28.2732						13	13	13	79.4	79.4	79.4	15.285	0	239.37	12711000000	138	0.155827	0.565636	-0.0438213	-0.447178	P17704	P17704	40S ribosomal protein S17	RpS17
24.6212	25.2712	24.9411	25.2726						10	10	10	37	37	37	35.625	0	160.67	917870000	47	0.153221	0.567245	0.160664	0.440332	Q9VRL8	Q9VRL8		blanks
25.7496	26.0265	25.9312	25.9673						29	29	29	24.4	24.4	24.4	183.94	0	323.31	867460000	112	0.152485	0.567094	0.0611887	0.438398	O61380;A8DZ29	O61380;A8DZ29		eIF4G
26.0897	26.4203	26.3048	26.012						12	12	12	64.1	64.1	64.1	17.291	0	107.85	2629000000	74	0.152133	0.566944	-0.0965891	-0.43747	E2QD65;P39018	E2QD65;P39018	40S ribosomal protein S19a	RpS19a
22.9235	23.0096	23.0232	22.8092						6	6	6	11.8	11.8	11.8	55.697	0	14.2	158040000	20	0.151733	0.565921	-0.0503359	-0.436418	Q9VPN5	Q9VPN5		Hop
22.8393	23.4579	22.8926	23.1237						6	6	6	15.6	15.6	15.6	52.533	0	21.092	193190000	14	0.147528	0.572223	-0.140428	-0.425334	Q6NR46	Q6NR46		Spt-I
24.1204	23.7316	24.2115	23.8617						6	6	6	13.6	13.6	13.6	50.641	0	37.361	333990000	28	0.14669	0.572065	0.110635	0.423123	Q9W1H8	Q9W1H8		Thiolase
20.2403	21.7052	21.127	21.4172						4	4	4	7.9	7.9	7.9	51.874	0	26.151	49811000	10	0.138333	0.584589	0.299396	0.400972	Q9VFF0	Q9VFF0
24.3913	25.2364	25.0963	24.8745						21	21	21	26.9	26.9	26.9	115.06	0	178.58	336490000	62	0.135257	0.589842	0.171594	0.392783	P13607-4;P13607-5;P13607;E1JIR4;A0A0B4KGG8;P13607-7;P13607-6;P13607-2;P13607-3;A8QI34	P13607-4;P13607-5;P13607;E1JIR4;A0A0B4KGG8;P13607-7;P13607-6;P13607-2;P13607-3	Sodium/potassium-transporting ATPase subunit alpha	Atpalpha
21.7407	23.612	23.0155	23.053						5	5	5	13.1	13.1	13.1	66.73	0	314.69	206440000	18	0.131373	0.600329	0.357868	0.38241	Q9VHC7;A0A0B4K6Z1	Q9VHC7;A0A0B4K6Z1		rump
24.5513	24.074	24.4397	24.368						12	12	12	34.1	34.1	34.1	47.263	0	127.17	499360000	41	0.129755	0.604614	0.0912409	0.378079	A0A0B4K7Z5;Q7KLV9;Q7KLV9-2	A0A0B4K7Z5;Q7KLV9;Q7KLV9-2	26S proteasome non-ATPase regulatory subunit 11	Rpn6
24.7176	25.5155	25.2448	25.281						18	18	18	15.1	15.1	15.1	160.85	0	113.65	449670000	46	0.12543	0.612392	0.146362	0.366469	A1ZAB5;A0A0B4KEX0	A1ZAB5;A0A0B4KEX0	Protein clueless	clu
23.5478	23.4782	23.713	23.4188						3	3	3	23.7	23.7	23.7	18.676	0	22.778	366330000	8	0.119373	0.628235	0.0529346	0.350135	Q9VZQ8;Q8IRD4;Q8IRD3	Q9VZQ8;Q8IRD4;Q8IRD3	Glutathione peroxidase	PHGPx
20.7211	20.3936	20.3528	20.6162						1	1	1	3.1	3.1	3.1	46.66	0	10.068	26578000	9	0.11808	0.631531	-0.072835	-0.346636	Q7KUB0;Q8IQA7;Q9VSI6;Q7KUB1;B7Z0E0	Q7KUB0;Q8IQA7;Q9VSI6;Q7KUB1;B7Z0E0	Isocitrate dehydrogenase [NADP]	Idh
20.2948	22.5559	21.6225	22.0073						2	2	2	3	3	3	78.318	0	4.0061	59721000	4	0.115495	0.64105	0.389487	0.339626	Q9VL25	Q9VL25
23.5191	25.9015	25.0307	25.1983						21	21	21	28.4	28.4	28.4	99.326	0	176.13	442270000	59	0.115075	0.643512	0.404209	0.338486	Q9W0E4;Q8IRH0;Q8IRH1	Q9W0E4;Q8IRH0;Q8IRH1		Psa
23.3924	23.4581	23.986	23.1377						9	9	9	26.4	26.4	26.4	44.911	0	53.959	333790000	38	0.108651	0.657251	0.136549	0.320979	Q9W414;Q9VTQ9	Q9W414		Rpt4
23.4717	25.9351	25.5462	22.7119						8	8	8	58.3	58.3	58.3	11.381	0	47.279	367630000	23	0.103162	0.674751	-0.574414	-0.305929	A0A0B4KFZ9;P84040	A0A0B4KFZ9;P84040	Histone H4	His4
23.6833	24.1341	23.6831	23.9737						3	3	3	15.9	15.9	15.9	23.48	0	15.822	496990000	10	0.100726	0.677028	-0.0802412	-0.299221	X2J5T3;O18334;Q9W3Q0	X2J5T3;O18334	Ras-related protein Rab6	Rab6
21.7938	21.4991	21.7132	21.4675						2	2	2	5.4	5.4	5.4	53.084	0	20.533	56969000	9	0.0982612	0.682018	-0.0561028	-0.292414	Q9VVL7	Q9VVL7	Dihydrolipoyl dehydrogenase
22.0206	22.3649	21.5161	22.5524						4	4	4	10.8	10.8	10.8	54.549	0	12.225	86287000	9	0.0974655	0.682575	-0.158449	-0.290213	E1JIJ5;P31409	E1JIJ5;P31409	V-type proton ATPase subunit B	Vha55
21.1316	22.7564	22.1273	22.2294						4	4	4	2.8	2.8	2.8	149.25	0	9.9351	55571000	14	0.096617	0.685674	0.234316	0.287863	Q9VKK1	Q9VKK1	Enhancer of mRNA-decapping protein 4 homolog	Ge-1
20.8122	22.2356	21.1435	21.4855						6	6	6	7.8	7.8	7.8	126.38	0	31.11	87775000	12	0.0960005	0.686224	-0.209446	-0.286155	M9MSQ1;Q9VX80;M9MSF4;A0A0S0X119;X2JFU3	M9MSQ1;Q9VX80;M9MSF4;A0A0S0X119;X2JFU3		CG5004-RA
21.9426	23.0675	22.3186	22.3729						5	5	5	8.1	8.1	8.1	97.808	0	68.617	68282000	14	0.0947926	0.688461	-0.159258	-0.282803	A4V4I8;X2JE15;E1JJA4;M9PHQ0;P27619;A4V4J0;M9PJN9;E1JJA5;P27619-2	A4V4I8;X2JE15;E1JJA4;M9PHQ0;P27619;A4V4J0;M9PJN9;E1JJA5;P27619-2	Dynamin	shi
20.5439	21.4166	20.9984	21.2156						2	2	2	4	4	4	68.892	0	3.6869	31781000	3	0.0944488	0.687261	0.12674	0.281849	Q0KHZ9;Q9VAL7	Q0KHZ9;Q9VAL7		Cnx99A
21.9652	22.3895	22.3116	21.8741						6	6	6	8.7	8.7	8.7	117.58	0	37.615	92452000	26	0.0928499	0.687805	-0.0845299	-0.277404	Q8SWR8;A0A0B4LH64;Q8SWR8-2;Q8SWR8-3	Q8SWR8;A0A0B4LH64;Q8SWR8-2;Q8SWR8-3	Ataxin-2 homolog	Atx2
26.7599	27.2261	27.0466	26.7981						22	22	22	42.9	42.9	42.9	59.421	0	323.31	2556000000	93	0.0893076	0.691819	-0.0706635	-0.267525	P35381	P35381	ATP synthase subunit alpha, mitochondrial	blw
25.3473	25.5923	25.4438	25.4387						15	15	15	35.3	35.3	35.3	55.78	0	160.96	952940000	56	0.0770716	0.73322	-0.0285597	-0.233065	X2JGP4;P54399;P54399-2	X2JGP4;P54399	Protein disulfide-isomerase	Pdi
21.5408	22.8064	22.3837	22.2449						5	5	5	8.4	8.4	8.4	69.1	0	18.279	118590000	16	0.0728382	0.744844	0.140692	0.221014	A0A0B4LFR4;Q7K110	A0A0B4LFR4;Q7K110		OstDelta
24.5233	25.8829	25.2856	25.4206						15	15	15	20.2	20.2	20.2	97.205	0	243.62	508410000	71	0.072353	0.746231	0.150045	0.219628	Q8I0G5-3;A0A0B4KHL2;Q8I0G5-2;Q8I0G5	Q8I0G5-3;A0A0B4KHL2;Q8I0G5-2;Q8I0G5	Coatomer subunit gamma	gammaCop
22.0745	21.3678	21.7684	21.5155						5	5	5	6.8	6.8	6.8	94.545	0	18.563	49919000	14	0.0693628	0.753731	-0.0792046	-0.211068	Q9VJ74	Q9VJ74
22.1292	22.8292	22.488	22.3225						7	7	7	8.2	8.2	8.2	124.97	0	98.145	75564000	19	0.0674823	0.760262	-0.0739679	-0.205665	M9PCF8;Q9VUC6-2;Q9VUC6-3;Q9VUC6	M9PCF8;Q9VUC6-2;Q9VUC6-3;Q9VUC6	Formin-like protein CG32138	CG32138
25.0315	25.0015	25.0544	24.9583						15	15	15	47.7	47.7	47.7	46.998	0	323.31	782360000	59	0.0662061	0.763168	-0.0101662	-0.201991	Q9V405;Q9VH79	Q9V405		Rpt3
21.76	20.5433	21.1845	21.3411						2	2	2	1.6	1.6	1.6	154.33	0.0093721	1.4459	22011000	3	0.0590129	0.786868	0.111118	0.18115	Q9V4C8-5;Q9V4C8-6;Q9V4C8	Q9V4C8-5;Q9V4C8-6;Q9V4C8	Host cell factor;HCF N-terminal chain;HCF C-terminal chain	Hcf
22.9919	23.2204	23.1232	23.0455						4	4	4	7.8	7.8	7.8	69.008	0	46.976	161280000	10	0.0589308	0.785521	-0.0218315	-0.180911	Q9VSS2	Q9VSS2	Signal recognition particle subunit SRP68	Srp68
23.41	23.6283	23.6554	23.3091						5	5	5	15.6	15.6	15.6	49.872	0	35.676	234450000	27	0.0587076	0.784178	-0.0369005	-0.180261	E1JGN7;A1ZBW1;A1ZBW0;A1ZBW3;A1ZBW4	E1JGN7;A1ZBW1;A1ZBW0;A1ZBW3		bl
26.7532	26.5901	26.6752	26.6974						12	12	3	49.1	49.1	17.8	35.35	0	323.31	2896200000	87	0.0580324	0.78785	0.0146723	0.178292	P07486;Q7JY07	P07486	Glyceraldehyde-3-phosphate dehydrogenase 1	Gapdh1
26.4822	26.6298	26.6141	26.4646						17	17	17	36.6	36.6	36.6	69.925	0	323.31	2175700000	96	0.0510958	0.812007	-0.0165939	-0.157947	P21187	P21187	Polyadenylate-binding protein	pAbp
23.0271	23.7584	23.1896	23.4726						15	15	15	19	19	19	106.3	0	76.9	151840000	44	0.0508866	0.811449	-0.0616808	-0.15733	X2JAB9;O46037	X2JAB9;O46037	Vinculin	Vinc
22.668	23.3045	23.2627	22.5789						2	2	2	3.4	3.4	3.4	79.124	0	11.953	128560000	12	0.0450953	0.836577	-0.0654669	-0.140163	Q7KNA0	Q7KNA0	Dymeclin	CG8230
21.4617	21.0704	21.3676	21.2191						2	2	2	10.1	10.1	10.1	31.215	0	12.107	72238000	5	0.0418286	0.849485	0.0272942	0.130406	X2J4W8;Q9V447	X2J4W8;Q9V447	Krueppel homolog 2	Kr-h2
23.5173	24.5383	24.1135	23.8079						14	14	14	10.1	10.1	10.1	225.98	0	53.353	221010000	36	0.0403015	0.853888	-0.0670481	-0.125826	Q9VEZ3;E1JIM4;A0A0B4K664;A0A0B4K700	Q9VEZ3;E1JIM4;A0A0B4K664;A0A0B4K700		msps
23.3024	24.4182	24.1632	23.7061						9	9	9	14.7	14.7	14.7	102.62	0	124.29	254480000	41	0.0394807	0.854081	0.0743694	0.123359	Q9VI54;A0A0B4KF71;A0A0B4K6A9	Q9VI54
24.746	25.3018	24.9532	25.167						16	16	16	25.3	25.3	25.3	103.1	0	233.54	443920000	57	0.0388879	0.852641	0.0362005	0.121575	Q9W0S7	Q9W0S7		Tudor-SN
20.1151	21.928	21.1225	20.7272						2	2	2	1.9	1.9	1.9	105.99	0	3.7955	12635000	4	0.0331593	0.872545	-0.0967073	-0.104241	Q5U0X8	Q5U0X8
23.8754	24.6604	24.1403	24.3137						10	10	10	26.9	26.9	26.9	51.484	0	64.984	431020000	26	0.0323442	0.872813	-0.040904	-0.10176	A0A0B4KGP8;Q24208;Q24208-2;P45975	A0A0B4KGP8;Q24208;Q24208-2	Eukaryotic translation initiation factor 2 subunit 3	eIF-2gamma
27.0554	28.4806	27.7912	27.8635						39	39	39	48.1	48.1	48.1	88.858	0	323.31	2889700000	199	0.0262674	0.91243	0.0593262	0.0831437	Q7KN62;Q7KN62-3;A0A0B4LFZ4;Q7KN62-2	Q7KN62;Q7KN62-3;A0A0B4LFZ4;Q7KN62-2	Transitional endoplasmic reticulum ATPase TER94	TER94
22.1733	20.3757	21.3802	21.0169						3	3	3	21.7	21.7	21.7	23.721	0	9.703	49607000	7	0.0261802	0.910901	-0.0759964	-0.0828752	Q9VBU6;A0A140SRF8	Q9VBU6;A0A140SRF8
29.6074	30.0926	29.9293	29.7276						16	16	10	67.3	67.3	35.9	17.94	0	323.31	21323000000	246	0.0258648	0.910241	-0.0215187	-0.0819028	P15357	P15357	Ubiquitin-40S ribosomal protein S27a;Ubiquitin;40S ribosomal protein S27a	RpS27A
26.5489	26.4218	26.4757	26.486						24	23	23	36.4	35.4	35.4	74.065	0	309.36	1879300000	131	0.0220045	0.925416	-0.00445938	-0.0699548	A0A0B4LFD2;P29845	A0A0B4LFD2;P29845	Heat shock 70 kDa protein cognate 5	Hsc70-5
20.8196	21.6687	21.1741	21.2605						4	4	4	6	6	6	72.879	0	14.494	35338000	7	0.019752	0.933013	-0.0268583	-0.062941	A0A0B4LHN0;A0A0B4LHC1;B5RIZ2;Q9VDS5;A0A0B4LHC3	A0A0B4LHN0;A0A0B4LHC1;B5RIZ2;Q9VDS5;A0A0B4LHC3	Rho GTPase-activating protein 92B	RhoGAP92B-RA;RhoGAP92B
21.4558	20.7503	21.1282	21.0335						3	3	3	4	4	4	103.59	0	4.6368	30153000	5	0.0195372	0.934037	-0.0221634	-0.0622702	E4NKG1;Q9I7D3	E4NKG1;Q9I7D3	Caprin homolog	rngi;Capr
23.6676	24.7017	24.0492	24.2633						14	14	14	20.2	20.2	20.2	103.09	0	145.11	239270000	37	0.0168323	0.939236	-0.0284081	-0.053802	Q9VWI2	Q9VWI2		Nat1
25.2815	25.6733	25.3635	25.6163						10	10	10	28.6	28.6	28.6	55.37	0	118.19	933880000	62	0.0167909	0.937678	0.0125132	0.0536721	Q3YMU0	Q3YMU0	Protein disulfide-isomerase	ERp60
25.5	26.5042	26.1969	25.7607						8	8	8	50	50	50	8.9202	0	89.735	3176800000	94	0.0132752	0.950921	-0.0233173	-0.0425939	Q24154	Q24154	60S ribosomal protein L29	RpL29
22.1949	22.8529	22.6352	22.4411						6	6	6	7.2	7.2	7.2	106.29	0	35.451	76487000	16	0.0128995	0.951055	0.0142012	0.0414053	A0A0B4KEI5;Q9V9K7;A0A0B4KF41	A0A0B4KEI5;Q9V9K7	Serrate RNA effector molecule homolog	Ars2
27.0582	28.5494	27.8923	27.6869						37	37	37	42.3	42.3	42.3	102.83	0	323.31	3178500000	207	0.00580921	0.977591	-0.0141439	-0.0187925	Q9VIZ3	Q9VIZ3		l(2)37Cb
21.1021	20.9609	21.3074	20.7621						3	3	3	4.5	4.5	4.5	118.87	0	8.689	23276000	9	0.00351075	0.98682	0.00320721	0.0113865	Q24368	Q24368	Chromatin-remodeling complex ATPase chain Iswi	Iswi
20.3224	20.4437	20.2492	20.516						2	2	2	1.2	1.2	1.2	235.28	0	3.4794	17504000	2	0.000864414	0.995967	-0.000411987	-0.00281204	M9NDM3;M9PEJ8;M9PBW9;Q9VSL8	M9NDM3;M9PEJ8;M9PBW9;Q9VSL8		rhea
