# Supplementary material for: Hakai is required for stabilization of core components of the m6A mRNA methylation machinery
Source: Nat Commun. 2021 Jun 18;12:3778. doi: 10.1038/s41467-021-23892-5 (PMC8213727; doi:10.1038/s41467-021-23892-5)
Supplement: Supplementary file 7 — Supplementary Data 4 [file 41467_2021_23892_MOESM7_ESM.xlsx]

## Sheet: Supplementary_Table_4_proteinGr
Supplementary Data 4: proteinGroups
Note: For the MaxQuant analysis we used different parameter groups to define group-specific parameters to invert the SILAC ratios in replicate 2 (Reverse). As result of these settings H/L in both experiments represents HAKAI KD/Non-targeting control.
Protein IDs	Majority protein IDs	Peptide counts (all)	Peptide counts (razor+unique)	Peptide counts (unique)	Protein names	Gene names	Fasta headers	Number of proteins	Peptides	Razor + unique peptides	Unique peptides	Peptides Fwd	Peptides Rev	Razor + unique peptides Fwd	Razor + unique peptides Rev	Unique peptides Fwd	Unique peptides Rev	Sequence coverage [%]	Unique + razor sequence coverage [%]	Unique sequence coverage [%]	Mol. weight [kDa]	Sequence length	Sequence lengths	Q-value	Score	Ratio H/L	Ratio H/L normalized	Ratio H/L variability [%]	Ratio H/L count	Ratio H/L iso-count	Ratio H/L type	Ratio H/L Fwd	Ratio H/L normalized Fwd	Ratio H/L variability [%] Fwd	Ratio H/L count Fwd	Ratio H/L iso-count Fwd	Ratio H/L type Fwd	Ratio H/L Rev	Ratio H/L normalized Rev	Ratio H/L variability [%] Rev	Ratio H/L count Rev	Ratio H/L iso-count Rev	Ratio H/L type Rev	Sequence coverage Fwd [%]	Sequence coverage Rev [%]	Intensity	Intensity L	Intensity H	Intensity Fwd
A0A023GQ99;Q9VJ62	A0A023GQ99;Q9VJ62	6;6	6;6	6;6	H/ACA ribonucleoprotein complex non-core subunit NAF1	CG10341	>tr|A0A023GQ99|A0A023GQ99_DROME Uncharacterized protein, isoform C OS=Drosophila melanogaster GN=CG10341 PE=1 SV=1;>sp|Q9VJ62|NAF1_DROME H/ACA ribonucleoprotein complex non-core subunit NAF1 OS=Drosophila melanogaster GN=CG10341 PE=1 SV=2	2	6	6	6	5	4	5	4	5	4	20.4	20.4	20.4	62.14	563	563;564	0	64.125	0.9823	1.0337	7.0277	8	0	Median	0.83485	1.0659	3.4586	4	0	Median	1.222	0.96303	7.7834	4	0	Median	14.4	13.1	580480000	287520000	292960000	196650000
A0A023GQA5;P24156	A0A023GQA5;P24156	30;30	30;30	30;30	Protein l(2)37Cc	l(2)37Cc	>tr|A0A023GQA5|A0A023GQA5_DROME Lethal (2) 37Cc, isoform D OS=Drosophila melanogaster GN=l(2)37Cc PE=1 SV=1;>sp|P24156|L2CC_DROME Protein l(2)37Cc OS=Drosophila melanogaster GN=l(2)37Cc PE=2 SV=2	2	30	30	30	27	27	27	27	27	27	96	96	96	30.383	276	276;276	0	323.31	1.5914	1.2781	15.774	81	0	Median	0.90771	1.2769	8.04	38	0	Median	1.7652	1.2802	20.148	43	0	Median	96	92.4	54160000000	24128000000	30032000000	26174000000
Q8IPW6;A0A023GRW3	Q8IPW6;A0A023GRW3	2;2	1;1	1;1			>tr|Q8IPW6|Q8IPW6_DROME CG4896, isoform K OS=Drosophila melanogaster GN=CG4896 PE=4 SV=4;>tr|A0A023GRW3|A0A023GRW3_DROME CG4896, isoform D OS=Drosophila melanogaster GN=CG4896 PE=4 SV=1	2	2	1	1	1	2	0	1	0	1	3.1	1.9	1.9	107.42	947	947;949	0.001195	2.4918	NaN	NaN	NaN	1	1	Median	NaN	NaN	NaN	0	0	Median	NaN	NaN	NaN	1	1	Median	1.2	3.1	51162000	5942800	45220000	0
A0A075E6K7;P00399	A0A075E6K7;P00399	2;2	2;2	2;2	Cytochrome c oxidase subunit 1	mt:CoI	>tr|A0A075E6K7|A0A075E6K7_DROME Cytochrome c oxidase subunit 1 (Fragment) OS=Drosophila melanogaster GN=COX1 PE=3 SV=1;>sp|P00399|COX1_DROME Cytochrome c oxidase subunit 1 OS=Drosophila melanogaster GN=mt:CoI PE=2 SV=2	2	2	2	2	1	1	1	1	1	1	3.3	3.3	3.3	56.372	511	511;511	0.0029343	1.9367	0.41612	0.4393	134.07	2	2	Median	NaN	NaN	NaN	1	1	Median	NaN	NaN	NaN	1	1	Median	1.6	1.8	75332000	55188000	20143000	35532000
A0A075E721;P18931	A0A075E721;P18931	1;1	1;1	1;1	NADH-ubiquinone oxidoreductase chain 4	mt:ND4	>tr|A0A075E721|A0A075E721_DROME NADH-ubiquinone oxidoreductase chain 4 OS=Drosophila melanogaster GN=ND4 PE=3 SV=1;>sp|P18931|NU4M_DROME NADH-ubiquinone oxidoreductase chain 4 OS=Drosophila melanogaster GN=mt:ND4 PE=3 SV=2	2	1	1	1	1	1	1	1	1	1	2.7	2.7	2.7	51.447	446	446;446	0.0055652	1.4388	0.92379	0.93063	0.97274	2	2	Median	NaN	NaN	NaN	1	1	Median	NaN	NaN	NaN	1	1	Median	2.7	2.7	24261000	12893000	11368000	5978800
A0A0B4J3Z9;A0A0B4KGW0;Q8IMX7-2;Q8IMX7	A0A0B4J3Z9;A0A0B4KGW0;Q8IMX7-2;Q8IMX7	14;14;14;12	14;14;14;12	14;14;14;12	Mitochondrial Rho GTPase	Miro	>tr|A0A0B4J3Z9|A0A0B4J3Z9_DROME Mitochondrial Rho GTPase OS=Drosophila melanogaster GN=Miro PE=3 SV=1;>tr|A0A0B4KGW0|A0A0B4KGW0_DROME Mitochondrial Rho GTPase OS=Drosophila melanogaster GN=Miro PE=3 SV=1;>sp|Q8IMX7-2|MIRO_DROME Isoform B of Mitochondrial R	4	14	14	14	11	11	11	11	11	11	22.1	22.1	22.1	75.424	665	665;673;673;652	0	22.42	0.96734	1.0167	15.987	21	0	Median	0.82749	1.0445	9.4037	10	0	Median	1.2686	0.9538	18.382	11	0	Median	16.2	17.4	614690000	309060000	305620000	288540000
Q1RKY1;A0A0B4LG19;A0A0B4J401;B7YZL2;A1ZBH5;B7YZL7;B7YZL6;Q7YTZ4;B7YZL5;B7YZL8;Q0E919;B7YZL1;B7YZL3	Q1RKY1;A0A0B4LG19;A0A0B4J401;B7YZL2;A1ZBH5;B7YZL7;B7YZL6;Q7YTZ4;B7YZL5;B7YZL8;Q0E919;B7YZL1;B7YZL3	2;2;2;2;2;2;2;2;2;2;2;2;2	2;2;2;2;2;2;2;2;2;2;2;2;2	2;2;2;2;2;2;2;2;2;2;2;2;2		CG10737-RC	>tr|Q1RKY1|Q1RKY1_DROME IP14914p OS=Drosophila melanogaster GN=CG10737 PE=1 SV=1;>tr|A0A0B4LG19|A0A0B4LG19_DROME Uncharacterized protein, isoform W OS=Drosophila melanogaster GN=CG10737 PE=1 SV=1;>tr|A0A0B4J401|A0A0B4J401_DROME Uncharacterized protein, iso	13	2	2	2	1	1	1	1	1	1	3.8	3.8	3.8	88.597	812	812;837;852;870;870;879;893;903;924;934;944;944;955	0	8.8097	0.90184	0.98192	47.765	2	1	Median	NaN	NaN	NaN	1	0	Median	NaN	NaN	NaN	1	1	Median	1.6	2.2	39656000	24368000	15288000	28463000
A0A0B4JD24;A0A0B4JCR9;Q7JQT8	A0A0B4JD24;A0A0B4JCR9;Q7JQT8	3;3;3	3;3;3	3;3;3			>tr|A0A0B4JD24|A0A0B4JD24_DROME Uncharacterized protein, isoform C OS=Drosophila melanogaster GN=CG17002 PE=1 SV=1;>tr|A0A0B4JCR9|A0A0B4JCR9_DROME Uncharacterized protein, isoform D OS=Drosophila melanogaster GN=CG17002 PE=1 SV=1;>tr|Q7JQT8|Q7JQT8_DROME LD	3	3	3	3	3	2	3	2	3	2	9.9	9.9	9.9	44.4	404	404;417;421	0	26.994	0.73093	0.72665	18.786	5	0	Median	0.71286	0.94072	18.995	3	0	Median	0.92224	0.7051	0.93417	2	0	Median	9.9	5.7	135290000	76254000	59036000	102600000
A0A0B4JCT8;Q9V780	A0A0B4JCT8;Q9V780	2;2	2;2	2;2	Protein lap1	Lap1	>tr|A0A0B4JCT8|A0A0B4JCT8_DROME Lap1, isoform B OS=Drosophila melanogaster GN=Lap1 PE=4 SV=1;>sp|Q9V780|LAP1_DROME Protein lap1 OS=Drosophila melanogaster GN=Lap1 PE=2 SV=1	2	2	2	2	1	1	1	1	1	1	2.9	2.9	2.9	96.147	849	849;849	0	15.451	0.96597	0.97449	25.233	2	0	Median	NaN	NaN	NaN	1	0	Median	NaN	NaN	NaN	1	0	Median	1.8	1.2	26814000	13406000	13408000	7636100
A0A0B4JCU5;Q9W1W9	A0A0B4JCU5;Q9W1W9	3;3	3;3	3;3	PRADC1-like protein	CG9849	>tr|A0A0B4JCU5|A0A0B4JCU5_DROME CG9849, isoform B OS=Drosophila melanogaster GN=CG9849 PE=4 SV=1;>sp|Q9W1W9|PADC1_DROME PRADC1-like protein OS=Drosophila melanogaster GN=CG9849 PE=2 SV=1	2	3	3	3	2	2	2	2	2	2	18.9	18.9	18.9	21.551	196	196;196	0.0040761	1.7248	NaN	NaN	NaN	1	0	Median	NaN	NaN	NaN	0	0	Median	NaN	NaN	NaN	1	0	Median	14.3	9.2	45615000	18262000	27353000	0
A0A0B4JCU8;Q9V8M5	A0A0B4JCU8;Q9V8M5	9;9	9;9	9;9	Probable 3-hydroxyisobutyrate dehydrogenase, mitochondrial	CG15093	>tr|A0A0B4JCU8|A0A0B4JCU8_DROME 3-hydroxyisobutyrate dehydrogenase OS=Drosophila melanogaster GN=CG15093 PE=1 SV=1;>sp|Q9V8M5|3HIDH_DROME Probable 3-hydroxyisobutyrate dehydrogenase, mitochondrial OS=Drosophila melanogaster GN=CG15093 PE=2 SV=2	2	9	9	9	8	8	8	8	8	8	40.4	40.4	40.4	33.883	324	324;324	0	189.63	0.88376	0.8949	17.091	25	0	Median	0.76386	1.0035	11.305	13	0	Median	1.014	0.79132	15.644	12	0	Median	34.9	38	2971800000	1551300000	1420500000	1320700000
A0A0B4JCV4;Q86BB5;Q95TU9	A0A0B4JCV4;Q86BB5;Q95TU9	54;51;51	1;1;1	1;1;1		tacc	>tr|A0A0B4JCV4|A0A0B4JCV4_DROME Transforming acidic coiled-coil protein, isoform J OS=Drosophila melanogaster GN=tacc PE=1 SV=1;>tr|Q86BB5|Q86BB5_DROME Transforming acidic coiled-coil protein, isoform D OS=Drosophila melanogaster GN=tacc PE=1 SV=1;>tr|Q95T	3	54	1	1	45	44	1	1	1	1	50	0.7	0.7	135.11	1213	1213;1293;1308	1	-2	0.99288	1.004	19.825	2	0	Median	NaN	NaN	NaN	1	0	Median	NaN	NaN	NaN	1	0	Median	44.5	41.7	61445000	28237000	33208000	22259000
A0A0B4JCW4;A0A126GUR6;Q9VHJ8;Q95U38	A0A0B4JCW4;A0A126GUR6;Q9VHJ8;Q95U38	25;25;25;25	25;25;25;25	25;25;25;25		skap	>tr|A0A0B4JCW4|A0A0B4JCW4_DROME Succinyl-CoA ligase subunit beta OS=Drosophila melanogaster GN=skap PE=1 SV=1;>tr|A0A126GUR6|A0A126GUR6_DROME Succinyl-CoA ligase subunit beta OS=Drosophila melanogaster GN=skap PE=1 SV=1;>tr|Q9VHJ8|Q9VHJ8_DROME Succinyl-CoA	4	25	25	25	24	23	24	23	24	23	46.8	46.8	46.8	48.983	451	451;452;502;503	0	323.31	0.82411	0.95329	22.35	69	0	Median	0.67097	0.90379	24.873	37	0	Median	1.389	1.0721	17.299	32	0	Median	45	43.9	23309000000	12269000000	11040000000	14611000000
A0A0B4JCY6;A0A0B4KGT8;A0A0B4KGB3;A4V310;B7Z0L2;Q9VEN1-2	A0A0B4JCY6;A0A0B4KGT8	161;160;60;60;60;60	2;2;0;0;0;0	2;2;0;0;0;0			>tr|A0A0B4JCY6|A0A0B4JCY6_DROME Cheerio, isoform I OS=Drosophila melanogaster GN=cher PE=1 SV=1;>tr|A0A0B4KGT8|A0A0B4KGT8_DROME Cheerio, isoform M OS=Drosophila melanogaster GN=cher PE=1 SV=1	6	161	2	2	144	153	1	2	1	2	78.8	0.4	0.4	242.79	2240	2240;2429;838;857;919;838	0	4.5253	0.99185	0.7353	4.5682	3	0	Median	NaN	NaN	NaN	0	0	Median	0.99185	0.7353	4.5682	3	0	Median	72	76.9	68841000	34347000	34494000	0
Q9I7I8;A0A0B4JDD8;A0A0B4JDG2;B7Z0M9;Q7KSB3;A0A0B4JCZ0;Q8IN56;Q8IN55	Q9I7I8;A0A0B4JDD8;A0A0B4JDG2;B7Z0M9;Q7KSB3;A0A0B4JCZ0;Q8IN56;Q8IN55	28;28;28;28;28;28;26;24	28;28;28;28;28;28;26;24	28;28;28;28;28;28;26;24	Oxysterol-binding protein		>tr|Q9I7I8|Q9I7I8_DROME Oxysterol-binding protein OS=Drosophila melanogaster GN=CG42668 PE=1 SV=3;>tr|A0A0B4JDD8|A0A0B4JDD8_DROME Oxysterol-binding protein OS=Drosophila melanogaster GN=CG42668 PE=1 SV=1;>tr|A0A0B4JDG2|A0A0B4JDG2_DROME Oxysterol-binding pr	8	28	28	28	20	25	20	25	20	25	45.8	45.8	45.8	91.648	816	816;817;956;957;958;990;798;625	0	261.51	1.216	1.0825	17.471	56	0	Median	0.7908	1.0869	9.6247	24	0	Median	1.4645	1.0765	21.584	32	0	Median	35.4	37.9	6287600000	3083800000	3203800000	2449300000
E1JIU2;Q9VCQ0;A0A0B4JCZ2;A8JR87;A0A0B4KH86	E1JIU2;Q9VCQ0;A0A0B4JCZ2;A8JR87;A0A0B4KH86	2;2;2;2;2	2;2;2;2;2	2;2;2;2;2		Irk1	>tr|E1JIU2|E1JIU2_DROME Inwardly rectifying potassium channel 1, isoform C OS=Drosophila melanogaster GN=Irk1 PE=1 SV=1;>tr|Q9VCQ0|Q9VCQ0_DROME Inwardly rectifying K+ channel protein OS=Drosophila melanogaster GN=Irk1 PE=1 SV=1;>tr|A0A0B4JCZ2|A0A0B4JCZ2_DR	5	2	2	2	1	1	1	1	1	1	3.2	3.2	3.2	58.305	526	526;532;540;555;652	0.0046431	1.621	0.68179	0.69545	6.2614	2	1	Median	NaN	NaN	NaN	1	0	Median	NaN	NaN	NaN	1	1	Median	1.7	1.5	7494700	4182000	3312700	3420200
A0A126GV04;A0A0B4JCZ4;Q24547	A0A126GV04;A0A0B4JCZ4;Q24547	14;14;14	14;14;14	14;14;14	Syntaxin-1A	Syx1A	>tr|A0A126GV04|A0A126GV04_DROME Syntaxin 1A, isoform C OS=Drosophila melanogaster GN=Syx1A PE=3 SV=1;>tr|A0A0B4JCZ4|A0A0B4JCZ4_DROME Syntaxin 1A, isoform B OS=Drosophila melanogaster GN=Syx1A PE=3 SV=1;>sp|Q24547|STX1A_DROME Syntaxin-1A OS=Drosophila melan	3	14	14	14	11	9	11	9	11	9	42.3	42.3	42.3	33.648	291	291;296;291	0	178.29	1.3268	1.1307	19.099	38	0	Median	0.71236	0.95112	10.707	18	0	Median	1.7233	1.2836	11.973	20	0	Median	42.3	31.3	3062000000	1489900000	1572100000	1784400000
A0A0B4JD00;A8DY69;E5DK16;A0A0B4JD31;A0A0B4JCQ5;Q8SXP0;A0A0B4JCS1;I0E2I4;A0A0B4JD27	A0A0B4JD00;A8DY69;E5DK16;A0A0B4JD31;A0A0B4JCQ5;Q8SXP0;A0A0B4JCS1;I0E2I4;A0A0B4JD27	5;5;4;4;4;4;3;3;3	5;5;4;4;4;4;3;3;3	5;5;4;4;4;4;3;3;3		Lpin;CG8709-RH	>tr|A0A0B4JD00|A0A0B4JD00_DROME Lipin, isoform C OS=Drosophila melanogaster GN=Lpin PE=1 SV=1;>tr|A8DY69|A8DY69_DROME Lipin isoform K OS=Drosophila melanogaster GN=Lpin PE=1 SV=1;>tr|E5DK16|E5DK16_DROME Lipin isoform J OS=Drosophila melanogaster GN=Lpin PE	9	5	5	5	5	1	5	1	5	1	10.1	10.1	10.1	114.69	1034	1034;1035;962;992;1088;1089;1016;1043;1045	0	11.24	0.75447	0.84613	15.675	6	0	Median	0.64232	0.90297	19.702	4	0	Median	1.1668	0.84613	3.0595	2	0	Median	10.1	1.3	197290000	101430000	95859000	96279000
A0A0B4KH09;A0A0B4K6L6;A0A0B4LHP1;A0A0B4JD02;A0A0B4JDF1;P16371-2;P16371	A0A0B4KH09;A0A0B4K6L6;A0A0B4LHP1;A0A0B4JD02;A0A0B4JDF1;P16371-2;P16371	22;22;22;22;22;22;22	22;22;22;22;22;22;22	22;22;22;22;22;22;22	Protein groucho	gro	>tr|A0A0B4KH09|A0A0B4KH09_DROME Groucho, isoform I OS=Drosophila melanogaster GN=gro PE=1 SV=1;>tr|A0A0B4K6L6|A0A0B4K6L6_DROME Groucho, isoform H OS=Drosophila melanogaster GN=gro PE=1 SV=1;>tr|A0A0B4LHP1|A0A0B4LHP1_DROME Groucho, isoform J OS=Drosophila m	7	22	22	22	18	17	18	17	18	17	31.2	31.2	31.2	76.559	698	698;709;717;719;728;719;730	0	179.92	0.76725	1.0045	14.55	25	0	Median	0.72204	0.94165	16.219	16	0	Median	1.3965	1.0093	6.8658	9	0	Median	29.7	28.1	2841800000	1376600000	1465200000	1225200000
A0A0B4JD05;A0A0B4JD58;A1Z7Q6;A1Z7Q5;A0A0B4K840;C8VV76	A0A0B4JD05;A0A0B4JD58;A1Z7Q6;A1Z7Q5;A0A0B4K840;C8VV76	5;5;5;5;4;4	5;5;5;5;4;4	5;5;5;5;4;4		CG18659-RA	>tr|A0A0B4JD05|A0A0B4JD05_DROME Uncharacterized protein, isoform D OS=Drosophila melanogaster GN=CG18659 PE=4 SV=1;>tr|A0A0B4JD58|A0A0B4JD58_DROME Uncharacterized protein, isoform C OS=Drosophila melanogaster GN=CG18659 PE=4 SV=1;>tr|A1Z7Q6|A1Z7Q6_DROME Un	6	5	5	5	4	3	4	3	4	3	8	8	8	82.756	749	749;897;906;908;435;607	0	6.8448	0.93658	0.93299	18.359	5	0	Median	0.81981	1.1186	17.007	3	0	Median	1.3329	0.93299	10.548	3	1	Plateau	5.9	5.1	57699000	25866000	31833000	20812000
A0A0B4JD11;Q9NJH0	A0A0B4JD11;Q9NJH0	42;42	42;42	42;42	Elongation factor 1-gamma	Ef1gamma	>tr|A0A0B4JD11|A0A0B4JD11_DROME Ef1gamma, isoform C OS=Drosophila melanogaster GN=Ef1gamma PE=4 SV=1;>sp|Q9NJH0|EF1G_DROME Elongation factor 1-gamma OS=Drosophila melanogaster GN=Ef1gamma PE=2 SV=2	2	42	42	42	38	39	38	39	38	39	76.3	76.3	76.3	48.967	431	431;431	0	323.31	0.76416	1.0032	17.79	252	0	Median	0.69946	0.95059	16.3	152	0	Median	1.4491	1.0869	14.051	100	0	Median	70.5	73.5	257070000000	132260000000	124810000000	156090000000
A0A0B4JD16;B7YZF9;B7YZF7;A0A0B4K7Y0;Q8T0I4;A1Z9C8;Q6AWM7;B7YZG0;B7YZF6;Q0E990;B7YZF5;B7YZF8	A0A0B4JD16;B7YZF9;B7YZF7;A0A0B4K7Y0;Q8T0I4;A1Z9C8;Q6AWM7;B7YZG0;B7YZF6;Q0E990;B7YZF5;B7YZF8	4;4;4;4;4;4;4;4;4;4;4;4	4;4;4;4;4;4;4;4;4;4;4;4	4;4;4;4;4;4;4;4;4;4;4;4			>tr|A0A0B4JD16|A0A0B4JD16_DROME Phospholipid-transporting ATPase OS=Drosophila melanogaster GN=CG42321 PE=1 SV=1;>tr|B7YZF9|B7YZF9_DROME Phospholipid-transporting ATPase OS=Drosophila melanogaster GN=CG42321 PE=1 SV=1;>tr|B7YZF7|B7YZF7_DROME Phospholipid-t	12	4	4	4	2	3	2	3	2	3	4.4	4.4	4.4	123.34	1082	1082;1091;1095;1127;1150;1176;1216;1265;1275;1301;1324;1350	0	6.0642	0.90712	0.87144	16.918	4	0	Median	0.67622	0.92037	27.003	2	0	Median	1.0366	0.81206	19.553	3	1	Median	2.4	3	52562000	24260000	28303000	15931000
A0A0B4JD18;Q95RE0;A0A0B4KEQ5;Q7KQC4	A0A0B4JD18;Q95RE0;A0A0B4KEQ5;Q7KQC4	14;14;14;13	1;1;1;0	1;1;1;0		RN-tre	>tr|A0A0B4JD18|A0A0B4JD18_DROME Related to the N terminus of tre oncogene, isoform E OS=Drosophila melanogaster GN=RN-tre PE=1 SV=1;>tr|Q95RE0|Q95RE0_DROME LD38355p OS=Drosophila melanogaster GN=RN-tre PE=1 SV=1;>tr|A0A0B4KEQ5|A0A0B4KEQ5_DROME Related to t	4	14	1	1	9	12	1	1	1	1	32.5	2.4	2.4	54.915	468	468;485;546;457	0.00020704	3.7732	1.0819	1.1212	26.167	4	0	Median	0.97991	1.3804	6.1148	2	0	Median	1.2247	0.88979	9.3863	2	0	Median	20.5	28.2	84259000	42148000	42112000	41653000
Q961V3;A0A0B4JD23;Q7KRU0;Q8IMI0;A0A0B4JDE3;Q9VA53;A0A0B4KHW7;A0A0B4KHJ3;A0A0B4KHF5	Q961V3;A0A0B4JD23;Q7KRU0;Q8IMI0;A0A0B4JDE3;Q9VA53;A0A0B4KHW7;A0A0B4KHJ3;A0A0B4KHF5	14;14;14;14;14;14;13;13;13	14;14;14;14;14;14;13;13;13	14;14;14;14;14;14;13;13;13		CG2246-RB;CG2246-RA	>tr|Q961V3|Q961V3_DROME CG2246, isoform D OS=Drosophila melanogaster GN=CG2246 PE=1 SV=1;>tr|A0A0B4JD23|A0A0B4JD23_DROME CG2246, isoform J OS=Drosophila melanogaster GN=CG2246 PE=1 SV=1;>tr|Q7KRU0|Q7KRU0_DROME CG2246, isoform C OS=Drosophila melanogaster G	9	14	14	14	14	13	14	13	14	13	46.9	46.9	46.9	40.534	367	367;385;386;387;404;406;356;376;377	0	137.41	0.84561	0.94006	17.819	36	0	Median	0.61294	0.82441	15.889	18	0	Median	1.3532	1.0093	16.843	18	0	Median	46.9	46	4987800000	2531300000	2456400000	2885000000
A1Z7P7;A0A0B4K6T9;A0A0B4LEH9;A0A0B4JD33;Q8IGK3;A1Z7P5;Q9XYM5;Q5BIG7;A0A0B4JD03;A0A0B4JCQ7;Q7KNF5;A1Z7P9;A1Z7Q1;A1Z7P8	A1Z7P7;A0A0B4K6T9;A0A0B4LEH9;A0A0B4JD33;Q8IGK3;A1Z7P5;Q9XYM5;Q5BIG7;A0A0B4JD03;A0A0B4JCQ7;Q7KNF5;A1Z7P9;A1Z7Q1;A1Z7P8	9;9;9;9;9;9;8;8;8;8;8;8;8;8	9;9;9;9;9;9;8;8;8;8;8;8;8;8	9;9;9;9;9;9;8;8;8;8;8;8;8;8		Su(var)2-10	>tr|A1Z7P7|A1Z7P7_DROME Suppressor of variegation 2-10, isoform H OS=Drosophila melanogaster GN=Su(var)2-10 PE=1 SV=1;>tr|A0A0B4K6T9|A0A0B4K6T9_DROME Suppressor of variegation 2-10, isoform M OS=Drosophila melanogaster GN=Su(var)2-10 PE=1 SV=1;>tr|A0A0B4LE	14	9	9	9	9	5	9	5	9	5	26.2	26.2	26.2	63.009	569	569;570;577;584;601;640;522;533;537;537;554;565;593;604	0	76.414	0.74386	0.98137	17.734	19	0	Median	0.66929	0.93625	17.358	12	0	Median	1.3773	1.0019	13.578	7	0	Median	26.2	13.5	873220000	435390000	437830000	470210000
A0A0B4JD39;P17789;A0A0B4JDG1;P42282	A0A0B4JD39;P17789	5;5;1;1	5;5;1;1	5;5;1;1	Protein tramtrack, beta isoform	ttk	>tr|A0A0B4JD39|A0A0B4JD39_DROME Tramtrack, isoform H OS=Drosophila melanogaster GN=ttk PE=4 SV=1;>sp|P17789|TTKB_DROME Protein tramtrack, beta isoform OS=Drosophila melanogaster GN=ttk PE=1 SV=2	4	5	5	5	3	5	3	5	3	5	10.9	10.9	10.9	68.77	643	643;643;813;813	0	38.999	1.0585	0.90662	28.705	9	0	Median	0.65874	0.89711	2.5435	3	0	Median	1.3586	0.97658	36.023	6	0	Median	8.1	10.9	305390000	146360000	159030000	88917000
A0A0B4JD46;Q8T8R1	A0A0B4JD46;Q8T8R1	14;14	14;14	14;14	CCHC-type zinc finger protein CG3800	CG3800	>tr|A0A0B4JD46|A0A0B4JD46_DROME CG3800, isoform B OS=Drosophila melanogaster GN=CG3800 PE=4 SV=1;>sp|Q8T8R1|Y3800_DROME CCHC-type zinc finger protein CG3800 OS=Drosophila melanogaster GN=CG3800 PE=1 SV=1	2	14	14	14	14	14	14	14	14	14	73.3	73.3	73.3	17.615	165	165;165	0	111.61	NaN	NaN	NaN	0	0	Median	NaN	NaN	NaN	0	0	Median	NaN	NaN	NaN	0	0	Median	73.3	73.3	0	0	0	0
E1JH30;A0A0B4K6X2;A0A0B4JD63;A0A0B4LG27;A0A0B4KER2;Q9V5N8-2;Q9V5N8	E1JH30;A0A0B4K6X2;A0A0B4JD63;A0A0B4LG27;A0A0B4KER2;Q9V5N8-2;Q9V5N8	1;1;1;1;1;1;1	1;1;1;1;1;1;1	1;1;1;1;1;1;1	Protocadherin-like wing polarity protein stan	stan	>tr|E1JH30|E1JH30_DROME Starry night, isoform B OS=Drosophila melanogaster GN=stan PE=1 SV=1;>tr|A0A0B4K6X2|A0A0B4K6X2_DROME Starry night, isoform E OS=Drosophila melanogaster GN=stan PE=1 SV=1;>tr|A0A0B4JD63|A0A0B4JD63_DROME Starry night, isoform C OS=Dro	7	1	1	1	1	0	1	0	1	0	0.4	0.4	0.4	396.54	3574	3574;3578;3579;3603;3648;3574;3579	1	-2	NaN	NaN	NaN	0	0	Median	NaN	NaN	NaN	0	0	Median	NaN	NaN	NaN	0	0	Median	0.4	0	0	0	0	0
A0A0B4LGR2;A0A0B4JDA1;Q9VN58;A0A0B4LGQ5;A0A0B4JCW5;A0A0B4JCV6;A0A0B4LHQ4;A0A0B4JD62;A0A0B4JDB5	A0A0B4LGR2;A0A0B4JDA1;Q9VN58;A0A0B4LGQ5;A0A0B4JCW5;A0A0B4JCV6;A0A0B4LHQ4;A0A0B4JD62;A0A0B4JDB5	27;27;27;25;25;25;23;23;23	27;27;27;25;25;25;23;23;23	27;27;27;25;25;25;23;23;23		ctrip	>tr|A0A0B4LGR2|A0A0B4LGR2_DROME Circadian trip, isoform K OS=Drosophila melanogaster GN=ctrip PE=1 SV=1;>tr|A0A0B4JDA1|A0A0B4JDA1_DROME Circadian trip, isoform F OS=Drosophila melanogaster GN=ctrip PE=1 SV=1;>tr|Q9VN58|Q9VN58_DROME Circadian trip, isoform	9	27	27	27	16	23	16	23	16	23	11.7	11.7	11.7	333.7	3111	3111;3139;3140;2901;2929;2930;2708;2736;2737	0	76.772	1.1226	1.0421	15.335	30	0	Median	0.7631	1.0285	14.021	12	0	Median	1.433	1.0641	16.516	18	0	Median	7.3	9.7	418240000	193810000	224430000	124800000
Q8T3K5;A0A0B4JDB9;C1C3I0;E1JIV5	Q8T3K5;A0A0B4JDB9	5;5;1;1	5;5;1;1	5;5;1;1		4EHP	>tr|Q8T3K5|Q8T3K5_DROME SD07020p OS=Drosophila melanogaster GN=4EHP PE=1 SV=1;>tr|A0A0B4JDB9|A0A0B4JDB9_DROME eIF4E-Homologous protein, isoform D OS=Drosophila melanogaster GN=4EHP PE=1 SV=1	4	5	5	5	4	4	4	4	4	4	18.8	18.8	18.8	25.773	223	223;242;186;248	0	8.2033	1.0163	1.0114	18.874	6	0	Median	0.82594	1.0871	14.623	3	0	Median	1.0836	0.84783	11.94	3	0	Median	15.7	18.4	210110000	105480000	104630000	112380000
A0A0B4JDC8;Q9VFD3	A0A0B4JDC8;Q9VFD3	13;13	13;13	13;13			>tr|A0A0B4JDC8|A0A0B4JDC8_DROME Uncharacterized protein, isoform C OS=Drosophila melanogaster GN=CG42788 PE=1 SV=1;>tr|Q9VFD3|Q9VFD3_DROME Uncharacterized protein, isoform B OS=Drosophila melanogaster GN=CG42788 PE=1 SV=3	2	13	13	13	6	13	6	13	6	13	12.1	12.1	12.1	168.18	1559	1559;1560	0	63.155	1.3011	1.0817	18.272	12	0	Median	0.76104	1.0697	12.43	3	0	Median	1.3672	1.0875	20.19	9	0	Median	5.5	12.1	460180000	219940000	240240000	130840000
A0A0B4JDE8;Q9VF71	A0A0B4JDE8;Q9VF71	8;8	8;8	8;8	Copper homeostasis protein cutC homolog	CG6136	>tr|A0A0B4JDE8|A0A0B4JDE8_DROME CG6136, isoform B OS=Drosophila melanogaster GN=CG6136 PE=4 SV=1;>sp|Q9VF71|CUTC_DROME Copper homeostasis protein cutC homolog OS=Drosophila melanogaster GN=CG6136 PE=2 SV=1	2	8	8	8	4	7	4	7	4	7	41.4	41.4	41.4	28.916	263	263;263	0	53.089	1.6261	1.1738	19.676	7	0	Median	0.62156	0.8946	256.7	3	1	Median	1.6633	1.2143	12.813	5	0	Median	22.8	36.9	798360000	385840000	412520000	393240000
A0A0B4K5Z5;P25153	A0A0B4K5Z5;P25153	4;4	4;4	4;4	Ubiquitin-conjugating enzyme E2-17 kDa	UbcD6	>tr|A0A0B4K5Z5|A0A0B4K5Z5_DROME Ubiquitin conjugating enzyme 6, isoform C OS=Drosophila melanogaster GN=Ubc6 PE=1 SV=1;>sp|P25153|UBCD6_DROME Ubiquitin-conjugating enzyme E2-17 kDa OS=Drosophila melanogaster GN=Ubc6 PE=2 SV=2	2	4	4	4	3	4	3	4	3	4	56.3	56.3	56.3	17.152	151	151;151	0	61.224	1.1327	0.99047	21.661	5	0	Median	0.8898	1.2537	21.915	2	0	Median	1.1944	0.92821	9.3797	3	0	Median	30.5	56.3	921220000	440130000	481090000	318390000
E1JJ72;A0A0B4LGU9;A0A0B4K602;P51123-2;P51123-3;P51123	E1JJ72;A0A0B4LGU9;A0A0B4K602;P51123-2;P51123-3;P51123	27;27;27;27;27;27	27;27;27;27;27;27	27;27;27;27;27;27	Transcription initiation factor TFIID subunit 1	Taf1	>tr|E1JJ72|E1JJ72_DROME FI22504p1 OS=Drosophila melanogaster GN=Taf1 PE=1 SV=1;>tr|A0A0B4LGU9|A0A0B4LGU9_DROME TBP-associated factor 1, isoform F OS=Drosophila melanogaster GN=Taf1 PE=1 SV=1;>tr|A0A0B4K602|A0A0B4K602_DROME TBP-associated factor 1, isoform	6	27	27	27	14	22	14	22	14	22	17.5	17.5	17.5	235.56	2096	2096;2097;2172;2065;2098;2129	0	65.638	0.85028	0.99222	18.254	27	0	Median	0.73136	0.99698	20.675	14	0	Median	1.2517	0.9546	16.084	13	0	Median	9.2	13.7	804530000	382750000	421780000	219170000
A0A0B4K604;Q9I7L5;A0A0B4K6L1	A0A0B4K604;Q9I7L5;A0A0B4K6L1	6;6;6	6;6;6	6;6;6		alpha-Est10	>tr|A0A0B4K604|A0A0B4K604_DROME Carboxylic ester hydrolase OS=Drosophila melanogaster GN=alpha-Est10 PE=1 SV=1;>tr|Q9I7L5|Q9I7L5_DROME Carboxylic ester hydrolase OS=Drosophila melanogaster GN=alpha-Est10 PE=1 SV=3;>tr|A0A0B4K6L1|A0A0B4K6L1_DROME Carboxylic	3	6	6	6	3	5	3	5	3	5	11.8	11.8	11.8	62.036	550	550;567;581	0	17.157	1.2852	1.0353	22.593	5	0	Median	0.71043	0.9917	13.967	3	1	Median	1.4716	1.1359	20.446	3	0	Median	3.8	11.8	209320000	97898000	111420000	47467000
A0A0B4KFX7;A0A0B4K612;P25822-3;P25822-2	A0A0B4KFX7;A0A0B4K612;P25822-3;P25822-2	10;10;10;9	10;10;10;9	1;1;1;0	Maternal protein pumilio	pum	>tr|A0A0B4KFX7|A0A0B4KFX7_DROME Pumilio, isoform H OS=Drosophila melanogaster GN=pum PE=4 SV=1;>tr|A0A0B4K612|A0A0B4K612_DROME Pumilio, isoform F OS=Drosophila melanogaster GN=pum PE=4 SV=1;>sp|P25822-3|PUM_DROME Isoform E of Maternal protein pumilio OS=Dr	4	10	10	1	7	10	7	10	0	1	16.2	16.2	2.4	96.212	921	921;925;935;1185	0	64.034	1.0088	1.0144	13.516	19	0	Median	0.78741	1.0177	10.965	8	0	Median	1.3177	0.99563	14.446	11	0	Median	10	16.2	494970000	238450000	256520000	184260000
Q9VH97;A0A0B4K648;A0A0B4K614;A0A0B4LH20	Q9VH97;A0A0B4K648;A0A0B4K614;A0A0B4LH20	1;1;1;1	1;1;1;1	1;1;1;1			>tr|Q9VH97|Q9VH97_DROME CG9492, isoform E OS=Drosophila melanogaster GN=CG9492 PE=4 SV=5;>tr|A0A0B4K648|A0A0B4K648_DROME CG9492, isoform F OS=Drosophila melanogaster GN=CG9492 PE=4 SV=1;>tr|A0A0B4K614|A0A0B4K614_DROME CG9492, isoform D OS=Drosophila melano	4	1	1	1	1	1	1	1	1	1	0.3	0.3	0.3	537.86	4692	4692;4700;4716;4724	1	-2	0.80771	1.0372	10.875	4	0	Median	0.75072	1.062	10.033	3	0	Median	NaN	NaN	NaN	1	0	Median	0.3	0.3	1421200000	769720000	651510000	1304700000
A0A0B4K618;A0A0B4KGP6	A0A0B4K618;A0A0B4KGP6	44;37	44;37	2;2			>tr|A0A0B4K618|A0A0B4K618_DROME Fmr1, isoform G OS=Drosophila melanogaster GN=Fmr1 PE=1 SV=1;>tr|A0A0B4KGP6|A0A0B4KGP6_DROME Fmr1, isoform H OS=Drosophila melanogaster GN=Fmr1 PE=1 SV=1	2	44	44	2	41	40	41	40	1	2	66.5	66.5	4.7	81.028	729	729;577	0	323.31	0.89174	1.0129	19.854	243	0	Median	0.65512	0.88351	16.55	123	0	Median	1.5502	1.1676	14.624	120	0	Median	63.2	59.9	22752000000	10993000000	11759000000	10210000000
Q9V3J6;A0A0B4KGQ2;B7Z0U6;A0A0B4K651	Q9V3J6;A0A0B4KGQ2;B7Z0U6;A0A0B4K651	5;5;5;5	5;5;5;5	5;5;5;5		Best1	>tr|Q9V3J6|Q9V3J6_DROME Bestrophin 1 OS=Drosophila melanogaster GN=Best1 PE=2 SV=1;>tr|A0A0B4KGQ2|A0A0B4KGQ2_DROME Bestrophin 1, isoform D OS=Drosophila melanogaster GN=Best1 PE=4 SV=1;>tr|B7Z0U6|B7Z0U6_DROME Bestrophin 1, isoform B OS=Drosophila melanogas	4	5	5	5	2	5	2	5	2	5	7.2	7.2	7.2	79.642	721	721;736;769;784	0	9.1031	1.0296	0.81753	37.914	7	0	Median	1.0555	1.4361	6.6502	2	0	Median	1.0296	0.77073	23.541	5	0	Median	3.1	7.2	85447000	43530000	41917000	27993000
A0A0B4K652;P36958	A0A0B4K652;P36958	4;4	4;4	4;4	DNA-directed RNA polymerase II subunit RPB9	RpII15	>tr|A0A0B4K652|A0A0B4K652_DROME DNA-directed RNA polymerase subunit OS=Drosophila melanogaster GN=RpII15 PE=1 SV=1;>sp|P36958|RPB9_DROME DNA-directed RNA polymerase II subunit RPB9 OS=Drosophila melanogaster GN=RpII15 PE=2 SV=2	2	4	4	4	3	4	3	4	3	4	45	45	45	15.098	129	129;129	0	72.871	1.2313	1.0267	26.551	9	0	Median	0.77599	1.1083	26.557	5	0	Median	1.296	0.90947	4.4307	4	0	Median	39.5	45	1192300000	599760000	592530000	776260000
Q0KI68;E1JIM0;A4V2Z1;A0A0B4K690;A0A0B4K663;E2QD16;E1JIM1;A0A0B4K6Z4;A0A0B4K6I8	Q0KI68;E1JIM0;A4V2Z1;A0A0B4K690;A0A0B4K663;E2QD16;E1JIM1;A0A0B4K6Z4;A0A0B4K6I8	9;9;9;9;9;9;7;7;7	9;9;9;9;9;9;7;7;7	9;9;9;9;9;9;7;7;7		nsl1	>tr|Q0KI68|Q0KI68_DROME Non-specific lethal 1, isoform F OS=Drosophila melanogaster GN=nsl1 PE=1 SV=2;>tr|E1JIM0|E1JIM0_DROME Non-specific lethal 1, isoform E OS=Drosophila melanogaster GN=nsl1 PE=1 SV=1;>tr|A4V2Z1|A4V2Z1_DROME Non-specific lethal 1, isofo	9	9	9	9	7	7	7	7	7	7	9.4	9.4	9.4	167.73	1548	1548;1549;1550;1551;1569;1570;936;981;982	0	46.654	0.8559	1.13	25.353	11	0	Median	0.61681	0.85993	22.465	6	0	Median	1.6701	1.2278	6.9091	5	0	Median	7.4	7.4	230090000	105890000	124200000	100220000
Q8INB6;Q86BR9;Q86NK8;Q4AB31;A0A0B4K7C4;A0A0B4K697;A0A0B4KHL4;Q8IHB0;Q9VEX2;Q59DW8	Q8INB6;Q86BR9;Q86NK8;Q4AB31;A0A0B4K7C4;A0A0B4K697;A0A0B4KHL4;Q8IHB0;Q9VEX2;Q59DW8	20;20;20;20;20;20;20;19;19;19	20;20;20;20;20;20;20;19;19;19	20;20;20;20;20;20;20;19;19;19		gish	>tr|Q8INB6|Q8INB6_DROME Gilgamesh, isoform C OS=Drosophila melanogaster GN=gish PE=1 SV=2;>tr|Q86BR9|Q86BR9_DROME Gilgamesh, isoform B OS=Drosophila melanogaster GN=gish PE=1 SV=2;>tr|Q86NK8|Q86NK8_DROME Gilgamesh, isoform I OS=Drosophila melanogaster GN=g	10	20	20	20	15	18	15	18	15	18	46.4	46.4	46.4	48.684	427	427;468;474;476;496;521;537;358;422;463	0	61.382	0.93404	1.025	18.133	38	0	Median	0.72043	1.0076	16.391	20	0	Median	1.492	1.08	19.763	18	0	Median	34.2	44	2292600000	1098000000	1194600000	1082600000
D6W4L3;B7Z0V2;A0A0B4KFG1;Q9VHX5;A0A0B4KGF1;A0A0B4KFB0;A0A0B4K6B9	D6W4L3;B7Z0V2;A0A0B4KFG1;Q9VHX5;A0A0B4KGF1;A0A0B4KFB0;A0A0B4K6B9	1;1;1;1;1;1;1	1;1;1;1;1;1;1	1;1;1;1;1;1;1		CG2698-RA	>tr|D6W4L3|D6W4L3_DROME CG2698, isoform C OS=Drosophila melanogaster GN=CG2698-RA PE=2 SV=1;>tr|B7Z0V2|B7Z0V2_DROME CG2698, isoform I OS=Drosophila melanogaster GN=CG2698 PE=4 SV=2;>tr|A0A0B4KFG1|A0A0B4KFG1_DROME CG2698, isoform G OS=Drosophila melanogaste	7	1	1	1	0	1	0	1	0	1	1.5	1.5	1.5	67.472	595	595;806;813;817;821;865;869	0.0066489	1.2623	NaN	NaN	NaN	1	0	Median	NaN	NaN	NaN	0	0	Median	NaN	NaN	NaN	1	0	Median	0	1.5	3825700	1112200	2713500	0
A0A0B4K6C3;Q9VHS2	A0A0B4K6C3;Q9VHS2	11;11	11;11	11;11	Probable cytochrome c oxidase subunit 7A, mitochondrial	CG9603	>tr|A0A0B4K6C3|A0A0B4K6C3_DROME Cytochrome c oxidase subunit 7A, isoform B OS=Drosophila melanogaster GN=COX7A PE=1 SV=1;>sp|Q9VHS2|COX7A_DROME Cytochrome c oxidase subunit 7A, mitochondrial OS=Drosophila melanogaster GN=COX7A PE=3 SV=1	2	11	11	11	9	11	9	11	9	11	71.4	71.4	71.4	10.832	98	98;89	0	21.647	1.1766	1.0246	10.46	33	0	Median	0.72358	0.99237	12.662	15	0	Median	1.393	1.049	8.4023	18	0	Median	71.4	71.4	3853700000	1928900000	1924800000	2286300000
A0A0B4K6D2;Q9VH95	A0A0B4K6D2;Q9VH95	18;18	18;18	18;18	Uncharacterized protein CG16817	CG16817	>tr|A0A0B4K6D2|A0A0B4K6D2_DROME Uncharacterized protein, isoform B OS=Drosophila melanogaster GN=CG16817 PE=1 SV=1;>sp|Q9VH95|YC17_DROME Uncharacterized protein CG16817 OS=Drosophila melanogaster GN=CG16817 PE=1 SV=1	2	18	18	18	14	18	14	18	14	18	62.5	62.5	62.5	20.752	184	184;184	0	270.22	1.2934	0.99252	7.9161	58	0	Median	0.70533	0.96418	3.5842	26	0	Median	1.3993	1.0186	8.5127	32	0	Median	42.4	62.5	29655000000	15410000000	14245000000	17400000000
A0A126GUS6;A0A126GUS4;A0A0B4K703;A0A0B4K6D5;Q86BA1-3;Q86BA1;Q86BA1-2;A0A0B4K6N6;Q86BA1-4;Q86BA1-5	A0A126GUS6;A0A126GUS4;A0A0B4K703;A0A0B4K6D5;Q86BA1-3;Q86BA1;Q86BA1-2	46;46;46;46;46;46;44;15;11;11	46;46;46;46;46;46;44;15;11;11	46;46;46;46;46;46;44;15;11;11	Protein-methionine sulfoxide oxidase Mical	Mical	>tr|A0A126GUS6|A0A126GUS6_DROME Molecule interacting with CasL, isoform Q OS=Drosophila melanogaster GN=Mical PE=4 SV=1;>tr|A0A126GUS4|A0A126GUS4_DROME Molecule interacting with CasL, isoform P OS=Drosophila melanogaster GN=Mical PE=4 SV=1;>tr|A0A0B4K703|A	10	46	46	46	25	41	25	41	25	41	20.8	20.8	20.8	331.25	2991	2991;4689;4732;4743;3002;4723;2734;3029;789;810	0	165.41	1.0761	0.9623	21.79	44	0	Median	0.8025	1.1129	15.937	16	0	Median	1.1923	0.8852	21.943	28	0	Median	12.4	19	680820000	335540000	345280000	173440000
A0A0B4K6Z0;A0A0B4K6E1;A0A0B4KHP5;P20482	A0A0B4K6Z0;A0A0B4K6E1;A0A0B4KHP5;P20482	1;1;1;1	1;1;1;1	1;1;1;1	Segmentation protein capncollar	cnc	>tr|A0A0B4K6Z0|A0A0B4K6Z0_DROME Cap-n-collar, isoform I OS=Drosophila melanogaster GN=cnc PE=3 SV=1;>tr|A0A0B4K6E1|A0A0B4K6E1_DROME Cap-n-collar, isoform J OS=Drosophila melanogaster GN=cnc PE=3 SV=1;>tr|A0A0B4KHP5|A0A0B4KHP5_DROME Cap-n-collar, isoform O	4	1	1	1	1	0	1	0	1	0	1.1	1.1	1.1	121.05	1133	1133;1383;1430;1383	0.0011969	2.5676	NaN	NaN	NaN	1	1	Median	NaN	NaN	NaN	1	1	Median	NaN	NaN	NaN	0	0	Median	1.1	0	11348000	4402400	6945300	11348000
Q8INK7;Q9VGQ2;A0A0B4K6E6	Q8INK7;Q9VGQ2;A0A0B4K6E6	1;1;1	1;1;1	1;1;1			>tr|Q8INK7|Q8INK7_DROME Uncharacterized protein, isoform B OS=Drosophila melanogaster GN=CG17734 PE=1 SV=1;>tr|Q9VGQ2|Q9VGQ2_DROME RE71331p OS=Drosophila melanogaster GN=CG17734 PE=1 SV=1;>tr|A0A0B4K6E6|A0A0B4K6E6_DROME Uncharacterized protein, isoform C O	3	1	1	1	1	1	1	1	1	1	14.7	14.7	14.7	10.293	95	95;101;106	0	17.593	1.0422	1.0508	38.368	2	0	Median	NaN	NaN	NaN	1	0	Median	NaN	NaN	NaN	1	0	Median	14.7	14.7	320660000	155240000	165410000	133750000
Q9VG78;A0A0B4K6G3	Q9VG78;A0A0B4K6G3	16;16	16;16	16;16		pps	>tr|Q9VG78|Q9VG78_DROME Protein partner of snf, isoform A OS=Drosophila melanogaster GN=pps PE=1 SV=1;>tr|A0A0B4K6G3|A0A0B4K6G3_DROME Protein partner of snf, isoform B OS=Drosophila melanogaster GN=pps PE=1 SV=1	2	16	16	16	11	14	11	14	11	14	12.5	12.5	12.5	222	2016	2016;2018	0	106.25	0.93687	0.9684	16.243	15	0	Median	0.72251	0.93417	7.8995	6	0	Median	1.2525	1.0005	20.398	9	0	Median	9.4	10.8	526140000	261330000	264810000	193200000
A0A0B4K6I5;Q9VN45	A0A0B4K6I5;Q9VN45	7;7	7;7	7;7	Protein spartin	spartin	>tr|A0A0B4K6I5|A0A0B4K6I5_DROME Spartin, isoform B OS=Drosophila melanogaster GN=spartin PE=4 SV=1;>sp|Q9VN45|SPG20_DROME Protein spartin OS=Drosophila melanogaster GN=spartin PE=1 SV=1	2	7	7	7	5	4	5	4	5	4	17.2	17.2	17.2	59.783	553	553;553	0	22.09	0.9588	0.93006	33.039	5	0	Median	0.78298	1.0129	44.146	5	3	Median	1.2133	0.87926	32.194	3	0	Median	11.6	11.2	303440000	160560000	142880000	159200000
A0A0B4K6K7;Q9VI55;Q9VI55-2	A0A0B4K6K7;Q9VI55;Q9VI55-2	40;40;35	40;40;35	40;40;35	E3 UFM1-protein ligase 1 homolog	CG1104	>tr|A0A0B4K6K7|A0A0B4K6K7_DROME CG1104, isoform C OS=Drosophila melanogaster GN=CG1104 PE=4 SV=1;>sp|Q9VI55|UFL1_DROME E3 UFM1-protein ligase 1 homolog OS=Drosophila melanogaster GN=CG1104 PE=2 SV=1;>sp|Q9VI55-2|UFL1_DROME Isoform B of E3 UFM1-protein liga	3	40	40	40	35	34	35	34	35	34	51.3	51.3	51.3	87.481	782	782;782;739	0	292.73	1.1526	0.97676	12.042	62	0	Median	0.72839	0.96058	8.154	30	0	Median	1.3003	0.99234	14.645	32	0	Median	48	44.1	6040200000	3006200000	3034100000	3037600000
A0A0B4K6K8;A0A0B4KHV4;Q8IMS8;A0A0B4KGY9;Q9VBQ1	A0A0B4K6K8;A0A0B4KHV4;Q8IMS8;A0A0B4KGY9;Q9VBQ1	9;9;9;8;8	9;9;9;8;8	9;9;9;8;8		msi	>tr|A0A0B4K6K8|A0A0B4K6K8_DROME Musashi, isoform D OS=Drosophila melanogaster GN=msi PE=1 SV=1;>tr|A0A0B4KHV4|A0A0B4KHV4_DROME Musashi, isoform E OS=Drosophila melanogaster GN=msi PE=1 SV=1;>tr|Q8IMS8|Q8IMS8_DROME FI20028p1 OS=Drosophila melanogaster GN=ms	5	9	9	9	8	7	8	7	8	7	18.2	18.2	18.2	62.511	605	605;618;634;567;606	0	66.077	0.99035	1.0048	15.386	14	0	Median	0.87867	1.1559	14.281	7	0	Median	1.1785	0.88259	9.4409	7	0	Median	18	13.9	1067500000	521140000	546340000	479770000
A0A0B4K6L4;Q27601;Q9VRZ1;Q967S0	A0A0B4K6L4;Q27601	9;9;1;1	9;9;1;1	9;9;1;1	Amidophosphoribosyltransferase	Prat	>tr|A0A0B4K6L4|A0A0B4K6L4_DROME Amidophosphoribosyltransferase OS=Drosophila melanogaster GN=Prat PE=1 SV=1;>sp|Q27601|PUR1_DROME Amidophosphoribosyltransferase OS=Drosophila melanogaster GN=Prat PE=1 SV=2	4	9	9	9	6	8	6	8	6	8	19.4	19.4	19.4	59.519	546	546;546;470;547	0	33.847	0.86296	0.92329	41.875	12	0	Median	0.81835	1.1205	59.269	6	0	Median	1.0885	0.82526	15.144	6	0	Median	12.6	19.2	1302500000	665640000	636880000	781360000
A0A0B4K6N1;Q8MLY8	A0A0B4K6N1;Q8MLY8	25;25	25;25	25;25	40S ribosomal protein S8	RpS8	>tr|A0A0B4K6N1|A0A0B4K6N1_DROME 40S ribosomal protein S8 OS=Drosophila melanogaster GN=RpS8 PE=3 SV=1;>sp|Q8MLY8|RS8_DROME 40S ribosomal protein S8 OS=Drosophila melanogaster GN=RpS8 PE=1 SV=1	2	25	25	25	22	23	22	23	22	23	65.9	65.9	65.9	23.759	208	208;208	0	318.56	1.2803	1.0128	12.484	111	0	Median	0.71086	1.0046	14.42	49	0	Median	1.4121	1.0212	10.836	62	0	Median	65.4	64.4	89377000000	46081000000	43295000000	52291000000
O46231;E1JJ21;Q9VA56;Q9VA58;C7LAH8;A0A0B4KHF2;Q9VA59;A0A0B4K7R6;A0A0B4KHW6;A8JRH3;A0A0B4K6N4	O46231;E1JJ21;Q9VA56;Q9VA58;C7LAH8;A0A0B4KHF2;Q9VA59;A0A0B4K7R6;A0A0B4KHW6;A8JRH3;A0A0B4K6N4	20;20;20;20;20;20;20;20;20;20;20	20;20;20;20;20;20;20;20;20;20;20	20;20;20;20;20;20;20;20;20;20;20		tmod;tmod-RC	>tr|O46231|O46231_DROME FI18705p1 OS=Drosophila melanogaster GN=tmod PE=1 SV=1;>tr|E1JJ21|E1JJ21_DROME Tropomodulin, isoform H OS=Drosophila melanogaster GN=tmod PE=1 SV=1;>tr|Q9VA56|Q9VA56_DROME GH23271p OS=Drosophila melanogaster GN=tmod PE=1 SV=2;>tr|Q9	11	20	20	20	19	18	19	18	19	18	47.1	47.1	47.1	41.435	367	367;372;403;409;424;438;439;449;454;526;567	0	142.2	1.0887	1.1583	18.738	46	0	Median	1.0058	1.3417	10.818	26	0	Median	1.2666	0.99571	7.9221	20	0	Median	45.2	47.1	9053500000	4525600000	4527900000	5996100000
A0A0B4K6N5;A0A0B4K6V6;P48456	A0A0B4K6N5;A0A0B4K6V6;P48456	7;7;7	1;1;1	1;1;1	Serine/threonine-protein phosphatase 2B catalytic subunit 1	CanA1	>tr|A0A0B4K6N5|A0A0B4K6N5_DROME Serine/threonine-protein phosphatase OS=Drosophila melanogaster GN=CanA1 PE=3 SV=1;>tr|A0A0B4K6V6|A0A0B4K6V6_DROME Serine/threonine-protein phosphatase OS=Drosophila melanogaster GN=CanA1 PE=3 SV=1;>sp|P48456|PP2B1_DROME Ser	3	7	1	1	7	7	1	1	1	1	10.7	1.3	1.3	66.303	596	596;622;622	0.003506	1.8009	1.3214	0.95618	10.213	5	0	Median	0.61979	0.87798	6.0651	2	0	Median	1.4295	1.0509	6.4143	3	0	Median	10.7	10.7	274220000	139220000	135000000	120990000
A0A0B4K6N7;Q9VE34;Q9VE34-2	A0A0B4K6N7;Q9VE34	48;48;16	48;48;16	48;48;16	Ectopic P granules protein 5 homolog	CG14299	>tr|A0A0B4K6N7|A0A0B4K6N7_DROME Uncharacterized protein, isoform D OS=Drosophila melanogaster GN=CG14299 PE=1 SV=1;>sp|Q9VE34|EPG5_DROME Ectopic P granules protein 5 homolog OS=Drosophila melanogaster GN=CG14299 PE=1 SV=2	3	48	48	48	34	41	34	41	34	41	23.7	23.7	23.7	280.56	2454	2454;2455;1041	0	153.67	1.1647	0.99901	10.536	60	0	Median	0.75345	1.0252	10.675	25	0	Median	1.3224	0.97263	10.24	35	0	Median	17.2	19.7	2624200000	1280400000	1343700000	945190000
Q7KES3;Q8IMF8;A0A0B4LHY1;Q8WR53;Q7KRS7;A8JRI1;Q95UI6;A0A0B4K6P4;A0A0B4K6W9;E1JJ45	Q7KES3;Q8IMF8;A0A0B4LHY1;Q8WR53;Q7KRS7;A8JRI1;Q95UI6;A0A0B4K6P4;A0A0B4K6W9;E1JJ45	10;10;10;10;10;10;10;10;10;7	10;10;10;10;10;10;10;10;10;7	10;10;10;10;10;10;10;10;10;7		heph	>tr|Q7KES3|Q7KES3_DROME Hephaestus OS=Drosophila melanogaster GN=heph PE=1 SV=1;>tr|Q8IMF8|Q8IMF8_DROME Hephaestus, isoform C OS=Drosophila melanogaster GN=heph PE=1 SV=1;>tr|A0A0B4LHY1|A0A0B4LHY1_DROME Hephaestus, isoform Z OS=Drosophila melanogaster GN=h	10	10	10	10	8	7	8	7	8	7	23.6	23.6	23.6	61.201	568	568;581;604;608;615;622;789;799;898;493	0	82.797	1.0005	0.9587	14.004	16	0	Median	0.68968	0.93037	16.181	8	0	Median	1.2594	0.9587	12.296	8	0	Median	18.7	18.5	677650000	354860000	322790000	322200000
A0A0B4K6P9;Q8MSG8-2;Q8MSG8	A0A0B4K6P9;Q8MSG8-2;Q8MSG8	3;3;3	3;3;3	3;3;3	Aprataxin-like protein	CG5316	>tr|A0A0B4K6P9|A0A0B4K6P9_DROME CG5316, isoform D OS=Drosophila melanogaster GN=CG5316 PE=4 SV=1;>sp|Q8MSG8-2|APTX_DROME Isoform D of Aprataxin-like protein OS=Drosophila melanogaster GN=CG5316;>sp|Q8MSG8|APTX_DROME Aprataxin-like protein OS=Drosophila mel	3	3	3	3	3	1	3	1	3	1	6.1	6.1	6.1	66.316	572	572;572;662	0	7.8538	0.74988	0.96929	7.716	4	2	Median	0.7196	1.0155	6.1213	3	1	Median	NaN	NaN	NaN	1	1	Median	6.1	1.2	126140000	70654000	55482000	104540000
Q7KSB6;A0A0B4K6Q5	Q7KSB6;A0A0B4K6Q5	2;2	2;2	2;2		CG4433-RB	>tr|Q7KSB6|Q7KSB6_DROME CG4433, isoform B OS=Drosophila melanogaster GN=CG4433-RB PE=2 SV=1;>tr|A0A0B4K6Q5|A0A0B4K6Q5_DROME CG4433, isoform C OS=Drosophila melanogaster GN=CG4433 PE=4 SV=1	2	2	2	2	0	2	0	2	0	2	5.2	5.2	5.2	41.249	365	365;365	0.0055662	1.4391	1.1612	0.84238	6.5958	2	0	Median	NaN	NaN	NaN	0	0	Median	1.1612	0.84238	6.5958	2	0	Median	0	5.2	36870000	17506000	19364000	0
A0A0B4LGM8;A0A0B4KG28;A0A0B4K6R3;Q8IH24;Q8IH24-2	A0A0B4LGM8;A0A0B4KG28;A0A0B4K6R3;Q8IH24	3;3;3;3;1	3;3;3;3;1	3;3;3;3;1	Mediator of RNA polymerase II transcription subunit 31	MED31	>tr|A0A0B4LGM8|A0A0B4LGM8_DROME Mediator complex subunit 31, isoform E OS=Drosophila melanogaster GN=MED31 PE=4 SV=1;>tr|A0A0B4KG28|A0A0B4KG28_DROME Mediator complex subunit 31, isoform D OS=Drosophila melanogaster GN=MED31 PE=4 SV=1;>tr|A0A0B4K6R3|A0A0B4K	5	3	3	3	2	3	2	3	2	3	14.1	14.1	14.1	23.001	199	199;202;204;204;133	0	17.216	1.0344	0.92162	52.352	4	0	Median	1.025	1.4152	60.001	2	0	Median	0.88495	0.62656	25.004	3	1	Median	12.1	14.1	189830000	91749000	98082000	88540000
A0A0B4K6U2;E1JIJ7;A0A0B4K6G6;Q8INH9;Q9VG05	A0A0B4K6U2;E1JIJ7;A0A0B4K6G6;Q8INH9;Q9VG05	34;33;33;32;32	34;33;33;32;32	34;33;33;32;32			>tr|A0A0B4K6U2|A0A0B4K6U2_DROME CG7518, isoform G OS=Drosophila melanogaster GN=CG7518 PE=1 SV=1;>tr|E1JIJ7|E1JIJ7_DROME CG7518, isoform I OS=Drosophila melanogaster GN=CG7518 PE=1 SV=2;>tr|A0A0B4K6G6|A0A0B4K6G6_DROME CG7518, isoform F OS=Drosophila melano	5	34	34	34	20	29	20	29	20	29	20.2	20.2	20.2	252.51	2306	2306;2310;2460;2360;2464	0	190.25	0.99346	0.87424	16.489	47	0	Median	0.57338	0.77605	13.267	20	0	Median	1.277	0.98413	13.283	27	0	Median	12.2	17.5	1416400000	730280000	686150000	539360000
A0A0B4KEJ6;B7YZD9;A1Z867;A0A0B4KEH7;B7YZD8;A0A0B4K6W0;A0A0B4K7L3;Q966U7;Q7K1M7;A1Z872;D3DMM3;A1Z870;Q86P80;A1Z866;A0A0B4K7W2;A1Z869;Q7JR75;A1Z871;Q966V0;B7YZE0	A0A0B4KEJ6;B7YZD9;A1Z867;A0A0B4KEH7;B7YZD8;A0A0B4K6W0;A0A0B4K7L3;Q966U7;Q7K1M7;A1Z872;D3DMM3;A1Z870;Q86P80;A1Z866;A0A0B4K7W2;A1Z869;Q7JR75;A1Z871;Q966V0	6;6;6;6;6;6;6;5;5;5;5;5;5;5;5;5;5;5;5;1	6;6;6;6;6;6;6;5;5;5;5;5;5;5;5;5;5;5;5;1	6;6;6;6;6;6;6;5;5;5;5;5;5;5;5;5;5;5;5;1		CAP;CAP-RO	>tr|A0A0B4KEJ6|A0A0B4KEJ6_DROME CAP, isoform W OS=Drosophila melanogaster GN=CAP PE=1 SV=1;>tr|B7YZD9|B7YZD9_DROME CAP, isoform L OS=Drosophila melanogaster GN=CAP PE=1 SV=1;>tr|A1Z867|A1Z867_DROME CAP, isoform A OS=Drosophila melanogaster GN=CAP PE=1 SV=1	20	6	6	6	4	5	4	5	4	5	6.1	6.1	6.1	179	1586	1586;2365;2376;2409;2412;2458;2505;313;500;527;554;565;630;639;674;811;824;1734;1743;1883	0	62.352	0.68556	0.80878	62.256	8	0	Median	0.68503	0.96618	10.896	5	0	Median	1.06	0.7656	93.381	3	0	Median	4.2	4.9	903100000	503100000	400000000	507020000
A0A0B4K6W1;P08970	A0A0B4K6W1;P08970	18;18	18;18	18;18	Protein suppressor of hairy wing	su(Hw)	>tr|A0A0B4K6W1|A0A0B4K6W1_DROME Suppressor of hairy wing, isoform C OS=Drosophila melanogaster GN=su(Hw) PE=4 SV=1;>sp|P08970|SUHW_DROME Protein suppressor of hairy wing OS=Drosophila melanogaster GN=su(Hw) PE=1 SV=2	2	18	18	18	10	13	10	13	10	13	21.3	21.3	21.3	105.78	941	941;941	0	71.07	1.1084	0.95222	19.2	17	0	Median	0.72791	1.0109	10.253	7	0	Median	1.2166	0.92351	24.188	10	0	Median	12.4	15.1	819730000	370950000	448780000	338820000
A0A0B4K6X3;A1Z6E0	A0A0B4K6X3;A1Z6E0	4;4	4;4	4;4	Protein gustavus	gus	>tr|A0A0B4K6X3|A0A0B4K6X3_DROME Gustavus, isoform G OS=Drosophila melanogaster GN=gus PE=4 SV=1;>sp|A1Z6E0|GUS_DROME Protein gustavus OS=Drosophila melanogaster GN=gus PE=1 SV=2	2	4	4	4	0	4	0	4	0	4	16.8	16.8	16.8	31.712	279	279;279	0	8.5088	1.3111	0.96631	11.08	3	0	Median	NaN	NaN	NaN	0	0	Median	1.3111	0.96631	11.08	3	0	Median	0	16.8	90347000	42145000	48202000	0
A0A0B4K6X7;A1Z8J0;E8NH71	A0A0B4K6X7;A1Z8J0;E8NH71	13;13;9	13;13;9	13;13;9	CWF19-like protein 1 homolog	CG7741;CG7741-RB	>tr|A0A0B4K6X7|A0A0B4K6X7_DROME CG7741, isoform B OS=Drosophila melanogaster GN=CG7741 PE=1 SV=1;>sp|A1Z8J0|C19L1_DROME CWF19-like protein 1 homolog OS=Drosophila melanogaster GN=CG7741 PE=2 SV=1;>tr|E8NH71|E8NH71_DROME CG7741, isoform C OS=Drosophila mela	3	13	13	13	11	13	11	13	11	13	30.5	30.5	30.5	59.852	524	524;545;357	0	49.836	1.1023	1.0145	21.933	19	0	Median	0.68639	0.93153	23.492	9	0	Median	1.3801	1.0571	21.578	10	0	Median	24.4	30.5	1398700000	676180000	722530000	459710000
Q9VHK3;A0A0B4K6Y7;Q8INQ0;A8JQV7;Q9VHK4;B7Z0U1;Q8MQQ3	Q9VHK3;A0A0B4K6Y7;Q8INQ0;A8JQV7;Q9VHK4;B7Z0U1	11;11;6;6;6;6;5	11;11;6;6;6;6;5	5;5;0;0;0;0;0		pyd	>tr|Q9VHK3|Q9VHK3_DROME Polychaetoid, isoform A OS=Drosophila melanogaster GN=pyd PE=1 SV=3;>tr|A0A0B4K6Y7|A0A0B4K6Y7_DROME Polychaetoid, isoform O OS=Drosophila melanogaster GN=pyd PE=1 SV=1;>tr|Q8INQ0|Q8INQ0_DROME Polychaetoid, isoform C OS=Drosophila me	7	11	11	5	11	2	11	2	5	0	6.6	6.6	2.5	230.21	2090	2090;2395;1293;1301;1371;1386;1149	0	19.006	0.61648	0.80334	22.036	12	0	Median	0.59989	0.80964	18.574	10	0	Median	0.81323	0.57939	17.946	2	0	Median	6.6	1.3	80937000	47849000	33089000	51977000
Q0E9B2;A1Z904;A1Z906;E2QCB7;A1Z907;A0A0B4K6Z2;A8DYB7	Q0E9B2;A1Z904;A1Z906;E2QCB7;A1Z907;A0A0B4K6Z2;A8DYB7	3;3;3;3;3;3;3	3;3;3;3;3;3;3	3;3;3;3;3;3;3	Dystrobrevin	Dyb	>tr|Q0E9B2|Q0E9B2_DROME Dystrobrevin OS=Drosophila melanogaster GN=Dyb PE=1 SV=1;>tr|A1Z904|A1Z904_DROME Dystrobrevin OS=Drosophila melanogaster GN=Dyb PE=1 SV=1;>tr|A1Z906|A1Z906_DROME Dystrobrevin OS=Drosophila melanogaster GN=Dyb PE=1 SV=1;>tr|E2QCB7|E2	7	3	3	3	2	1	2	1	2	1	6.5	6.5	6.5	68.237	614	614;623;646;655;702;735;816	0	8.4466	0.80691	1.0822	33.764	3	0	Median	0.59563	0.81615	39.901	2	0	Median	NaN	NaN	NaN	1	0	Median	4.1	2.4	31941000	18117000	13825000	25179000
A0A0B4K700;E1JIM4;A0A0B4K664;Q9VEZ3	A0A0B4K700;E1JIM4;A0A0B4K664;Q9VEZ3	141;140;140;139	141;140;140;139	141;140;140;139		msps	>tr|A0A0B4K700|A0A0B4K700_DROME Mini spindles, isoform D OS=Drosophila melanogaster GN=msps PE=1 SV=1;>tr|E1JIM4|E1JIM4_DROME Mini spindles, isoform B OS=Drosophila melanogaster GN=msps PE=1 SV=1;>tr|A0A0B4K664|A0A0B4K664_DROME Mini spindles, isoform E OS=	4	141	141	141	124	127	124	127	124	127	63.9	63.9	63.9	230.4	2082	2082;2050;2074;2042	0	323.31	1.104	1.0054	10.546	321	0	Median	0.76197	1.0174	11.397	156	0	Median	1.3104	0.99573	9.6584	165	0	Median	60.4	60.9	33574000000	16275000000	17299000000	12692000000
A0A0B4K707;A0A0B4KGR1	A0A0B4K707;A0A0B4KGR1	7;7	1;1	1;1			>tr|A0A0B4K707|A0A0B4K707_DROME Uncharacterized protein, isoform F OS=Drosophila melanogaster GN=CG43143 PE=1 SV=1;>tr|A0A0B4KGR1|A0A0B4KGR1_DROME Uncharacterized protein, isoform H OS=Drosophila melanogaster GN=CG43143 PE=1 SV=1	2	7	1	1	2	7	0	1	0	1	6.3	0.9	0.9	163.88	1532	1532;1551	0.0044617	1.7011	NaN	NaN	NaN	1	0	Median	NaN	NaN	NaN	0	0	Median	NaN	NaN	NaN	1	0	Median	2.1	6.3	1166100	527610	638510	0
A0A0B4K726;Q960E8	A0A0B4K726;Q960E8	10;10	10;10	10;10	General transcription factor IIH subunit 1	Tfb1	>tr|A0A0B4K726|A0A0B4K726_DROME TFB1 ortholog, isoform D OS=Drosophila melanogaster GN=Tfb1 PE=4 SV=1;>sp|Q960E8|TF2H1_DROME General transcription factor IIH subunit 1 OS=Drosophila melanogaster GN=Tfb1 PE=2 SV=1	2	10	10	10	8	8	8	8	8	8	20.9	20.9	20.9	66.339	585	585;585	0	47.241	1.1635	0.97845	11.211	13	0	Median	0.74255	0.9673	12.746	6	0	Median	1.3334	1.063	10.764	7	0	Median	16.8	17.1	424610000	216460000	208150000	230830000
A0A0B4LF82;Q5U0Y0;A0A0B4K765;A0A0B4LF93;A1Z928;A1Z927;A0A126GUN9	A0A0B4LF82;Q5U0Y0;A0A0B4K765;A0A0B4LF93;A1Z928;A1Z927;A0A126GUN9	58;58;58;53;53;53;53	58;58;58;53;53;53;53	58;58;58;53;53;53;53		Sin3A	>tr|A0A0B4LF82|A0A0B4LF82_DROME Sin3A, isoform H OS=Drosophila melanogaster GN=Sin3A PE=1 SV=1;>tr|Q5U0Y0|Q5U0Y0_DROME LD13852p OS=Drosophila melanogaster GN=Sin3A PE=1 SV=1;>tr|A0A0B4K765|A0A0B4K765_DROME Sin3A, isoform G OS=Drosophila melanogaster GN=Sin	7	58	58	58	47	51	47	51	47	51	36.5	36.5	36.5	220.36	2060	2060;2062;2066;1747;1751;1776;1786	0	323.31	1.0686	0.97837	13.941	106	0	Median	0.71976	0.98848	12.04	51	0	Median	1.2996	0.97555	15.6	55	0	Median	30.7	33.1	5799600000	2860000000	2939600000	2237800000
A0A126GUN3;A0A0B4KF91;A0A0B4K767;A0A0B4K7D4;A1ZAJ2;A1ZAJ2-3;A1ZAJ2-2	A0A126GUN3;A0A0B4KF91;A0A0B4K767;A0A0B4K7D4;A1ZAJ2;A1ZAJ2-3;A1ZAJ2-2	5;5;5;5;5;5;5	5;5;5;5;5;5;5	5;5;5;5;5;5;5	Kinesin-like protein unc-104	unc-104	>tr|A0A126GUN3|A0A126GUN3_DROME Unc-104 ortholog, isoform I OS=Drosophila melanogaster GN=unc-104 PE=3 SV=1;>tr|A0A0B4KF91|A0A0B4KF91_DROME Unc-104 ortholog, isoform H OS=Drosophila melanogaster GN=unc-104 PE=3 SV=1;>tr|A0A0B4K767|A0A0B4K767_DROME Unc-104	7	5	5	5	3	3	3	3	3	3	4.2	4.2	4.2	188.16	1661	1661;1673;1675;1681;1670;1684;1739	0	22.313	0.82699	1.0131	65.347	7	5	Median	0.92016	1.1854	29.125	4	4	Median	0.71539	0.56983	75.465	3	1	Median	3	2.3	110470000	67084000	43385000	44331000
A0A0B4KH51;Q9Y0S9;A0A0B4K774	A0A0B4KH51;Q9Y0S9;A0A0B4K774	11;11;11	11;11;11	11;11;11		Abi	>tr|A0A0B4KH51|A0A0B4KH51_DROME Abelson interacting protein, isoform C OS=Drosophila melanogaster GN=Abi PE=1 SV=1;>tr|Q9Y0S9|Q9Y0S9_DROME Abelson interacting protein, isoform A OS=Drosophila melanogaster GN=Abi PE=1 SV=1;>tr|A0A0B4K774|A0A0B4K774_DROME Ab	3	11	11	11	10	9	10	9	10	9	29.4	29.4	29.4	51.854	472	472;473;477	0	136.16	0.75023	0.98753	10.131	22	0	Median	0.66612	0.94862	10.444	13	0	Median	1.3495	1.0064	6.0079	9	0	Median	29.4	24.8	1479100000	745680000	733400000	614310000
A0A0B4K864;A0A0B4K775;Q7K4K7	A0A0B4K864;A0A0B4K775;Q7K4K7	3;3;3	3;3;3	3;3;3		cbs	>tr|A0A0B4K864|A0A0B4K864_DROME Centrosomins beautiful sister, isoform C OS=Drosophila melanogaster GN=cbs PE=1 SV=1;>tr|A0A0B4K775|A0A0B4K775_DROME Centrosomins beautiful sister, isoform B OS=Drosophila melanogaster GN=cbs PE=1 SV=1;>tr|Q7K4K7|Q7K4K7_DR	3	3	3	3	2	2	2	2	2	2	7.2	7.2	7.2	69.658	601	601;603;611	0	6.2235	0.89187	0.80201	19.692	4	0	Median	0.68107	0.95434	19.242	2	0	Median	0.96122	0.72888	8.1719	2	0	Median	5.7	4	68684000	40125000	28559000	43370000
A0A0B4K7A5	A0A0B4K7A5	54	54	2			>tr|A0A0B4K7A5|A0A0B4K7A5_DROME Hu li tai shao, isoform Q OS=Drosophila melanogaster GN=hts PE=1 SV=1	1	54	54	2	50	51	50	51	2	2	75	75	5.4	81.556	739	739	0	323.31	1.0685	1.1202	13.719	185	0	Median	0.7947	1.054	13.233	94	0	Median	1.5808	1.1664	12.973	91	0	Median	72	75	31400000000	14696000000	16705000000	13970000000
Q7JMZ7;Q6NND8;A0A0B4K7I6;A0A0B4K7W3;A0A0B4K7B0;A0A0B4K852;A0A0B4KF04;A0A0B4K7H8;A0A0B4K7W7;A0A0B4K7I2;A0A0C4DHD5;A0A0B4K8A2;A0A0B4K8A1;Q0E914;A0A0B4KEV0;A1ZBN3;Q8IHH3;D5AEJ9	Q7JMZ7;Q6NND8;A0A0B4K7I6;A0A0B4K7W3;A0A0B4K7B0;A0A0B4K852;A0A0B4KF04;A0A0B4K7H8;A0A0B4K7W7;A0A0B4K7I2;A0A0C4DHD5;A0A0B4K8A2;A0A0B4K8A1	3;3;3;3;3;3;3;3;3;3;2;2;2;1;1;1;1;1	3;3;3;3;3;3;3;3;3;3;2;2;2;1;1;1;1;1	3;3;3;3;3;3;3;3;3;3;2;2;2;1;1;1;1;1		sm	>tr|Q7JMZ7|Q7JMZ7_DROME Smooth protein OS=Drosophila melanogaster GN=sm PE=1 SV=1;>tr|Q6NND8|Q6NND8_DROME RE74969p OS=Drosophila melanogaster GN=sm PE=1 SV=1;>tr|A0A0B4K7I6|A0A0B4K7I6_DROME Smooth, isoform Z OS=Drosophila melanogaster GN=sm PE=1 SV=1;>tr|A	18	3	3	3	3	1	3	1	3	1	6.1	6.1	6.1	51.93	475	475;480;491;492;494;497;509;535;540;552;434;508;515;260;301;404;420;464	0	4.495	0.73921	0.80044	9.4541	3	1	Median	0.68	0.86585	11.109	2	1	Median	NaN	NaN	NaN	1	0	Median	6.1	2.9	30898000	17596000	13302000	21661000
A0A0B4K7D1;A0A126GV12;A0A0B4K6Y4;A0A0B4KGS7;Q86B79	A0A0B4K7D1;A0A126GV12;A0A0B4K6Y4;A0A0B4KGS7;Q86B79	16;16;14;14;14	16;16;14;14;14	16;16;14;14;14	RING finger protein unkempt	unk	>tr|A0A0B4K7D1|A0A0B4K7D1_DROME Unkempt, isoform D OS=Drosophila melanogaster GN=unk PE=4 SV=1;>tr|A0A126GV12|A0A126GV12_DROME Unkempt, isoform G OS=Drosophila melanogaster GN=unk PE=4 SV=1;>tr|A0A0B4K6Y4|A0A0B4K6Y4_DROME Unkempt, isoform C OS=Drosophila m	5	16	16	16	13	13	13	13	13	13	38.4	38.4	38.4	76.736	672	672;673;599;600;599	0	264.62	0.71054	0.90913	15.555	41	0	Median	0.62934	0.87534	10.745	23	0	Median	1.4229	1.033	14.289	18	0	Median	32.3	32.6	3415800000	1747600000	1668200000	1592000000
A0A0B4K7D8;Q7K161	A0A0B4K7D8;Q7K161	12;12	12;12	12;12			>tr|A0A0B4K7D8|A0A0B4K7D8_DROME CG6805, isoform B OS=Drosophila melanogaster GN=CG6805 PE=1 SV=1;>tr|Q7K161|Q7K161_DROME CG6805, isoform A OS=Drosophila melanogaster GN=CG6805 PE=1 SV=1	2	12	12	12	12	7	12	7	12	7	32.2	32.2	32.2	39.668	348	348;357	0	105.18	0.70704	0.85607	13.019	21	0	Median	0.62624	0.84711	12.429	14	0	Median	1.256	0.97476	13.252	7	0	Median	32.2	21.6	1619700000	963190000	656510000	1302800000
A1ZB80;A0A0B4K7G1;A1ZB77;E1JGL5;A1ZB83;A0A0B4LGX1;A0A0B4K897	A1ZB80;A0A0B4K7G1;A1ZB77;E1JGL5;A1ZB83;A0A0B4LGX1;A0A0B4K897	18;18;17;16;16;16;16	18;18;17;16;16;16;16	3;3;3;3;3;3;3		CG5174-RA	>tr|A1ZB80|A1ZB80_DROME CG5174, isoform A OS=Drosophila melanogaster GN=CG5174-RA PE=1 SV=1;>tr|A0A0B4K7G1|A0A0B4K7G1_DROME CG5174, isoform N OS=Drosophila melanogaster GN=CG5174 PE=1 SV=1;>tr|A1ZB77|A1ZB77_DROME CG5174, isoform J OS=Drosophila melanogaste	7	18	18	3	15	17	15	17	3	3	83.7	83.7	14.4	22.557	208	208;222;186;209;355;365;369	0	323.31	1.0043	0.95917	18.726	74	0	Median	0.73123	0.96777	10.705	32	0	Median	1.2161	0.8854	22.995	42	0	Median	83.2	83.7	43925000000	22721000000	21204000000	23934000000
A0A0B4K7G4;P13469	A0A0B4K7G4;P13469	35;35	35;35	35;35	DNA-binding protein modulo	mod	>tr|A0A0B4K7G4|A0A0B4K7G4_DROME Modulo, isoform C OS=Drosophila melanogaster GN=mod PE=1 SV=1;>sp|P13469|MODU_DROME DNA-binding protein modulo OS=Drosophila melanogaster GN=mod PE=1 SV=2	2	35	35	35	33	33	33	33	33	33	57.2	57.2	57.2	60.309	542	542;542	0	323.31	0.87358	1.0779	11.891	129	0	Median	0.78684	1.0464	9.7859	72	0	Median	1.4543	1.1193	12.717	57	0	Median	57	55.2	42253000000	20025000000	22228000000	18945000000
A0A0B4K7H0;Q7KN74	A0A0B4K7H0;Q7KN74	17;17	17;17	17;17		l(2)k14710	>tr|A0A0B4K7H0|A0A0B4K7H0_DROME Lethal (2) k14710, isoform B OS=Drosophila melanogaster GN=l(2)k14710 PE=1 SV=1;>tr|Q7KN74|Q7KN74_DROME Lethal (2) k14710, isoform A OS=Drosophila melanogaster GN=l(2)k14710 PE=1 SV=1	2	17	17	17	11	14	11	14	11	14	24.8	24.8	24.8	94.532	851	851;861	0	59.684	1.0047	1.019	14.798	26	0	Median	0.75323	1.0332	11.978	13	0	Median	1.3164	0.99928	17.652	13	0	Median	16	20.6	840920000	403560000	437360000	290790000
A0A0B4KED3;A0A0B4KEK0;A0A0B4KEE8;A0A0B4K7T1;A0A0B4K7H4;A0A0B4KEU9;A0A0B4JD47;A0A0B4K822;A8DY50;A0A0B4JCQ4;A1Z6S0;A0A0B4JCZ8;E1JGY9	A0A0B4KED3;A0A0B4KEK0;A0A0B4KEE8;A0A0B4K7T1;A0A0B4K7H4;A0A0B4KEU9;A0A0B4JD47;A0A0B4K822;A8DY50;A0A0B4JCQ4;A1Z6S0;A0A0B4JCZ8;E1JGY9	8;8;8;8;8;7;7;7;7;7;7;7;6	8;8;8;8;8;7;7;7;7;7;7;7;6	8;8;8;8;8;7;7;7;7;7;7;7;6		mim	>tr|A0A0B4KED3|A0A0B4KED3_DROME Missing-in-metastasis, isoform M OS=Drosophila melanogaster GN=mim PE=4 SV=1;>tr|A0A0B4KEK0|A0A0B4KEK0_DROME Missing-in-metastasis, isoform N OS=Drosophila melanogaster GN=mim PE=4 SV=1;>tr|A0A0B4KEE8|A0A0B4KEE8_DROME Missin	13	8	8	8	3	7	3	7	3	7	6.4	6.4	6.4	140.42	1299	1299;1362;1802;1868;1934;804;977;1136;1654;2009;2027;2028;950	0	7.0023	1.1276	0.95642	13.289	7	0	Median	0.839	1.1681	11.81	3	1	Median	1.2417	0.89605	12.158	5	0	Median	2.6	6.4	187240000	92875000	94367000	71763000
Q9VBU7;A0A0B4K7J2	Q9VBU7;A0A0B4K7J2	138;138	138;138	138;138		Nup358	>tr|Q9VBU7|Q9VBU7_DROME Nucleoporin 358kD, isoform A OS=Drosophila melanogaster GN=Nup358 PE=1 SV=2;>tr|A0A0B4K7J2|A0A0B4K7J2_DROME Nucleoporin 358kD, isoform B OS=Drosophila melanogaster GN=Nup358 PE=1 SV=1	2	138	138	138	131	119	131	119	131	119	54.2	54.2	54.2	296.38	2695	2695;2718	0	323.31	1.0968	1.0256	11.633	491	0	Median	0.73793	1.0011	11.867	241	0	Median	1.3797	1.0496	10.439	250	0	Median	50.7	49.4	48923000000	23627000000	25296000000	19634000000
Q95U21;Q7JQ36;A0A0B4K7J3	Q95U21;Q7JQ36;A0A0B4K7J3	3;3;3	3;3;3	3;3;3		sax	>tr|Q95U21|Q95U21_DROME Receptor protein serine/threonine kinase OS=Drosophila melanogaster GN=sax PE=1 SV=1;>tr|Q7JQ36|Q7JQ36_DROME Receptor protein serine/threonine kinase OS=Drosophila melanogaster GN=sax PE=1 SV=1;>tr|A0A0B4K7J3|A0A0B4K7J3_DROME Recept	3	3	3	3	2	1	2	1	2	1	7.9	7.9	7.9	60.091	535	535;570;582	0.0011959	2.5101	0.97729	1.0763	21.833	3	0	Median	0.86944	1.1624	10.876	2	0	Median	NaN	NaN	NaN	1	0	Median	5	2.8	82305000	39635000	42670000	61507000
A0A0B4K7K6;Q9VBG6	A0A0B4K7K6;Q9VBG6	16;16	16;16	16;16	Protein HGH1 homolog	CG6073	>tr|A0A0B4K7K6|A0A0B4K7K6_DROME CG6073, isoform B OS=Drosophila melanogaster GN=CG6073 PE=4 SV=1;>sp|Q9VBG6|HGH1_DROME Protein HGH1 homolog OS=Drosophila melanogaster GN=CG6073 PE=2 SV=2	2	16	16	16	12	13	12	13	12	13	47.4	47.4	47.4	41.799	369	369;369	0	135.18	1.0163	1.0694	10.242	20	0	Median	0.772	1.0514	10.183	10	0	Median	1.3897	1.0984	10.535	10	0	Median	40.7	39	3421500000	1743100000	1678400000	1956200000
A0A0B4K7L0;Q9W252	A0A0B4K7L0;Q9W252	59;59	59;59	59;59	DNA repair protein RAD50	rad50	>tr|A0A0B4K7L0|A0A0B4K7L0_DROME Rad50, isoform E OS=Drosophila melanogaster GN=rad50 PE=1 SV=1;>sp|Q9W252|RAD50_DROME DNA repair protein RAD50 OS=Drosophila melanogaster GN=rad50 PE=2 SV=4	2	59	59	59	46	53	46	53	46	53	46.1	46.1	46.1	152.13	1318	1318;1318	0	323.31	1.2413	1.0426	14.152	83	0	Median	0.73219	0.95863	15.723	36	0	Median	1.4274	1.092	11.897	47	0	Median	37.9	42.3	5236300000	2438400000	2797900000	1624800000
A4V370;A0A0B4K7L4;A0A0B4KGL5;P49283;P49283-1	A4V370;A0A0B4K7L4;A0A0B4KGL5;P49283;P49283-1	3;3;3;3;2	3;3;3;3;2	3;3;3;3;2	Protein Malvolio	Mvl	>tr|A4V370|A4V370_DROME FI04486p OS=Drosophila melanogaster GN=Mvl PE=1 SV=1;>tr|A0A0B4K7L4|A0A0B4K7L4_DROME Malvolio, isoform G OS=Drosophila melanogaster GN=Mvl PE=1 SV=1;>tr|A0A0B4KGL5|A0A0B4KGL5_DROME Malvolio, isoform H OS=Drosophila melanogaster GN=M	5	3	3	3	1	3	1	3	1	3	8.2	8.2	8.2	65.466	596	596;607;639;596;486	0	10.48	1.0195	0.99467	35.989	4	0	Median	NaN	NaN	NaN	1	0	Median	1.0072	0.79891	34.475	3	0	Median	2	8.2	192840000	82440000	110400000	39548000
A0A0B4K7N9;P54623-3;A1Z9D3	A0A0B4K7N9;P54623-3;A1Z9D3	36;36;35	2;2;1	1;1;1	Centrosomin	cnn	>tr|A0A0B4K7N9|A0A0B4K7N9_DROME Centrosomin, isoform M OS=Drosophila melanogaster GN=cnn PE=1 SV=1;>sp|P54623-3|CNN_DROME Isoform B of Centrosomin OS=Drosophila melanogaster GN=cnn;>tr|A1Z9D3|A1Z9D3_DROME Centrosomin, isoform E OS=Drosophila melanogaster G	3	36	2	1	32	25	2	1	1	0	35.7	2.9	1.5	126.83	1120	1120;1120;1130	0	14.107	0.80768	1.0096	7.6511	5	0	Median	0.73206	1.0096	10.374	3	0	Median	1.3442	0.99931	4.2633	2	0	Median	33.2	25.2	100240000	52759000	47480000	60822000
Q9VCH4;A0A0B4K7Q6	Q9VCH4;A0A0B4K7Q6	28;28	28;28	28;28		mbc	>tr|Q9VCH4|Q9VCH4_DROME Myoblast city OS=Drosophila melanogaster GN=mbc PE=1 SV=2;>tr|A0A0B4K7Q6|A0A0B4K7Q6_DROME Myoblast city, isoform B OS=Drosophila melanogaster GN=mbc PE=1 SV=1	2	28	28	28	16	20	16	20	16	20	16.4	16.4	16.4	226.46	1970	1970;2008	0	59.999	1.0654	0.92518	26.326	28	0	Median	0.80275	1.0856	20.244	11	0	Median	1.154	0.88464	25.291	17	0	Median	10	11.5	914460000	426880000	487580000	302760000
A0A0B4K7R1;Q9VCA9	A0A0B4K7R1;Q9VCA9	7;7	7;7	7;7	Signal peptidase complex subunit 3	Spase22-23	>tr|A0A0B4K7R1|A0A0B4K7R1_DROME Spase 22/23-subunit, isoform B OS=Drosophila melanogaster GN=Spase22-23 PE=4 SV=1;>sp|Q9VCA9|SPCS3_DROME Signal peptidase complex subunit 3 OS=Drosophila melanogaster GN=Spase22-23 PE=2 SV=1	2	7	7	7	7	3	7	3	7	3	29.6	29.6	29.6	20.304	179	179;179	0	8.9536	0.74784	0.95413	6.2549	10	0	Median	0.72129	0.94702	5.4069	7	0	Median	1.312	0.99772	8.3578	3	0	Median	29.6	14	2008400000	1132600000	875780000	1574400000
A0A0B4K7S0;P55824;A0A0B4K6W2;P55824-3	A0A0B4K7S0;P55824;A0A0B4K6W2;P55824-3	102;102;101;101	102;102;101;101	102;102;101;101	Probable ubiquitin carboxyl-terminal hydrolase FAF	faf	>tr|A0A0B4K7S0|A0A0B4K7S0_DROME Fat facets, isoform D OS=Drosophila melanogaster GN=faf PE=1 SV=1;>sp|P55824|FAF_DROME Probable ubiquitin carboxyl-terminal hydrolase FAF OS=Drosophila melanogaster GN=faf PE=1 SV=2;>tr|A0A0B4K6W2|A0A0B4K6W2_DROME Fat facets	4	102	102	102	88	92	88	92	88	92	38.3	38.3	38.3	310.59	2773	2773;2778;2761;2711	0	323.31	1.2048	1.0384	14.6	281	0	Median	0.70019	0.96563	13.624	134	0	Median	1.4842	1.115	10.532	147	0	Median	33.4	34.8	10458000000	4832300000	5625500000	3641700000
A0A0B4K7T7;A1ZAN6;A0A0B4LFF8;A1ZAN7	A0A0B4K7T7;A1ZAN6;A0A0B4LFF8;A1ZAN7	99;99;90;83	99;99;90;83	99;99;90;83		RhoGEF2	>tr|A0A0B4K7T7|A0A0B4K7T7_DROME Rho guanine nucleotide exchange factor 2, isoform G OS=Drosophila melanogaster GN=RhoGEF2 PE=1 SV=1;>tr|A1ZAN6|A1ZAN6_DROME Rho guanine nucleotide exchange factor 2, isoform D OS=Drosophila melanogaster GN=RhoGEF2 PE=1 SV=1;	4	99	99	99	94	75	94	75	94	75	42.5	42.5	42.5	280.55	2557	2557;2559;2456;2205	0	323.31	0.93985	1.0544	13.211	216	0	Median	0.74696	1.0241	12.25	111	0	Median	1.4529	1.0926	12.675	105	0	Median	41.3	35.4	6980800000	3322500000	3658300000	2776500000
A0A0B4K7U3;Q9V333	A0A0B4K7U3;Q9V333	1;1	1;1	1;1	Probable lysine-specific demethylase 4A	Kdm4A	>tr|A0A0B4K7U3|A0A0B4K7U3_DROME Lysine (K)-specific demethylase 4A, isoform B OS=Drosophila melanogaster GN=Kdm4A PE=4 SV=1;>sp|Q9V333|KDM4A_DROME Probable lysine-specific demethylase 4A OS=Drosophila melanogaster GN=Kdm4A PE=1 SV=1	2	1	1	1	1	1	1	1	1	1	2.9	2.9	2.9	56.184	489	489;495	0.0055716	1.4476	0.88686	0.89079	26.145	2	1	Median	NaN	NaN	NaN	1	1	Median	NaN	NaN	NaN	1	0	Median	2.9	2.9	52757000	26947000	25810000	23943000
A0A0B4K7V5;A0A0B4KFG2;A8DY78;P91622	A0A0B4K7V5;A0A0B4KFG2;A8DY78;P91622	4;4;4;4	4;4;4;4	4;4;4;4	[Pyruvate dehydrogenase (acetyl-transferring)] kinase, mitochondrial	Pdk	>tr|A0A0B4K7V5|A0A0B4K7V5_DROME Pyruvate dehydrogenase kinase, isoform C OS=Drosophila melanogaster GN=Pdk PE=1 SV=1;>tr|A0A0B4KFG2|A0A0B4KFG2_DROME Pyruvate dehydrogenase kinase, isoform D OS=Drosophila melanogaster GN=Pdk PE=1 SV=1;>tr|A8DY78|A8DY78_DROM	4	4	4	4	3	3	3	3	3	3	13.8	13.8	13.8	46.626	413	413;415;422;413	0	10.831	1.2034	0.94006	11.943	3	0	Median	0.56007	0.8032	9.3792	3	2	Median	1.2906	1.0225	10.957	4	2	Median	9.9	11.6	218650000	114380000	104270000	135700000
A0A0B4K843;A0A0B4K7V8;A0A0B4KF38;A1Z7V1;A0A0B4K6V0;A8DY79;A0A0B4K7K9	A0A0B4K843;A0A0B4K7V8;A0A0B4KF38;A1Z7V1;A0A0B4K6V0;A8DY79;A0A0B4K7K9	2;2;1;1;1;1;1	2;2;1;1;1;1;1	2;2;1;1;1;1;1		brp	>tr|A0A0B4K843|A0A0B4K843_DROME Bruchpilot, isoform I OS=Drosophila melanogaster GN=brp PE=1 SV=1;>tr|A0A0B4K7V8|A0A0B4K7V8_DROME Bruchpilot, isoform K OS=Drosophila melanogaster GN=brp PE=1 SV=1;>tr|A0A0B4KF38|A0A0B4KF38_DROME Bruchpilot, isoform M OS=Dro	7	2	2	2	0	2	0	2	0	2	1.1	1.1	1.1	161.72	1397	1397;1707;1498;1740;1781;1786;2238	1	-2	1.7832	1.3184	26.225	2	0	Median	NaN	NaN	NaN	0	0	Median	1.7832	1.3184	26.225	2	0	Median	0	1.1	163810000	62476000	101340000	0
Q9W2J6;A0A0B4LG72;A0A0B4LG29;A0A0B4K7X5;A0A0B4LFW5;E1JGQ3	Q9W2J6;A0A0B4LG72;A0A0B4LG29;A0A0B4K7X5;A0A0B4LFW5;E1JGQ3	6;6;6;6;6;5	6;6;6;6;6;5	6;6;6;6;6;5		Glycogenin	>tr|Q9W2J6|Q9W2J6_DROME Glycogenin, isoform B OS=Drosophila melanogaster GN=Glycogenin PE=1 SV=3;>tr|A0A0B4LG72|A0A0B4LG72_DROME Glycogenin, isoform H OS=Drosophila melanogaster GN=Glycogenin PE=1 SV=1;>tr|A0A0B4LG29|A0A0B4LG29_DROME Glycogenin, isoform G	6	6	6	6	5	5	5	5	5	5	17.4	17.4	17.4	37.775	333	333;334;356;545;699;287	0	47.646	0.82592	0.75589	20.795	15	0	Median	0.63961	0.90115	14.99	6	0	Median	0.88269	0.64271	9.0688	9	0	Median	13.5	15.3	662880000	384560000	278320000	285880000
A0A0B4K7Y7;Q9VAW5;A0A0B4K6K9;Q9VAW5-1;Q9VAW5-2	A0A0B4K7Y7;Q9VAW5;A0A0B4K6K9;Q9VAW5-1;Q9VAW5-2	70;70;58;58;44	70;70;58;58;44	70;70;58;58;44	La-related protein 1	larp	>tr|A0A0B4K7Y7|A0A0B4K7Y7_DROME La related protein, isoform G OS=Drosophila melanogaster GN=larp PE=1 SV=1;>sp|Q9VAW5|LARP_DROME La-related protein 1 OS=Drosophila melanogaster GN=larp PE=1 SV=5;>tr|A0A0B4K6K9|A0A0B4K6K9_DROME La related protein, isoform F	5	70	70	70	64	59	64	59	64	59	46.8	46.8	46.8	178.14	1673	1673;1673;1409;1403;965	0	323.31	0.93056	1.0296	13.514	154	0	Median	0.70139	0.97318	11.998	78	0	Median	1.4816	1.0844	11.714	76	0	Median	46.1	41.9	13195000000	6300700000	6894000000	5342900000
A0A0B4K7Z5;Q7KLV9;Q7KLV9-2	A0A0B4K7Z5;Q7KLV9;Q7KLV9-2	38;38;37	38;38;37	38;38;37	26S proteasome non-ATPase regulatory subunit 11	Rpn6	>tr|A0A0B4K7Z5|A0A0B4K7Z5_DROME Regulatory particle non-ATPase 6, isoform C OS=Drosophila melanogaster GN=Rpn6 PE=1 SV=1;>sp|Q7KLV9|PSD11_DROME 26S proteasome non-ATPase regulatory subunit 11 OS=Drosophila melanogaster GN=Rpn6 PE=1 SV=1;>sp|Q7KLV9-2|PSD11_	3	38	38	38	36	35	36	35	36	35	77.5	77.5	77.5	47.263	422	422;422;439	0	323.31	0.85597	1.042	23.706	149	0	Median	0.80696	1.0983	10.911	91	0	Median	1.2702	0.94219	31.698	58	0	Median	71.3	75.6	43193000000	22006000000	21187000000	25268000000
A0A0B4K812;Q7KNS3	A0A0B4K812;Q7KNS3	18;18	18;18	18;18	Lissencephaly-1 homolog	Lis-1	>tr|A0A0B4K812|A0A0B4K812_DROME Lissencephaly-1 homolog OS=Drosophila melanogaster GN=Lis-1 PE=3 SV=1;>sp|Q7KNS3|LIS1_DROME Lissencephaly-1 homolog OS=Drosophila melanogaster GN=Lis-1 PE=1 SV=2	2	18	18	18	13	15	13	15	13	15	46.2	46.2	46.2	46.459	411	411;411	0	172.25	0.87181	1.0488	13.535	61	0	Median	0.7814	1.0488	12.38	33	0	Median	1.3645	1.0535	14.884	28	0	Median	37.2	41.4	3695700000	1761400000	1934300000	1416600000
A0A0B4K833;Q24214;M9NFW6;P48451	A0A0B4K833;Q24214;M9NFW6;P48451	6;6;4;4	6;6;4;4	6;6;4;4	Calcineurin subunit B type 2;Calcineurin subunit B type 1	CanB2;CanB	>tr|A0A0B4K833|A0A0B4K833_DROME Calcineurin B2, isoform B OS=Drosophila melanogaster GN=CanB2 PE=4 SV=1;>sp|Q24214|CANB2_DROME Calcineurin subunit B type 2 OS=Drosophila melanogaster GN=CanB2 PE=1 SV=2;>tr|M9NFW6|M9NFW6_DROME Calcineurin B, isoform B OS=Dr	4	6	6	6	4	5	4	5	4	5	46.5	46.5	46.5	19.267	170	170;170;170;170	0	48.252	1.0473	1.0796	4.1923	6	0	Median	0.82682	1.0818	1.0708	3	0	Median	1.3585	1.0689	6.5293	3	0	Median	39.4	34.7	702010000	370880000	331130000	328870000
A0A0B4K851;Q4Z8K6-2;A0A126GUM4	A0A0B4K851;Q4Z8K6-2;A0A126GUM4	25;25;24	25;25;24	0;0;0	Ran-binding proteins 9/10 homolog	RanBPM	>tr|A0A0B4K851|A0A0B4K851_DROME Ran-binding protein M, isoform E OS=Drosophila melanogaster GN=RanBPM PE=1 SV=1;>sp|Q4Z8K6-2|RBP9X_DROME Isoform A of Ran-binding proteins 9/10 homolog OS=Drosophila melanogaster GN=RanBPM;>tr|A0A126GUM4|A0A126GUM4_DROME Ran	3	25	25	0	20	19	20	19	0	0	39.1	39.1	0	106.54	961	961;960;1127	0	323.31	0.84437	0.98092	14.567	66	0	Median	0.73377	0.97074	15.212	37	0	Median	1.3116	1.0147	13.936	29	0	Median	33.3	28.5	4720500000	2390000000	2330600000	2522500000
A0A0B4K859;A1Z945	A0A0B4K859;A1Z945	46;45	46;45	46;45			>tr|A0A0B4K859|A0A0B4K859_DROME CG8771, isoform C OS=Drosophila melanogaster GN=CG8771 PE=1 SV=1;>tr|A1Z945|A1Z945_DROME CG8771, isoform B OS=Drosophila melanogaster GN=CG8771 PE=1 SV=2	2	46	46	46	32	43	32	43	32	43	28.8	28.8	28.8	213.61	1866	1866;1839	0	215.74	1.2343	1.0056	17.909	72	0	Median	0.70756	0.93629	9.612	29	0	Median	1.3599	1.0528	20.666	43	0	Median	20.4	27.6	2816200000	1325000000	1491200000	880960000
A0A0B4K863;P54623;A0A0B4K773;A0A0B4K705;E1JH56;A0A0B4K6Z9	A0A0B4K863;P54623	37;36;10;9;9;9	37;36;10;9;9;9	2;2;2;2;2;2	Centrosomin	cnn	>tr|A0A0B4K863|A0A0B4K863_DROME Centrosomin, isoform L OS=Drosophila melanogaster GN=cnn PE=1 SV=1;>sp|P54623|CNN_DROME Centrosomin OS=Drosophila melanogaster GN=cnn PE=1 SV=3	6	37	37	2	32	26	32	26	2	1	29.7	29.7	1.3	155.75	1378	1378;1320;520;462;480;500	0	162.2	0.93499	1.0949	15.017	49	0	Median	0.83777	1.1495	11.981	26	0	Median	1.3831	1.0188	14.81	23	0	Median	26	21.7	3274900000	1515600000	1759300000	1514100000
A0A0B4K869	A0A0B4K869	316	1	1			>tr|A0A0B4K869|A0A0B4K869_DROME Short stop, isoform AD OS=Drosophila melanogaster GN=shot PE=1 SV=1	1	316	1	1	217	294	1	0	1	0	57.1	0.2	0.2	619.32	5434	5434	1	-2	NaN	NaN	NaN	1	0	Median	NaN	NaN	NaN	1	0	Median	NaN	NaN	NaN	0	0	Median	44.8	54.6	2746200	1642200	1104000	2746200
A0A0B4K882;Q7K2Y9	A0A0B4K882;Q7K2Y9	8;8	8;8	8;8	Protein N-terminal glutamine amidohydrolase	tun	>tr|A0A0B4K882|A0A0B4K882_DROME Tungus, isoform B OS=Drosophila melanogaster GN=tun PE=4 SV=1;>sp|Q7K2Y9|NTAQ1_DROME Protein N-terminal glutamine amidohydrolase OS=Drosophila melanogaster GN=tun PE=2 SV=1	2	8	8	8	7	8	7	8	7	8	42.9	42.9	42.9	24.006	205	205;205	0	178.36	0.86463	1.0078	6.7052	17	0	Median	0.74356	0.98983	5.832	9	0	Median	1.3893	1.0094	7.9871	8	0	Median	39	42.9	1697800000	865310000	832540000	952280000
A0A0B4K883;Q9W123	A0A0B4K883;Q9W123	2;2	2;2	2;2	Protein painting of fourth	Pof	>tr|A0A0B4K883|A0A0B4K883_DROME Painting of fourth, isoform C OS=Drosophila melanogaster GN=Pof PE=4 SV=1;>sp|Q9W123|POF_DROME Protein painting of fourth OS=Drosophila melanogaster GN=Pof PE=1 SV=1	2	2	2	2	1	1	1	1	1	1	6.1	6.1	6.1	55.103	495	495;495	0.00060582	2.9918	0.86156	0.83994	1.0822	2	0	Median	NaN	NaN	NaN	1	0	Median	NaN	NaN	NaN	1	0	Median	2.4	3.6	37584000	18494000	19090000	15149000
A0A0B4K885;Q9GYV5	A0A0B4K885;Q9GYV5	16;13	16;13	16;13	NF-kappa-B essential modulator	key	>tr|A0A0B4K885|A0A0B4K885_DROME Kenny, isoform B OS=Drosophila melanogaster GN=key PE=1 SV=1;>sp|Q9GYV5|NEMO_DROME NF-kappa-B essential modulator OS=Drosophila melanogaster GN=key PE=1 SV=1	2	16	16	16	15	12	15	12	15	12	46.3	46.3	46.3	44.133	389	389;387	0	121.76	0.76724	0.99493	20.694	27	0	Median	0.72806	1.0235	11.12	19	0	Median	1.127	0.83204	34.726	8	0	Median	44.2	32.1	1624000000	852570000	771390000	1054600000
A0A0B4K891;Q7K581	A0A0B4K891;Q7K581	14;14	14;14	14;14			>tr|A0A0B4K891|A0A0B4K891_DROME CG8963, isoform E OS=Drosophila melanogaster GN=CG8963 PE=1 SV=1;>tr|Q7K581|Q7K581_DROME CG8963, isoform A OS=Drosophila melanogaster GN=CG8963 PE=1 SV=1	2	14	14	14	14	13	14	13	14	13	32.1	32.1	32.1	58.357	520	520;559	0	100.55	0.8909	1.0146	9.1603	27	0	Median	0.71485	0.98867	11.386	15	0	Median	1.3861	1.0236	5.6203	12	0	Median	32.1	30.8	3386600000	1733700000	1652900000	1564900000
A0A0B4K8A5;Q9W2F2	A0A0B4K8A5;Q9W2F2	35;35	35;35	35;35	Protein mahjong	mahj	>tr|A0A0B4K8A5|A0A0B4K8A5_DROME Mahjong, isoform B OS=Drosophila melanogaster GN=mahj PE=4 SV=1;>sp|Q9W2F2|DCAF1_DROME Protein mahjong OS=Drosophila melanogaster GN=mahj PE=1 SV=2	2	35	35	35	27	29	27	29	27	29	26.2	26.2	26.2	172.08	1544	1544;1544	0	141.01	1.3747	1.2059	42.054	50	0	Median	0.56725	0.7982	47.267	22	0	Median	1.802	1.3293	36.277	28	0	Median	21	22	13275000000	6156000000	7119500000	7025200000
A0A0B4K8A6;Q9W288	A0A0B4K8A6;Q9W288	3;3	3;3	3;3		NtR	>tr|A0A0B4K8A6|A0A0B4K8A6_DROME NtR, isoform B OS=Drosophila melanogaster GN=NtR PE=1 SV=1;>tr|Q9W288|Q9W288_DROME NtR, isoform A OS=Drosophila melanogaster GN=NtR PE=1 SV=1	2	3	3	3	2	3	2	3	2	3	7.3	7.3	7.3	66.215	578	578;585	0	15.276	0.82163	0.76953	15.236	5	0	Median	0.58185	0.81868	15.1	2	0	Median	1.0227	0.76953	15.414	3	0	Median	4.8	7.3	144130000	75241000	68891000	42999000
Q5LJQ4;A0A0B4KEH8;A0A0B4KEC2;Q9W5H8	Q5LJQ4;A0A0B4KEH8;A0A0B4KEC2;Q9W5H8	6;6;6;6	6;6;6;6	6;6;6;6			>tr|Q5LJQ4|Q5LJQ4_DROME Uncharacterized protein, isoform B OS=Drosophila melanogaster GN=CG17883 PE=1 SV=1;>tr|A0A0B4KEH8|A0A0B4KEH8_DROME Uncharacterized protein, isoform D OS=Drosophila melanogaster GN=CG17883 PE=1 SV=1;>tr|A0A0B4KEC2|A0A0B4KEC2_DROME Un	4	6	6	6	3	5	3	5	3	5	21.3	21.3	21.3	33.027	282	282;371;376;378	0	12.451	1.0366	0.80374	38.015	7	0	Median	1.0731	1.4214	98.302	5	3	Median	1.0366	0.79494	26.328	5	0	Median	13.5	19.9	679040000	182840000	496200000	544720000
A1Z6E6;A0A0B4KEC3;Q7K3G5	A1Z6E6;A0A0B4KEC3;Q7K3G5	3;3;3	3;3;3	3;3;3		d4	>tr|A1Z6E6|A1Z6E6_DROME D4, isoform C OS=Drosophila melanogaster GN=d4 PE=1 SV=1;>tr|A0A0B4KEC3|A0A0B4KEC3_DROME D4, isoform D OS=Drosophila melanogaster GN=d4 PE=1 SV=1;>tr|Q7K3G5|Q7K3G5_DROME D4, isoform A OS=Drosophila melanogaster GN=d4 PE=1 SV=1	3	3	3	3	3	3	3	3	3	3	6.5	6.5	6.5	55.12	495	495;496;497	0	7.5209	1.3319	0.96775	28.454	5	0	Median	0.70291	0.96775	1.2933	3	1	Plateau	1.3577	1.0917	34.858	3	0	Median	6.5	6.5	369000000	177460000	191540000	136550000
A0A0B4KED0;Q9W5N2	A0A0B4KED0;Q9W5N2	8;8	8;8	8;8	60S ribosomal protein L38	RpL38	>tr|A0A0B4KED0|A0A0B4KED0_DROME Ribosomal protein L38, isoform B OS=Drosophila melanogaster GN=RpL38 PE=3 SV=1;>sp|Q9W5N2|RL38_DROME 60S ribosomal protein L38 OS=Drosophila melanogaster GN=RpL38 PE=1 SV=1	2	8	8	8	7	7	7	7	7	7	67.1	67.1	67.1	8.1996	70	70;70	0	73.357	0.87294	1.0118	9.4099	28	0	Median	0.74258	1.0339	9.3691	15	0	Median	1.325	0.98978	9.6635	13	0	Median	64.3	62.9	20048000000	10894000000	9154100000	11690000000
A0A0B4KED9;O16844	A0A0B4KED9;O16844	14;14	14;14	14;14	Kinesin-like protein costa	cos	>tr|A0A0B4KED9|A0A0B4KED9_DROME Costa, isoform B OS=Drosophila melanogaster GN=cos PE=3 SV=1;>sp|O16844|COS_DROME Kinesin-like protein costa OS=Drosophila melanogaster GN=cos PE=1 SV=2	2	14	14	14	9	11	9	11	9	11	14.7	14.7	14.7	133.15	1201	1201;1201	0	28.663	1.2162	0.93632	13.794	15	0	Median	0.70338	0.93799	11.12	6	0	Median	1.2785	0.93218	15.916	9	0	Median	9.7	10.7	383210000	180660000	202550000	99977000
A0A0B4KEE4;A1Z6Q1	A0A0B4KEE4;A1Z6Q1	44;36	44;36	17;17		koi	>tr|A0A0B4KEE4|A0A0B4KEE4_DROME Klaroid, isoform A OS=Drosophila melanogaster GN=koi PE=1 SV=1;>tr|A1Z6Q1|A1Z6Q1_DROME Klaroid, isoform B OS=Drosophila melanogaster GN=koi PE=1 SV=2	2	44	44	17	34	34	34	34	12	15	46.2	46.2	20.4	109.72	965	965;881	0	323.31	0.96424	0.9886	16.068	71	0	Median	0.77141	1.0302	16.709	37	0	Median	1.3319	0.97909	15.049	34	0	Median	38.7	39	7342400000	3665800000	3676700000	3750600000
A0A0B4KF27;A0A0B4KFF1;A0A0B4KEH3;Q7JW73;A0A0B4KEG0	A0A0B4KF27;A0A0B4KFF1;A0A0B4KEH3;Q7JW73;A0A0B4KEG0	9;9;9;9;9	9;9;9;9;9	9;9;9;9;9			>tr|A0A0B4KF27|A0A0B4KF27_DROME NAD kinase 2, mitochondrial OS=Drosophila melanogaster GN=CG8080 PE=1 SV=1;>tr|A0A0B4KFF1|A0A0B4KFF1_DROME NAD kinase 2, mitochondrial OS=Drosophila melanogaster GN=CG8080 PE=1 SV=1;>tr|A0A0B4KEH3|A0A0B4KEH3_DROME NAD kinase	5	9	9	9	8	7	8	7	8	7	28.9	28.9	28.9	46.131	408	408;409;409;413;413	0	22.572	0.72244	0.9035	18.587	10	0	Median	0.64278	0.87725	11.288	6	0	Median	1.53	1.119	21.865	4	0	Median	27.2	22.8	614780000	300120000	314650000	268030000
A0A0B4KEH0;P29310	A0A0B4KEH0;P29310	26;26	3;3	3;3	14-3-3 protein zeta	14-3-3zeta	>tr|A0A0B4KEH0|A0A0B4KEH0_DROME 14-3-3zeta, isoform K OS=Drosophila melanogaster GN=14-3-3zeta PE=1 SV=1;>sp|P29310|1433Z_DROME 14-3-3 protein zeta OS=Drosophila melanogaster GN=14-3-3zeta PE=1 SV=1	2	26	3	3	23	25	3	3	3	3	78.6	11.7	11.7	28.227	248	248;248	0	220.93	0.98232	0.99618	8.4555	18	0	Median	0.74135	0.96935	4.9319	9	0	Median	1.3414	1.0339	9.0912	9	0	Median	66.9	75.4	19455000000	9885800000	9569300000	10210000000
A0A0B4KEI6;P18289	A0A0B4KEI6;P18289	13;13	13;13	13;13	Transcription factor AP-1	Jra	>tr|A0A0B4KEI6|A0A0B4KEI6_DROME Jun-related antigen, isoform C OS=Drosophila melanogaster GN=Jra PE=3 SV=1;>sp|P18289|JRA_DROME Transcription factor AP-1 OS=Drosophila melanogaster GN=Jra PE=1 SV=2	2	13	13	13	12	11	12	11	12	11	40.3	40.3	40.3	39.869	372	372;289	0	239.88	0.83524	0.95342	10.501	40	0	Median	0.76039	1.0161	8.331	22	0	Median	1.182	0.91215	8.7149	18	0	Median	40.3	36	8458200000	4393100000	4065100000	5203500000
A0A0B4KEJ4;Q9V3C1	A0A0B4KEJ4;Q9V3C1	4;4	4;4	4;4	Protein Vhl	Vhl	>tr|A0A0B4KEJ4|A0A0B4KEJ4_DROME von Hippel-Lindau, isoform B OS=Drosophila melanogaster GN=Vhl PE=1 SV=1;>sp|Q9V3C1|VHL_DROME Protein Vhl OS=Drosophila melanogaster GN=Vhl PE=1 SV=1	2	4	4	4	3	3	3	3	3	3	24.2	24.2	24.2	21.24	178	178;178	0	9.2729	0.88788	0.88856	7.9904	4	0	Median	0.63018	0.88284	15.288	4	2	Median	1.4116	0.90144	6.2045	3	1	Plateau	19.1	17.4	185660000	89240000	96416000	67352000
A0A0B4KEJ7	A0A0B4KEJ7	26	1	1			>tr|A0A0B4KEJ7|A0A0B4KEJ7_DROME Coronin OS=Drosophila melanogaster GN=coro PE=1 SV=1	1	26	1	1	25	23	0	1	0	1	58.3	2.8	2.8	58.066	535	535	0.0093967	1.0329	NaN	NaN	NaN	1	0	Median	NaN	NaN	NaN	0	0	Median	NaN	NaN	NaN	1	0	Median	55.5	54.8	24055000	11819000	12236000	0
A0A0B4KEK1;Q0E9C2;A0A0B4KET9;A0A0B4KFP2	A0A0B4KEK1;Q0E9C2;A0A0B4KET9;A0A0B4KFP2	6;6;6;6	6;6;6;6	6;6;6;6	Enhancer of polycomb-like protein	E(Pc)	>tr|A0A0B4KEK1|A0A0B4KEK1_DROME Enhancer of polycomb-like protein OS=Drosophila melanogaster GN=E(Pc) PE=1 SV=1;>tr|Q0E9C2|Q0E9C2_DROME Enhancer of polycomb-like protein OS=Drosophila melanogaster GN=E(Pc) PE=1 SV=1;>tr|A0A0B4KET9|A0A0B4KET9_DROME Enhancer	4	6	6	6	3	6	3	6	3	6	3.6	3.6	3.6	216.37	1974	1974;2023;2033;2097	0	17.99	1.2615	1.0725	20.147	12	0	Median	0.7733	1.0238	28.697	5	0	Median	1.4248	1.0909	13.068	7	0	Median	2	3.6	1897000000	934040000	962980000	1568300000
A0A0B4KEK7;Q9V637	A0A0B4KEK7;Q9V637	22;22	22;22	22;22	Proteasome inhibitor PI31 subunit	PI31	>tr|A0A0B4KEK7|A0A0B4KEK7_DROME PI31, isoform D OS=Drosophila melanogaster GN=PI31 PE=4 SV=1;>sp|Q9V637|PSMF1_DROME Proteasome inhibitor PI31 subunit OS=Drosophila melanogaster GN=PI31 PE=1 SV=1	2	22	22	22	18	18	18	18	18	18	78.5	78.5	78.5	30.088	270	270;270	0	145.97	1.3756	1.0343	27.274	41	0	Median	0.62405	0.90667	24.01	19	0	Median	1.5897	1.1741	24.437	22	0	Median	74.1	75.6	5667700000	2992400000	2675300000	3283600000
A1Z6Z3;A0A0B4KEL0;A0A0B4KF99;A0A0B4KEE1;Q7JR61;A1Z6Z4;A0A0C4DHC8;A4UZ69;A0A0C4FEI5	A1Z6Z3;A0A0B4KEL0;A0A0B4KF99;A0A0B4KEE1;Q7JR61;A1Z6Z4;A0A0C4DHC8;A4UZ69;A0A0C4FEI5	24;24;24;23;23;23;23;22;22	24;24;24;23;23;23;23;22;22	24;24;24;23;23;23;23;22;22	Aldehyde dehydrogenase	Aldh-III	>tr|A1Z6Z3|A1Z6Z3_DROME Aldehyde dehydrogenase OS=Drosophila melanogaster GN=Aldh-III PE=1 SV=1;>tr|A0A0B4KEL0|A0A0B4KEL0_DROME Aldehyde dehydrogenase OS=Drosophila melanogaster GN=Aldh-III PE=1 SV=1;>tr|A0A0B4KF99|A0A0B4KF99_DROME Aldehyde dehydrogenase O	9	24	24	24	22	21	22	21	22	21	44.7	44.7	44.7	55.735	497	497;498;501;497;498;563;564;563;563	0	145.72	0.77568	0.94565	11.259	47	0	Median	0.69175	0.95709	8.1121	25	0	Median	1.1995	0.91315	13.239	22	0	Median	38.8	41.4	13168000000	6875100000	6292600000	7476000000
E1JH51;A0A0B4KEM5;P25172	E1JH51;A0A0B4KEM5;P25172	5;5;5	5;5;5	5;5;5	Protein suppressor 2 of zeste	Su(z)2	>tr|E1JH51|E1JH51_DROME Suppressor 2 of zeste h29 OS=Drosophila melanogaster GN=Su(z)2 PE=1 SV=1;>tr|A0A0B4KEM5|A0A0B4KEM5_DROME Suppressor of zeste 2, isoform C OS=Drosophila melanogaster GN=Su(z)2 PE=1 SV=1;>sp|P25172|SUZ2_DROME Protein suppressor 2 of z	3	5	5	5	2	4	2	4	2	4	5.4	5.4	5.4	146.39	1368	1368;1396;1368	0	6.1595	1.2351	0.99136	34.659	5	0	Median	0.54281	0.72389	21.389	2	1	Median	1.4008	1.1262	28.688	4	0	Median	2.7	4	82549000	42483000	40066000	28138000
A1Z7N9;A0A0B4KEN4	A1Z7N9;A0A0B4KEN4	2;2	2;2	2;2		Vang	>tr|A1Z7N9|A1Z7N9_DROME FI21450p1 OS=Drosophila melanogaster GN=Vang PE=2 SV=1;>tr|A0A0B4KEN4|A0A0B4KEN4_DROME Van gogh, isoform B OS=Drosophila melanogaster GN=Vang PE=4 SV=1	2	2	2	2	0	2	0	2	0	2	5.2	5.2	5.2	65.874	581	581;608	1	-2	1.3265	1.0449	21.055	2	1	Median	NaN	NaN	NaN	0	0	Median	1.3265	1.0449	21.055	2	1	Median	0	5.2	691870000	271060000	420810000	0
A1Z9G1;A0A0B4KEN8;A0A0B4KF19	A1Z9G1;A0A0B4KEN8;A0A0B4KF19	4;4;4	4;4;4	4;4;4		CG6191-RA	>tr|A1Z9G1|A1Z9G1_DROME CG6191, isoform A OS=Drosophila melanogaster GN=CG6191-RA PE=2 SV=1;>tr|A0A0B4KEN8|A0A0B4KEN8_DROME CG6191, isoform B OS=Drosophila melanogaster GN=CG6191 PE=4 SV=1;>tr|A0A0B4KF19|A0A0B4KF19_DROME CG6191, isoform C OS=Drosophila mel	3	4	4	4	3	4	3	4	3	4	8.1	8.1	8.1	79.325	717	717;728;746	0	19.472	1.0462	0.99553	23.123	6	0	Median	0.99165	1.2454	14.263	3	1	Median	1.1581	0.90513	21.597	4	0	Median	6.1	8.1	127760000	61929000	65831000	53092000
Q7K3Q3;A0A0B4KEQ7	Q7K3Q3;A0A0B4KEQ7	1;1	1;1	1;1			>tr|Q7K3Q3|Q7K3Q3_DROME GH20077p OS=Drosophila melanogaster GN=CG10209 PE=2 SV=1;>tr|A0A0B4KEQ7|A0A0B4KEQ7_DROME Uncharacterized protein, isoform B OS=Drosophila melanogaster GN=CG10209 PE=4 SV=1	2	1	1	1	1	1	1	1	1	1	4.8	4.8	4.8	56.628	501	501;530	0	7.9493	0.90222	0.91076	29.225	2	0	Median	NaN	NaN	NaN	1	0	Median	NaN	NaN	NaN	1	0	Median	4.8	4.8	33214000	17107000	16107000	13350000
Q5U156;A0A0B4KER0;Q95RL2	Q5U156;A0A0B4KER0;Q95RL2	47;47;26	47;47;26	47;47;26		row	>tr|Q5U156|Q5U156_DROME RE01954p OS=Drosophila melanogaster GN=row PE=1 SV=1;>tr|A0A0B4KER0|A0A0B4KER0_DROME Relative of woc, isoform C OS=Drosophila melanogaster GN=row PE=1 SV=1;>tr|Q95RL2|Q95RL2_DROME LD21608p OS=Drosophila melanogaster GN=row PE=1 SV=1	3	47	47	47	42	43	42	43	42	43	41.1	41.1	41.1	143.68	1281	1281;1301;602	0	252.19	0.86061	0.93412	17.774	113	0	Median	0.66261	0.88075	18.789	61	0	Median	1.3072	1.0045	14.471	52	0	Median	36.5	39.5	8417800000	3492300000	4925500000	4270900000
A0A0B4KER9;Q9V730	A0A0B4KER9;Q9V730	4;4	4;4	4;4	Exostosin-1	ttv	>tr|A0A0B4KER9|A0A0B4KER9_DROME Tout-velu, isoform B OS=Drosophila melanogaster GN=ttv PE=4 SV=1;>sp|Q9V730|EXT1_DROME Exostosin-1 OS=Drosophila melanogaster GN=ttv PE=1 SV=1	2	4	4	4	2	4	2	4	2	4	5.5	5.5	5.5	87.308	760	760;760	0	4.3962	1.1296	0.90104	44.466	5	0	Median	1.1818	1.5645	47.694	2	0	Median	1.1296	0.83476	13.283	3	0	Median	2.9	5.5	63318000	30238000	33080000	22417000
A0A0B4KES0;P24014;P24014-3;P24014-2	A0A0B4KES0;P24014;P24014-3;P24014-2	4;4;3;3	4;4;3;3	4;4;3;3	Protein slit;Protein slit N-product;Protein slit C-product	sli	>tr|A0A0B4KES0|A0A0B4KES0_DROME Slit, isoform F OS=Drosophila melanogaster GN=sli PE=1 SV=1;>sp|P24014|SLIT_DROME Protein slit OS=Drosophila melanogaster GN=sli PE=1 SV=2;>sp|P24014-3|SLIT_DROME Isoform B of Protein slit OS=Drosophila melanogaster GN=sli;>	4	4	4	4	3	1	3	1	3	1	2.7	2.7	2.7	241.3	2157	2157;1504;1469;1480	0.0019751	2.2456	0.95323	0.9602	135.49	4	3	Median	0.78768	1.0834	157.66	3	2	Median	NaN	NaN	NaN	1	1	Median	2.1	0.6	93513000	36092000	57421000	81788000
A0A0B4KET0;Q1LZ08	A0A0B4KET0;Q1LZ08	7;7	7;7	7;7	WD repeat-containing protein 48 homolog	CG9062	>tr|A0A0B4KET0|A0A0B4KET0_DROME CG9062, isoform C OS=Drosophila melanogaster GN=CG9062 PE=4 SV=1;>sp|Q1LZ08|WDR48_DROME WD repeat-containing protein 48 homolog OS=Drosophila melanogaster GN=CG9062 PE=2 SV=1	2	7	7	7	6	5	6	5	6	5	16.5	16.5	16.5	76.642	680	680;668	0	41.065	0.90002	0.91238	8.7299	10	0	Median	0.66387	0.90234	4.9697	5	0	Median	1.3093	0.9551	9.6851	5	0	Median	14.7	12.5	332990000	162890000	170100000	141730000
Q9N693;E1JGL0;A0A0B4KEU2;Q9NBW0;A1ZB51	Q9N693;E1JGL0;A0A0B4KEU2	7;7;7;1;1	7;7;7;1;1	7;7;7;1;1		sbb	>tr|Q9N693|Q9N693_DROME Brakeless-B OS=Drosophila melanogaster GN=sbb PE=1 SV=1;>tr|E1JGL0|E1JGL0_DROME Scribbler, isoform G OS=Drosophila melanogaster GN=sbb PE=1 SV=1;>tr|A0A0B4KEU2|A0A0B4KEU2_DROME Scribbler, isoform J OS=Drosophila melanogaster GN=sbb	5	7	7	7	4	4	4	4	4	4	4.3	4.3	4.3	230.01	2302	2302;2312;2330;929;939	0	16.408	0.75404	0.97356	16.482	3	0	Median	0.64987	0.85493	20.34	4	2	Median	1.2046	0.91724	25.842	5	4	Median	2.5	2.4	165890000	82460000	83426000	47356000
Q7JVY0;A0A0B4KEU5	Q7JVY0;A0A0B4KEU5	26;26	26;26	1;1	Coronin	coro	>tr|Q7JVY0|Q7JVY0_DROME Coronin OS=Drosophila melanogaster GN=coro PE=1 SV=1;>tr|A0A0B4KEU5|A0A0B4KEU5_DROME Coronin OS=Drosophila melanogaster GN=coro PE=1 SV=1	2	26	26	1	26	23	26	23	1	1	58.1	58.1	1.9	57.268	528	528;534	0	323.31	0.7853	1.0584	15.788	80	0	Median	0.68991	0.94065	9.6555	43	0	Median	1.5476	1.2135	7.9911	37	0	Median	58.1	54.5	12659000000	6134900000	6524000000	5758900000
A0A0B4LH15;A0A0B4KEV9;A8DYK1;Q9W2Q7	A0A0B4LH15;A0A0B4KEV9;A8DYK1;Q9W2Q7	2;2;2;2	2;2;2;2	2;2;2;2	Inositol-pentakisphosphate 2-kinase	Ipk1	>tr|A0A0B4LH15|A0A0B4LH15_DROME Ipk1, isoform D OS=Drosophila melanogaster GN=Ipk1 PE=4 SV=1;>tr|A0A0B4KEV9|A0A0B4KEV9_DROME Ipk1, isoform C OS=Drosophila melanogaster GN=Ipk1 PE=4 SV=1;>tr|A8DYK1|A8DYK1_DROME Ipk1, isoform B OS=Drosophila melanogaster GN=	4	2	2	2	2	1	2	1	2	1	5.2	5.2	5.2	62.548	576	576;715;716;621	0	27.217	0.71982	0.89628	4.4502	3	1	Median	0.66391	0.87477	3.4365	2	1	Median	NaN	NaN	NaN	1	0	Median	5.2	1.6	25850000	14158000	11693000	19652000
A0A0B4KFR7;A0A0B4KEW6;Q7KLE5	A0A0B4KFR7;A0A0B4KEW6;Q7KLE5	3;3;3	3;3;3	3;3;3		Amph	>tr|A0A0B4KFR7|A0A0B4KFR7_DROME Amphiphysin, isoform C OS=Drosophila melanogaster GN=Amph PE=1 SV=1;>tr|A0A0B4KEW6|A0A0B4KEW6_DROME Amphiphysin, isoform B OS=Drosophila melanogaster GN=Amph PE=1 SV=1;>tr|Q7KLE5|Q7KLE5_DROME Amphiphysin OS=Drosophila melano	3	3	3	3	3	2	3	2	3	2	10.2	10.2	10.2	42.329	373	373;502;602	0	9.0123	0.89742	1.1745	34.7	5	0	Median	0.89742	1.2483	14.263	3	0	Median	1.1091	0.80981	61.021	3	1	Plateau	10.2	7	171420000	85561000	85856000	59242000
A0A0B4KFA4;A0A0B4KEY4;A0A0B4KG58;B7YZJ2;E1JH90;A0A0B4KET5;E1JH91;A1ZAU8-2;A1ZAU8-3;A0A0B4KFU3;B7YZJ1;A1ZAU8;A0A0B4KEY6	A0A0B4KFA4;A0A0B4KEY4;A0A0B4KG58;B7YZJ2;E1JH90;A0A0B4KET5;E1JH91;A1ZAU8-2;A1ZAU8-3;A0A0B4KFU3;B7YZJ1;A1ZAU8;A0A0B4KEY6	40;40;39;39;39;39;39;39;39;38;38;38;36	40;40;39;39;39;39;39;39;39;38;38;38;36	40;40;39;39;39;39;39;39;39;38;38;38;36	Patronin	Patronin	>tr|A0A0B4KFA4|A0A0B4KFA4_DROME Patronin, isoform K OS=Drosophila melanogaster GN=Patronin PE=1 SV=1;>tr|A0A0B4KEY4|A0A0B4KEY4_DROME Patronin, isoform I OS=Drosophila melanogaster GN=Patronin PE=1 SV=1;>tr|A0A0B4KG58|A0A0B4KG58_DROME Patronin, isoform L OS	13	40	40	40	32	30	32	30	32	30	32.3	32.3	32.3	188.92	1680	1680;1689;1538;1599;1671;1674;1683;1517;1540;1504;1663;1630;1439	0	246.06	0.76253	0.8887	16.711	60	0	Median	0.63348	0.8738	21.292	33	0	Median	1.2122	0.90178	8.6152	27	0	Median	27.3	21.8	2230600000	1163900000	1066700000	971130000
A0A0B4KF05;Q9V359	A0A0B4KF05;Q9V359	17;17	17;17	17;17	Vacuolar protein sorting-associated protein 28 homolog	Vps28	>tr|A0A0B4KF05|A0A0B4KF05_DROME Vacuolar protein sorting 28, isoform B OS=Drosophila melanogaster GN=Vps28 PE=4 SV=1;>sp|Q9V359|VPS28_DROME Vacuolar protein sorting-associated protein 28 homolog OS=Drosophila melanogaster GN=Vps28 PE=1 SV=1	2	17	17	17	16	16	16	16	16	16	75.2	75.2	75.2	24.512	210	210;210	0	319.45	1.1355	0.93398	14.095	30	0	Median	0.69849	0.95358	17.335	14	0	Median	1.2458	0.91981	10.878	16	0	Median	73.8	74.3	6307200000	3381600000	2925500000	3518100000
A0A0B4KF31;Q9W1X9	A0A0B4KF31;Q9W1X9	14;14	14;14	14;14	OCIA domain-containing protein 1	asrij	>tr|A0A0B4KF31|A0A0B4KF31_DROME Asrij, isoform B OS=Drosophila melanogaster GN=asrij PE=4 SV=1;>sp|Q9W1X9|OCAD1_DROME OCIA domain-containing protein 1 OS=Drosophila melanogaster GN=asrij PE=2 SV=1	2	14	14	14	13	12	13	12	13	12	67.4	67.4	67.4	28.692	258	258;257	0	170.04	1.2117	1.1195	14.57	37	0	Median	0.75176	1.0433	14.895	18	0	Median	1.5255	1.1562	10.998	19	0	Median	67.4	67.1	9062600000	4432600000	4630100000	4629700000
Q9VNC4;A0A0B4KF34;Q8T3H9;A0A126GUQ9	Q9VNC4;A0A0B4KF34;Q8T3H9;A0A126GUQ9	11;11;6;6	11;11;6;6	11;11;6;6		CG12168	>tr|Q9VNC4|Q9VNC4_DROME Uncharacterized protein, isoform B OS=Drosophila melanogaster GN=CG31550 PE=1 SV=2;>tr|A0A0B4KF34|A0A0B4KF34_DROME Uncharacterized protein, isoform D OS=Drosophila melanogaster GN=CG31550 PE=1 SV=1;>tr|Q8T3H9|Q8T3H9_DROME AT04280p O	4	11	11	11	6	6	6	6	6	6	17.4	17.4	17.4	93.84	832	832;835;433;440	0	65.13	0.88278	0.95676	16.568	9	0	Median	0.70864	0.97342	8.5329	4	0	Median	1.2347	0.87929	21.685	5	0	Median	11.5	8.5	303000000	157070000	145930000	134380000
A0A0B4KF46	A0A0B4KF46	81	1	1			>tr|A0A0B4KF46|A0A0B4KF46_DROME Ubiquitin activating enzyme 1, isoform C OS=Drosophila melanogaster GN=Uba1 PE=1 SV=1	1	81	1	1	73	76	0	1	0	1	79.9	1.8	1.8	111.77	1008	1008	0	21.608	1.3597	0.97377	12.766	2	1	Median	NaN	NaN	NaN	0	0	Median	1.3597	0.97377	12.766	2	1	Median	71	79.1	223980000	95393000	128580000	0
A0A0B4KG14;A0A0B4KF57;Q9VMY8	A0A0B4KG14;A0A0B4KF57;Q9VMY8	25;25;25	25;25;25	25;25;25		aux	>tr|A0A0B4KG14|A0A0B4KG14_DROME Auxilin, isoform C OS=Drosophila melanogaster GN=aux PE=1 SV=1;>tr|A0A0B4KF57|A0A0B4KF57_DROME Auxilin, isoform D OS=Drosophila melanogaster GN=aux PE=1 SV=1;>tr|Q9VMY8|Q9VMY8_DROME Auxilin, isoform A OS=Drosophila melanogas	3	25	25	25	22	21	22	21	22	21	33.2	33.2	33.2	126.69	1153	1153;1157;1165	0	240.81	0.80694	0.9166	18.459	37	0	Median	0.74551	0.99656	18.915	20	0	Median	1.2426	0.8879	14.83	17	0	Median	30.1	27.6	1962600000	1031800000	930880000	874870000
Q9VN29;Q8IPL8;A0A0B4KF65	Q9VN29;Q8IPL8;A0A0B4KF65	1;1;1	1;1;1	1;1;1	Elongation of very long chain fatty acids protein	CG31522-RA;CG9798	>tr|Q9VN29|Q9VN29_DROME Elongation of very long chain fatty acids protein OS=Drosophila melanogaster GN=CG31522-RA PE=1 SV=3;>tr|Q8IPL8|Q8IPL8_DROME Elongation of very long chain fatty acids protein OS=Drosophila melanogaster GN=CG9798 PE=1 SV=2;>tr|A0A0B4	3	1	1	1	0	1	0	1	0	1	6.9	6.9	6.9	41.745	364	364;365;392	0	5.8764	NaN	NaN	NaN	1	0	Median	NaN	NaN	NaN	0	0	Median	NaN	NaN	NaN	1	0	Median	0	6.9	12685000	7530100	5154900	0
Q7JQL5;A0A0B4KF86	Q7JQL5;A0A0B4KF86	22;22	22;22	22;22		Atg9	>tr|Q7JQL5|Q7JQL5_DROME Autophagy-related 9, isoform A OS=Drosophila melanogaster GN=Atg9 PE=1 SV=1;>tr|A0A0B4KF86|A0A0B4KF86_DROME Autophagy-related 9, isoform B OS=Drosophila melanogaster GN=Atg9 PE=1 SV=1	2	22	22	22	21	19	21	19	21	19	37.2	37.2	37.2	95.43	845	845;852	0	191.39	0.75436	0.93712	14.011	34	0	Median	0.69953	0.91738	13.327	21	0	Median	1.3494	0.98886	14.288	13	0	Median	35.6	30.1	2103600000	1098400000	1005200000	1131800000
Q8IPN8;A0A0B4KF88	Q8IPN8;A0A0B4KF88	19;19	1;1	1;1		mtd	>tr|Q8IPN8|Q8IPN8_DROME L82C OS=Drosophila melanogaster GN=mtd PE=1 SV=1;>tr|A0A0B4KF88|A0A0B4KF88_DROME Mustard, isoform AA OS=Drosophila melanogaster GN=mtd PE=1 SV=1	2	19	1	1	16	13	1	1	1	1	28.1	0.9	0.9	94.449	869	869;871	0.0081209	1.1194	1.1274	0.82515	37.752	3	0	Median	NaN	NaN	NaN	1	0	Median	1.1359	0.82431	0.14482	2	0	Median	23.4	20.8	62589000	30568000	32021000	11619000
A0A0B4KF96;A1Z897	A0A0B4KF96;A1Z897	3;3	3;3	3;3	Succinate dehydrogenase assembly factor 2-B, mitochondrial	CG12895	>tr|A0A0B4KF96|A0A0B4KF96_DROME Succinate dehydrogenase assembly factor 2, mitochondrial OS=Drosophila melanogaster GN=CG12895 PE=1 SV=1;>sp|A1Z897|SDF2B_DROME Succinate dehydrogenase assembly factor 2-B, mitochondrial OS=Drosophila melanogaster GN=CG12895	2	3	3	3	1	3	1	3	1	3	35.9	35.9	35.9	18.38	156	156;156	0	17.955	1.3174	1.0011	11.537	5	0	Median	NaN	NaN	NaN	1	0	Median	1.3177	1.005	10.533	4	0	Median	4.5	35.9	176550000	82587000	93961000	27163000
Q0E9C6;A0A0B4KFA3;A8DY97;Q8T0M2;A8DY98	Q0E9C6;A0A0B4KFA3;A8DY97;Q8T0M2;A8DY98	25;25;24;22;21	25;25;24;22;21	25;25;24;22;21		CG30015-RB;CG7701	>tr|Q0E9C6|Q0E9C6_DROME FI05595p OS=Drosophila melanogaster GN=CG30015-RB PE=1 SV=1;>tr|A0A0B4KFA3|A0A0B4KFA3_DROME Uncharacterized protein, isoform F OS=Drosophila melanogaster GN=CG30015 PE=1 SV=1;>tr|A8DY97|A8DY97_DROME Uncharacterized protein, isoform	5	25	25	25	17	22	17	22	17	22	25.2	25.2	25.2	157.56	1462	1462;1475;1510;1263;1170	0	129.4	0.80551	0.79715	23.064	35	0	Median	0.71002	0.93722	12.008	16	0	Median	0.89463	0.65771	14.911	19	0	Median	20.5	20.4	1217400000	719270000	498140000	390860000
Q9VHX9;A0A0B4KFA6	Q9VHX9;A0A0B4KFA6	30;30	30;30	30;30		CD98hc	>tr|Q9VHX9|Q9VHX9_DROME CD98 heavy chain, isoform A OS=Drosophila melanogaster GN=CD98hc PE=1 SV=1;>tr|A0A0B4KFA6|A0A0B4KFA6_DROME CD98 heavy chain, isoform D OS=Drosophila melanogaster GN=CD98hc PE=1 SV=1	2	30	30	30	25	27	25	27	25	27	54.9	54.9	54.9	62.676	565	565;567	0	323.31	1.2435	1.0558	22.044	85	0	Median	0.73461	0.989	21.331	40	0	Median	1.5837	1.239	16.992	45	0	Median	48.3	53.3	11768000000	5469900000	6298500000	4987200000
Q7K3G2;A0A0B4KFB5	Q7K3G2;A0A0B4KFB5	8;8	8;8	8;8			>tr|Q7K3G2|Q7K3G2_DROME CG5742, isoform A OS=Drosophila melanogaster GN=CG5742 PE=2 SV=1;>tr|A0A0B4KFB5|A0A0B4KFB5_DROME CG5742, isoform C OS=Drosophila melanogaster GN=CG5742 PE=4 SV=1	2	8	8	8	6	6	6	6	6	6	17.3	17.3	17.3	61.698	543	543;585	0	12.03	0.6824	0.92813	17.905	7	0	Median	0.65919	0.87483	17.437	5	0	Median	1.4774	1.1214	9.0519	6	4	Median	14.4	13.6	192030000	99496000	92534000	113540000
A0A0B4KFB8;A0A0B4LGR1;Q9VI14;Q6NN86	A0A0B4KFB8;A0A0B4LGR1;Q9VI14;Q6NN86	28;16;16;14	28;16;16;14	26;16;16;14		CG15187	>tr|A0A0B4KFB8|A0A0B4KFB8_DROME Uncharacterized protein, isoform C OS=Drosophila melanogaster GN=CG42724 PE=1 SV=1;>tr|A0A0B4LGR1|A0A0B4LGR1_DROME Uncharacterized protein, isoform M OS=Drosophila melanogaster GN=CG42724 PE=1 SV=1;>tr|Q9VI14|Q9VI14_DROME GH	4	28	28	26	18	19	18	19	16	17	23.6	23.6	22.4	129.75	1123	1123;761;763;669	0	73.925	0.81877	0.9554	17.159	36	0	Median	0.6528	0.92686	20.273	19	0	Median	1.4136	1.0256	8.6993	17	0	Median	17.3	14.8	1309500000	664590000	644890000	500370000
A0A0B4KFB9;Q7JUR6;A1Z741;D1Z396;A1Z742;A0A0B4KEL9	A0A0B4KFB9;Q7JUR6;A1Z741;D1Z396	7;7;4;4;3;3	7;7;4;4;3;3	7;7;4;4;3;3	Protein GDAP2 homolog	CG18812;CG18812-RB	>tr|A0A0B4KFB9|A0A0B4KFB9_DROME Uncharacterized protein, isoform F OS=Drosophila melanogaster GN=CG18812 PE=4 SV=1;>sp|Q7JUR6|GDAP2_DROME Protein GDAP2 homolog OS=Drosophila melanogaster GN=CG18812 PE=2 SV=1;>tr|A1Z741|A1Z741_DROME Uncharacterized protein,	6	7	7	7	4	5	4	5	4	5	17.2	17.2	17.2	60.656	534	534;540;244;264;217;225	0	8.7429	0.94857	0.92547	75.331	10	0	Median	1.4221	1.9326	33.599	4	0	Median	0.80284	0.61096	53.079	6	0	Median	9.7	11	212930000	107220000	105700000	61856000
A1Z7C4;A0A0B4KFD1	A1Z7C4;A0A0B4KFD1	42;42	42;42	42;42		LRP1	>tr|A1Z7C4|A1Z7C4_DROME LDL receptor protein 1, isoform G OS=Drosophila melanogaster GN=LRP1 PE=1 SV=2;>tr|A0A0B4KFD1|A0A0B4KFD1_DROME LDL receptor protein 1, isoform F OS=Drosophila melanogaster GN=LRP1 PE=1 SV=1	2	42	42	42	31	38	31	38	31	38	9.8	9.8	9.8	528.32	4730	4730;4752	0	120.44	0.97115	0.95204	24.908	63	0	Median	0.88618	1.2086	21.734	31	0	Median	1.1554	0.84939	16.548	32	0	Median	7.5	9.3	1528900000	750140000	778770000	446800000
Q7KSZ0;A0A0B4KFD2;Q9VI63;A0A0B4KGB4;A0A0B4KGP1	Q7KSZ0;A0A0B4KFD2;Q9VI63;A0A0B4KGB4;A0A0B4KGP1	1;1;1;1;1	1;1;1;1;1	1;1;1;1;1		Alh	>tr|Q7KSZ0|Q7KSZ0_DROME Alhambra OS=Drosophila melanogaster GN=Alh PE=1 SV=1;>tr|A0A0B4KFD2|A0A0B4KFD2_DROME Alhambra, isoform L OS=Drosophila melanogaster GN=Alh PE=1 SV=1;>tr|Q9VI63|Q9VI63_DROME AF10 OS=Drosophila melanogaster GN=Alh PE=1 SV=3;>tr|A0A0B4	5	1	1	1	0	1	0	1	0	1	1.4	1.4	1.4	132.88	1323	1323;1332;1376;1385;1717	0	5.042	NaN	NaN	NaN	1	1	Median	NaN	NaN	NaN	0	0	Median	NaN	NaN	NaN	1	1	Median	0	1.4	29120000	10563000	18557000	0
A0A0B4KFD5;O96539-2;O96539-4;O96539;O96539-5	A0A0B4KFD5;O96539-2;O96539-4;O96539;O96539-5	5;5;5;5;5	5;5;5;5;5	5;5;5;5;5	Arginyl-tRNA--protein transferase 1	Ate1	>tr|A0A0B4KFD5|A0A0B4KFD5_DROME Arginyl-tRNA--protein transferase 1 OS=Drosophila melanogaster GN=Ate1 PE=3 SV=1;>sp|O96539-2|ATE1_DROME Isoform A of Arginyl-tRNA--protein transferase 1 OS=Drosophila melanogaster GN=Ate1;>sp|O96539-4|ATE1_DROME Isoform C o	5	5	5	5	2	5	2	5	2	5	14	14	14	54.993	485	485;477;478;484;485	0	19.766	1.2461	0.98015	34.354	6	0	Median	0.55262	0.70579	15.221	2	0	Median	1.5861	1.2018	27.733	4	0	Median	6.2	14	213790000	93874000	119920000	30132000
B7Z0U7;A0A0B4KFE2;E1JJ78;A0A0B4KF90;A0A0B4KGC6;A0A0B4K603;A0A0B4K6V2;A0A0B4K631;Q9VI75	B7Z0U7;A0A0B4KFE2;E1JJ78;A0A0B4KF90;A0A0B4KGC6;A0A0B4K603;A0A0B4K6V2;A0A0B4K631;Q9VI75	16;16;16;15;15;13;13;13;13	16;16;16;15;15;13;13;13;13	16;16;16;15;15;13;13;13;13	Phosphatidylinositol-binding clathrin assembly protein LAP	lap	>tr|B7Z0U7|B7Z0U7_DROME Like-AP180, isoform C OS=Drosophila melanogaster GN=lap PE=1 SV=2;>tr|A0A0B4KFE2|A0A0B4KFE2_DROME Like-AP180, isoform I OS=Drosophila melanogaster GN=lap PE=1 SV=1;>tr|E1JJ78|E1JJ78_DROME Like-AP180, isoform D OS=Drosophila melanoga	9	16	16	16	12	12	12	12	12	12	24.7	24.7	24.7	80.897	758	758;776;788;678;704;572;673;685;468	0	151.98	1.2621	1.0392	24.475	20	0	Median	0.67592	0.96961	22.283	9	0	Median	1.4524	1.0924	21.27	11	0	Median	21	19.9	1976200000	923760000	1052400000	996030000
A0A0B4KFE4;A1Z7H3;Q8T3L1;A1Z7H2	A0A0B4KFE4;A1Z7H3;Q8T3L1;A1Z7H2	41;40;40;40	41;40;40;40	41;40;40;40		Acsl	>tr|A0A0B4KFE4|A0A0B4KFE4_DROME Acyl-CoA synthetase long-chain, isoform J OS=Drosophila melanogaster GN=Acsl PE=1 SV=1;>tr|A1Z7H3|A1Z7H3_DROME Acyl-CoA synthetase long-chain, isoform C OS=Drosophila melanogaster GN=Acsl PE=1 SV=1;>tr|Q8T3L1|Q8T3L1_DROME Ac	4	41	41	41	37	39	37	39	37	39	55.1	55.1	55.1	81.814	728	728;707;715;717	0	226.57	1.1051	1.062	13.362	83	0	Median	0.87676	1.1662	7.281	40	0	Median	1.2145	0.93821	7.9198	43	0	Median	49.2	52.2	10576000000	5125600000	5450700000	4583700000
A0A0B4KFE5;Q04448-2;Q04448	A0A0B4KFE5;Q04448-2;Q04448	22;22;22	22;22;22	22;22;22	Bifunctional methylenetetrahydrofolate dehydrogenase/cyclohydrolase, mitochondrial;NAD-dependent methylenetetrahydrofolate dehydrogenase;Methenyltetrahydrofolate cyclohydrolase	Nmdmc	>tr|A0A0B4KFE5|A0A0B4KFE5_DROME NAD-dependent methylenetetrahydrofolate dehydrogenase, isoform C OS=Drosophila melanogaster GN=Nmdmc PE=3 SV=1;>sp|Q04448-2|MTDC_DROME Isoform A of Bifunctional methylenetetrahydrofolate dehydrogenase/cyclohydrolase, mitocho	3	22	22	22	19	17	19	17	19	17	78.9	78.9	78.9	32.814	303	303;303;309	0	184.21	0.77442	0.96918	12.319	57	0	Median	0.66252	0.90333	8.3074	30	0	Median	1.419	1.0844	6.9521	27	0	Median	73.3	69.3	11283000000	6012100000	5271000000	7640600000
A0A0B4KFE9;A1Z8P9	A0A0B4KFE9;A1Z8P9	195;195	195;195	195;195	Nucleoprotein TPR	Mtor	>tr|A0A0B4KFE9|A0A0B4KFE9_DROME Megator, isoform B OS=Drosophila melanogaster GN=Mtor PE=1 SV=1;>sp|A1Z8P9|TPR_DROME Nucleoprotein TPR OS=Drosophila melanogaster GN=Mtor PE=1 SV=1	2	195	195	195	173	178	173	178	173	178	66.6	66.6	66.6	262.35	2346	2346;2346	0	323.31	0.91802	0.97649	14.001	644	0	Median	0.7194	0.98453	12.656	328	0	Median	1.2964	0.97043	15.292	316	0	Median	62.2	63.7	34467000000	17139000000	17328000000	13194000000
A0A0B4KFF0;P25822	A0A0B4KFF0;P25822	10;10	1;1	1;1	Maternal protein pumilio	pum	>tr|A0A0B4KFF0|A0A0B4KFF0_DROME Pumilio, isoform G OS=Drosophila melanogaster GN=pum PE=4 SV=1;>sp|P25822|PUM_DROME Maternal protein pumilio OS=Drosophila melanogaster GN=pum PE=1 SV=2	2	10	1	1	8	9	1	0	1	0	11.4	3.1	3.1	157.53	1533	1533;1533	1	-2	NaN	NaN	NaN	1	1	Median	NaN	NaN	NaN	1	1	Median	NaN	NaN	NaN	0	0	Median	9.1	8.3	30338000	689730	29648000	30338000
A0A0B4KFG0;Q24451	A0A0B4KFG0;Q24451	9;9	9;9	9;9	Alpha-mannosidase 2	alpha-Man-II	>tr|A0A0B4KFG0|A0A0B4KFG0_DROME Alpha-mannosidase OS=Drosophila melanogaster GN=alpha-Man-IIa PE=3 SV=1;>sp|Q24451|MAN2_DROME Alpha-mannosidase 2 OS=Drosophila melanogaster GN=alpha-Man-II PE=1 SV=2	2	9	9	9	5	8	5	8	5	8	12.1	12.1	12.1	126.85	1109	1109;1108	0	24.449	1.3861	1.005	48.761	10	0	Median	0.54077	0.69689	69.203	5	0	Median	1.6415	1.1903	14.097	5	0	Median	6.8	10.6	329440000	164260000	165180000	108820000
A0A0B4KFH1;Q0E9A5	A0A0B4KFH1;Q0E9A5	3;3	3;3	3;3		muskelin	>tr|A0A0B4KFH1|A0A0B4KFH1_DROME Muskelin, isoform C OS=Drosophila melanogaster GN=muskelin PE=4 SV=1;>tr|Q0E9A5|Q0E9A5_DROME FI21269p1 OS=Drosophila melanogaster GN=muskelin PE=1 SV=1	2	3	3	3	2	2	2	2	2	2	4.3	4.3	4.3	95.154	832	832;853	0	5.3987	1.1058	0.92095	28.988	3	0	Median	0.91669	1.1606	32.707	2	0	Median	0.70139	0.54747	63.454	2	1	Median	2.5	2.6	67996000	37712000	30284000	14861000
A0A0B4KFH2	A0A0B4KFH2	1	1	1			>tr|A0A0B4KFH2|A0A0B4KFH2_DROME Uncharacterized protein, isoform A OS=Drosophila melanogaster GN=CG43776 PE=4 SV=1	1	1	1	1	0	1	0	1	0	1	5.6	5.6	5.6	30.875	270	270	1	-2	NaN	NaN	NaN	0	0	Median	NaN	NaN	NaN	0	0	Median	NaN	NaN	NaN	0	0	Median	0	5.6	0	0	0	0
A0A0B4KGE6;A0A0B4KFH4;P26270	A0A0B4KGE6;A0A0B4KFH4;P26270	24;24;24	24;24;24	24;24;24	26S proteasome non-ATPase regulatory subunit 7	Rpn8	>tr|A0A0B4KGE6|A0A0B4KGE6_DROME Regulatory particle non-ATPase 8, isoform C OS=Drosophila melanogaster GN=Rpn8 PE=4 SV=1;>tr|A0A0B4KFH4|A0A0B4KFH4_DROME Regulatory particle non-ATPase 8, isoform B OS=Drosophila melanogaster GN=Rpn8 PE=4 SV=1;>sp|P26270|PSM	3	24	24	24	23	23	23	23	23	23	82	82	82	38.089	338	338;358;338	0	323.31	0.94264	1.0009	13.69	85	0	Median	0.70795	0.98144	13.491	42	0	Median	1.3695	1.0264	12.634	43	0	Median	72.2	81.7	29658000000	15223000000	14435000000	16996000000
A0A0B4KFH5;Q8MKL1	A0A0B4KFH5;Q8MKL1	3;3	3;3	3;3	UPF0598 protein CG30010	CG30010	>tr|A0A0B4KFH5|A0A0B4KFH5_DROME Uncharacterized protein, isoform B OS=Drosophila melanogaster GN=CG30010 PE=4 SV=1;>sp|Q8MKL1|U598_DROME UPF0598 protein CG30010 OS=Drosophila melanogaster GN=CG30010 PE=2 SV=1	2	3	3	3	2	3	2	3	2	3	31.7	31.7	31.7	19.664	167	167;167	0	10.607	1.2939	0.99426	10.362	5	0	Median	0.73699	1.0146	20.108	2	0	Median	1.4027	0.99426	3.3434	3	0	Median	24	31.7	303960000	157310000	146650000	171290000
A0A0B4KFH6;Q9VHP1	A0A0B4KFH6;Q9VHP1	1;1	1;1	1;1			>tr|A0A0B4KFH6|A0A0B4KFH6_DROME Uncharacterized protein, isoform B OS=Drosophila melanogaster GN=CG11753 PE=4 SV=1;>tr|Q9VHP1|Q9VHP1_DROME RE55080p OS=Drosophila melanogaster GN=CG11753 PE=2 SV=1	2	1	1	1	1	1	1	1	1	1	7.5	7.5	7.5	18.159	159	159;160	0.0057537	1.4282	0.98037	0.98869	21.565	2	0	Median	NaN	NaN	NaN	1	0	Median	NaN	NaN	NaN	1	0	Median	7.5	7.5	200510000	103060000	97453000	115310000
A0A0B4KFJ0;Q9VH65	A0A0B4KFJ0;Q9VH65	8;8	8;8	8;8		CG12945-RB	>tr|A0A0B4KFJ0|A0A0B4KFJ0_DROME Uncharacterized protein, isoform C OS=Drosophila melanogaster GN=CG12945 PE=1 SV=1;>tr|Q9VH65|Q9VH65_DROME FI11941p OS=Drosophila melanogaster GN=CG12945-RB PE=1 SV=2	2	8	8	8	6	7	6	7	6	7	23.2	23.2	23.2	49.592	440	440;449	0	26.471	1.1925	0.95441	28.557	11	0	Median	0.75613	1.0808	37.074	5	0	Median	1.2403	0.94641	16.353	6	0	Median	15.9	20.7	996210000	500580000	495630000	438070000
A0A0B4KFJ2;O15945	A0A0B4KFJ2;O15945	6;6	6;6	6;6	Aryl hydrocarbon receptor nuclear translocator homolog	tgo	>tr|A0A0B4KFJ2|A0A0B4KFJ2_DROME Tango, isoform B OS=Drosophila melanogaster GN=tgo PE=4 SV=1;>sp|O15945|ARNT_DROME Aryl hydrocarbon receptor nuclear translocator homolog OS=Drosophila melanogaster GN=tgo PE=1 SV=3	2	6	6	6	4	4	4	4	4	4	13.6	13.6	13.6	71.474	642	642;642	0	43.732	1.1202	1.0566	10.519	5	0	Median	0.69246	0.90683	10.031	5	3	Median	1.4446	1.0566	14.29	3	0	Median	8.9	9.8	261660000	142490000	119170000	171120000
A0A0B4KFJ7;Q9VHH9	A0A0B4KFJ7;Q9VHH9	10;10	10;10	10;10	JmjC domain-containing histone demethylation protein 1	Kdm2	>tr|A0A0B4KFJ7|A0A0B4KFJ7_DROME Lysine (K)-specific demethylase 2, isoform C OS=Drosophila melanogaster GN=Kdm2 PE=4 SV=1;>sp|Q9VHH9|JHD1_DROME JmjC domain-containing histone demethylation protein 1 OS=Drosophila melanogaster GN=Kdm2 PE=1 SV=2	2	10	10	10	7	8	7	8	7	8	9.3	9.3	9.3	146.18	1345	1345;1345	0	32.469	1.2982	1.0373	19.041	6	0	Median	0.6555	0.92124	48.27	6	5	Median	1.3694	1.0778	21.231	5	0	Median	6	7.6	371490000	175880000	195610000	91430000
Q9VN89;A0A0B4KFL3	Q9VN89;A0A0B4KFL3	4;4	4;4	4;4	Katanin p60 ATPase-containing subunit A1	Kat60	>tr|Q9VN89|Q9VN89_DROME Katanin p60 ATPase-containing subunit A1 OS=Drosophila melanogaster GN=Kat60 PE=1 SV=2;>tr|A0A0B4KFL3|A0A0B4KFL3_DROME Katanin p60 ATPase-containing subunit A1 OS=Drosophila melanogaster GN=Kat60 PE=1 SV=1	2	4	4	4	3	3	3	3	3	3	11.4	11.4	11.4	63.272	572	572;605	0	12.087	0.89915	1.1455	24.371	5	0	Median	0.84101	1.1645	2.345	3	0	Median	0.9558	0.66895	46.491	3	1	Median	7.5	9.1	231410000	121520000	109890000	105400000
A0A0B4KFN0;P49905-2;P49905	A0A0B4KFN0;P49905-2;P49905	2;2;2	2;2;2	2;2;2	Transcription initiation factor TFIID subunit 12	Taf12	>tr|A0A0B4KFN0|A0A0B4KFN0_DROME TBP-associated factor 12, isoform E OS=Drosophila melanogaster GN=Taf12 PE=4 SV=1;>sp|P49905-2|TAF12_DROME Isoform 22 kDa of Transcription initiation factor TFIID subunit 12 OS=Drosophila melanogaster GN=Taf12;>sp|P49905|TAF	3	2	2	2	2	1	2	1	2	1	18.1	18.1	18.1	17.63	160	160;160;196	0.00040659	3.1877	0.801	1.0978	3.4178	3	0	Median	0.72545	1.0389	10.175	3	1	Median	NaN	NaN	NaN	1	0	Median	18.1	5	198740000	108870000	89871000	155530000
A0A0B4KFN1;A1Z9R6;A0A0B4KFX9;Q9V727	A0A0B4KFN1;A1Z9R6;A0A0B4KFX9;Q9V727	4;4;4;4	4;4;4;4	4;4;4;4	Polycomb protein Asx	Asx	>tr|A0A0B4KFN1|A0A0B4KFN1_DROME Additional sex combs, isoform D OS=Drosophila melanogaster GN=Asx PE=1 SV=1;>tr|A1Z9R6|A1Z9R6_DROME Additional sex combs, isoform B OS=Drosophila melanogaster GN=Asx PE=1 SV=1;>tr|A0A0B4KFX9|A0A0B4KFX9_DROME Additional sex c	4	4	4	4	2	4	2	4	2	4	3.4	3.4	3.4	166.19	1538	1538;1560;1670;1669	0	38.571	1.3282	1.0361	14.115	4	0	Median	0.67458	0.94377	18.152	2	1	Median	1.3672	1.0004	17.286	3	0	Median	1.9	3.4	99662000	49413000	50249000	26368000
A0A0B4KFP4;Q8INR6;Q8INR6-2	A0A0B4KFP4;Q8INR6	3;3;1	3;3;1	3;3;1	Histone-lysine N-methyltransferase, H3 lysine-79 specific	gpp	>tr|A0A0B4KFP4|A0A0B4KFP4_DROME Histone-lysine N-methyltransferase, H3 lysine-79 specific OS=Drosophila melanogaster GN=gpp PE=3 SV=1;>sp|Q8INR6|DOT1L_DROME Histone-lysine N-methyltransferase, H3 lysine-79 specific OS=Drosophila melanogaster GN=gpp PE=1 SV	3	3	3	3	3	1	3	1	3	1	2.8	2.8	2.8	206.53	1898	1898;1848;749	0	12.161	0.87265	0.90623	111.45	4	3	Median	0.83409	1.0675	121.87	3	2	Median	NaN	NaN	NaN	1	1	Median	2.8	0.7	85329000	31660000	53669000	59150000
Q9VH03;A0A0B4KFP5;Q7KSS0;A0A0B4K6D8;Q0KI87	Q9VH03;A0A0B4KFP5;Q7KSS0;A0A0B4K6D8;Q0KI87	7;7;6;6;6	7;7;6;6;6	1;1;0;0;0		CG11870-RD	>tr|Q9VH03|Q9VH03_DROME Uncharacterized protein, isoform E OS=Drosophila melanogaster GN=CG43143 PE=1 SV=2;>tr|A0A0B4KFP5|A0A0B4KFP5_DROME Uncharacterized protein, isoform I OS=Drosophila melanogaster GN=CG43143 PE=1 SV=1;>tr|Q7KSS0|Q7KSS0_DROME FI03914p O	5	7	7	1	3	7	3	7	1	1	3.5	3.5	0.3	274.93	2537	2537;2556;1180;1199;1427	0	19.884	0.9085	0.91824	31.599	9	0	Median	0.90175	1.2091	11.697	4	0	Median	0.99012	0.73405	17.09	5	0	Median	1.5	3.5	278060000	134930000	143130000	123840000
A0A0B4KFQ0;A0A0B4KGR9;Q9VH01;A0A0B4KG50	A0A0B4KFQ0;A0A0B4KGR9;Q9VH01;A0A0B4KG50	129;129;129;129	129;129;129;129	1;1;1;1		Bruce	>tr|A0A0B4KFQ0|A0A0B4KFQ0_DROME BIR repeat containing ubiquitin-conjugating enzyme, isoform E OS=Drosophila melanogaster GN=Bruce PE=1 SV=1;>tr|A0A0B4KGR9|A0A0B4KGR9_DROME BIR repeat containing ubiquitin-conjugating enzyme, isoform D OS=Drosophila melanoga	4	129	129	1	91	114	91	114	0	1	32.7	32.7	0.2	537.93	4865	4865;4875;4876;4976	0	323.31	1.1813	0.95856	11.177	208	0	Median	0.66699	0.90234	11.604	92	0	Median	1.3229	0.99515	8.7216	116	0	Median	23.8	28.9	5170500000	2433800000	2736800000	1328100000
Q9VGV3;A0A0B4KFQ5	Q9VGV3;A0A0B4KFQ5	2;2	2;2	2;2		Tsp86D	>tr|Q9VGV3|Q9VGV3_DROME Tetraspanin OS=Drosophila melanogaster GN=Tsp86D PE=2 SV=1;>tr|A0A0B4KFQ5|A0A0B4KFQ5_DROME Tetraspanin OS=Drosophila melanogaster GN=Tsp86D PE=3 SV=1	2	2	2	2	1	2	1	2	1	2	7.2	7.2	7.2	33.213	291	291;316	0.0040753	1.7207	0.97451	1.1022	28.898	3	1	Median	NaN	NaN	NaN	1	0	Median	1.3403	1.0255	40.441	2	1	Median	3.8	7.2	48419000	25228000	23191000	7921000
A0A0B4KFR1;Q9VGR7	A0A0B4KFR1;Q9VGR7	17;17	17;17	17;17	J domain-containing protein CG6693	CG6693	>tr|A0A0B4KFR1|A0A0B4KFR1_DROME CG6693, isoform B OS=Drosophila melanogaster GN=CG6693 PE=4 SV=1;>sp|Q9VGR7|Y6693_DROME J domain-containing protein CG6693 OS=Drosophila melanogaster GN=CG6693 PE=1 SV=1	2	17	17	17	16	15	16	15	16	15	48.2	48.2	48.2	34.889	299	299;299	0	190.67	1.0474	0.96809	12.979	39	0	Median	0.8104	1.0907	13.026	19	0	Median	1.2055	0.90257	6.491	20	0	Median	48.2	45.2	5310600000	2787500000	2523100000	3259100000
A4UZI0;A0A0B4LGK5;A0A0B4KFR5;A1ZA18;A0A0B4KG24	A4UZI0;A0A0B4LGK5;A0A0B4KFR5;A1ZA18;A0A0B4KG24	36;36;36;35;32	36;36;36;35;32	36;36;36;35;32		Khc-73	>tr|A4UZI0|A4UZI0_DROME Kinesin heavy chain 73, isoform C OS=Drosophila melanogaster GN=Khc-73 PE=1 SV=1;>tr|A0A0B4LGK5|A0A0B4LGK5_DROME Kinesin heavy chain 73, isoform F OS=Drosophila melanogaster GN=Khc-73 PE=1 SV=1;>tr|A0A0B4KFR5|A0A0B4KFR5_DROME Kinesi	5	36	36	36	28	25	28	25	28	25	24.9	24.9	24.9	212.39	1899	1899;1913;1957;1921;1908	0	155.39	0.89998	1.0273	17.813	53	0	Median	0.73481	1.0164	16.66	28	0	Median	1.4232	1.0455	18.658	25	0	Median	18	18.1	1799600000	875490000	924060000	694310000
A0A0B4KFR6;Q9VGK7;A0A0B4KGU0	A0A0B4KFR6;Q9VGK7;A0A0B4KGU0	25;25;24	25;25;24	25;25;24	Putative elongator complex protein 1	Elp1	>tr|A0A0B4KFR6|A0A0B4KFR6_DROME Elongator complex protein 1 OS=Drosophila melanogaster GN=Elp1 PE=1 SV=1;>sp|Q9VGK7|ELP1_DROME Putative elongator complex protein 1 OS=Drosophila melanogaster GN=Elp1 PE=1 SV=2;>tr|A0A0B4KGU0|A0A0B4KGU0_DROME Elongator compl	3	25	25	25	21	19	21	19	21	19	25.2	25.2	25.2	143.29	1256	1256;1252;1253	0	146.07	1.2021	1.018	29.621	46	0	Median	0.59968	0.8156	12.847	21	0	Median	1.647	1.2807	23.333	25	0	Median	21.7	19	1348400000	552900000	795480000	711670000
A0A0B4KFS3;Q8T4A5	A0A0B4KFS3;Q8T4A5	5;5	5;5	5;5			>tr|A0A0B4KFS3|A0A0B4KFS3_DROME Uncharacterized protein, isoform B OS=Drosophila melanogaster GN=CG14721 PE=1 SV=1;>tr|Q8T4A5|Q8T4A5_DROME AT07857p OS=Drosophila melanogaster GN=CG14721 PE=1 SV=1	2	5	5	5	4	4	4	4	4	4	23.3	23.3	23.3	30.66	275	275;345	0	14.243	1.175	0.96888	4.8541	9	0	Median	0.69802	0.98003	5.7509	4	0	Median	1.2727	0.95775	3.8926	5	0	Median	18.9	18.5	927700000	494870000	432830000	466290000
A0A0B4KFT0;Q94514	A0A0B4KFT0;Q94514	9;9	9;9	9;9	Cytochrome c oxidase subunit 5A, mitochondrial	CoVa	>tr|A0A0B4KFT0|A0A0B4KFT0_DROME Cytochrome c oxidase subunit 5A, isoform C OS=Drosophila melanogaster GN=COX5A PE=4 SV=1;>sp|Q94514|COX5A_DROME Cytochrome c oxidase subunit 5A, mitochondrial OS=Drosophila melanogaster GN=COX5A PE=2 SV=2	2	9	9	9	9	9	9	9	9	9	52.3	52.3	52.3	16.622	149	149;149	0	131.37	1.3099	1.0198	15.713	31	0	Median	0.71181	0.98691	12.064	15	0	Median	1.4728	1.0583	16.046	16	0	Median	52.3	52.3	16229000000	8074600000	8154000000	7961700000
Q7KNS5;A0A0B4KFT9	Q7KNS5;A0A0B4KFT9	15;15	15;15	15;15		qkr54B	>tr|Q7KNS5|Q7KNS5_DROME Quaking related 54B, isoform A OS=Drosophila melanogaster GN=qkr54B PE=1 SV=1;>tr|A0A0B4KFT9|A0A0B4KFT9_DROME Quaking related 54B, isoform E OS=Drosophila melanogaster GN=qkr54B PE=1 SV=1	2	15	15	15	11	12	11	12	11	12	55.1	55.1	55.1	46.496	428	428;617	0	89.459	1.1721	1.022	24.343	21	0	Median	0.67901	0.97105	27.591	10	0	Median	1.4902	1.1606	22.31	11	0	Median	41.8	51.6	1585800000	797460000	788300000	822010000
A0A0B4KFU2;Q8I8V0-2;Q8I8V0	A0A0B4KFU2;Q8I8V0-2;Q8I8V0	2;2;2	2;2;2	2;2;2	Transcriptional adapter 2B	Ada2b	>tr|A0A0B4KFU2|A0A0B4KFU2_DROME Transcriptional adaptor 2b, isoform C OS=Drosophila melanogaster GN=Ada2b PE=4 SV=1;>sp|Q8I8V0-2|TAD2B_DROME Isoform A of Transcriptional adapter 2B OS=Drosophila melanogaster GN=Ada2b;>sp|Q8I8V0|TAD2B_DROME Transcriptional	3	2	2	2	0	2	0	2	0	2	4.5	4.5	4.5	48.316	418	418;418;555	0.0038842	1.739	NaN	NaN	NaN	1	0	Median	NaN	NaN	NaN	0	0	Median	NaN	NaN	NaN	1	0	Median	0	4.5	8035900	4404800	3631100	0
A0A0B4KFU5;Q9V853	A0A0B4KFU5;Q9V853	11;11	10;10	10;10	E3 ubiquitin-protein ligase Smurf1	lack	>tr|A0A0B4KFU5|A0A0B4KFU5_DROME SMAD specific E3 ubiquitin protein ligase, isoform B OS=Drosophila melanogaster GN=Smurf PE=4 SV=1;>sp|Q9V853|SMUF1_DROME E3 ubiquitin-protein ligase Smurf1 OS=Drosophila melanogaster GN=lack PE=1 SV=3	2	11	10	10	5	6	4	6	4	6	14.9	14.2	14.2	115.67	1061	1061;1061	0	19.803	1.3307	1.0074	37.664	4	0	Median	0.95203	1.3429	37.975	4	3	Median	1.2601	0.88857	14.862	3	0	Median	6.7	8.2	316490000	141320000	175170000	147090000
A0A126GUN5;A0A0B4KFU8;Q6AWG9;Q6AWG9-2	A0A126GUN5;A0A0B4KFU8;Q6AWG9;Q6AWG9-2	1;1;1;1	1;1;1;1	1;1;1;1	Uncharacterized protein CG5098	CG5098	>tr|A0A126GUN5|A0A126GUN5_DROME CG5098, isoform D OS=Drosophila melanogaster GN=CG5098 PE=4 SV=1;>tr|A0A0B4KFU8|A0A0B4KFU8_DROME CG5098, isoform C OS=Drosophila melanogaster GN=CG5098 PE=4 SV=1;>sp|Q6AWG9|Y5098_DROME Uncharacterized protein CG5098 OS=Droso	4	1	1	1	1	0	1	0	1	0	2.4	2.4	2.4	143.43	1324	1324;1339;1238;1328	0.00040984	3.4321	NaN	NaN	NaN	1	0	Median	NaN	NaN	NaN	1	0	Median	NaN	NaN	NaN	0	0	Median	2.4	0	12757000	7832000	4925500	12757000
Q7JW01;A0A0B4KFV4	Q7JW01;A0A0B4KFV4	7;7	7;7	7;7			>tr|Q7JW01|Q7JW01_DROME LD14312p OS=Drosophila melanogaster GN=CG15107 PE=1 SV=1;>tr|A0A0B4KFV4|A0A0B4KFV4_DROME Uncharacterized protein, isoform B OS=Drosophila melanogaster GN=CG15107 PE=1 SV=1	2	7	7	7	4	7	4	7	4	7	30.1	30.1	30.1	28.107	239	239;243	0	14.599	0.98733	0.90998	11.664	10	0	Median	0.68181	0.95069	5.1192	4	0	Median	1.1245	0.85848	13.281	6	0	Median	22.2	30.1	410000000	213410000	196590000	200630000
A0A0B4KFW0;Q8T0S6	A0A0B4KFW0;Q8T0S6	23;23	23;23	23;23	Serine/threonine-protein kinase hippo	hpo	>tr|A0A0B4KFW0|A0A0B4KFW0_DROME Hippo, isoform B OS=Drosophila melanogaster GN=hpo PE=4 SV=1;>sp|Q8T0S6|HIPPO_DROME Serine/threonine-protein kinase hippo OS=Drosophila melanogaster GN=hpo PE=1 SV=1	2	23	23	23	22	16	22	16	22	16	40.2	40.2	40.2	75.109	669	669;669	0	113.12	0.74439	0.95785	14.004	26	0	Median	0.68424	0.92841	9.3582	16	0	Median	1.3903	1.0637	14.918	10	0	Median	38.4	33	1867600000	871930000	995680000	1033300000
A8JQZ7;Q7KSK8;Q9V3X1;A0A0B4KFW1;A0A0B4KG03;A8JQZ8;Q6NLJ7;A0A0B4KGK9	A8JQZ7;Q7KSK8;Q9V3X1;A0A0B4KFW1;A0A0B4KG03;A8JQZ8;Q6NLJ7;A0A0B4KGK9	3;3;3;3;3;2;2;2	3;3;3;3;3;2;2;2	3;3;3;3;3;2;2;2		f-cup	>tr|A8JQZ7|A8JQZ7_DROME Flyers-cup, isoform E OS=Drosophila melanogaster GN=f-cup PE=1 SV=1;>tr|Q7KSK8|Q7KSK8_DROME BcDNA.GH09045 OS=Drosophila melanogaster GN=f-cup PE=1 SV=1;>tr|Q9V3X1|Q9V3X1_DROME Flyers-cup, isoform A OS=Drosophila melanogaster GN=f-cu	8	3	3	3	1	2	1	2	1	2	5.6	5.6	5.6	70.151	620	620;650;693;759;802;474;522;571	0	4.6371	0.88771	1.1373	79.989	3	2	Plateau	0.81139	1.0343	13.435	2	1	Median	NaN	NaN	NaN	1	1	Median	1.9	3.7	48755000	33245000	15511000	25693000
A0A0B4KFX0	A0A0B4KFX0	2	2	2			>tr|A0A0B4KFX0|A0A0B4KFX0_DROME Uncharacterized protein, isoform A OS=Drosophila melanogaster GN=CG44194 PE=4 SV=1	1	2	2	2	1	1	1	1	1	1	23.1	23.1	23.1	7.5977	65	65	0	9.1986	1.1309	1.1483	28.727	2	0	Median	NaN	NaN	NaN	1	0	Median	NaN	NaN	NaN	1	0	Median	23.1	21.5	36552000	17148000	19404000	26697000
A0A0B4KFX5;A0A0B4KHB2;A0A0B4KFT4;A0A0B4KGZ7	A0A0B4KFX5;A0A0B4KHB2;A0A0B4KFT4;A0A0B4KGZ7	21;20;20;20	1;0;0;0	1;0;0;0			>tr|A0A0B4KFX5|A0A0B4KFX5_DROME C-terminal binding protein, isoform I OS=Drosophila melanogaster GN=CtBP PE=1 SV=1;>tr|A0A0B4KHB2|A0A0B4KHB2_DROME C-terminal binding protein, isoform G OS=Drosophila melanogaster GN=CtBP PE=1 SV=1;>tr|A0A0B4KFT4|A0A0B4KFT4_	4	21	1	1	17	17	1	0	1	0	57.8	6.3	6.3	41.344	379	379;473;476;481	0	5.2346	NaN	NaN	NaN	0	0	Median	NaN	NaN	NaN	0	0	Median	NaN	NaN	NaN	0	0	Median	55.4	44.1	0	0	0	0
Q9W1Y0;A0A0B4KFY4;F3YDF1	Q9W1Y0;A0A0B4KFY4;F3YDF1	28;28;28	28;28;28	28;28;28		CG3499-RC	>tr|Q9W1Y0|Q9W1Y0_DROME CG3499, isoform B OS=Drosophila melanogaster GN=CG3499 PE=1 SV=1;>tr|A0A0B4KFY4|A0A0B4KFY4_DROME CG3499, isoform D OS=Drosophila melanogaster GN=CG3499 PE=1 SV=1;>tr|F3YDF1|F3YDF1_DROME CG3499, isoform C OS=Drosophila melanogaster G	3	28	28	28	18	25	18	25	18	25	45.1	45.1	45.1	80.65	736	736;739;740	0	216.48	1.1637	1.0188	10.072	52	0	Median	0.80028	1.1021	8.688	22	0	Median	1.304	0.9884	8.8275	30	0	Median	30	42.3	4497800000	2285800000	2212000000	2071800000
A0A0B4KFZ2;Q6AWD5	A0A0B4KFZ2;Q6AWD5	19;19	1;1	1;1			>tr|A0A0B4KFZ2|A0A0B4KFZ2_DROME CG8176, isoform G OS=Drosophila melanogaster GN=CG8176 PE=1 SV=1;>tr|Q6AWD5|Q6AWD5_DROME AT02057p OS=Drosophila melanogaster GN=CG8176 PE=1 SV=1	2	19	1	1	16	10	1	0	1	0	24.5	1.1	1.1	123.93	1161	1161;1220	0.0025565	2.1035	NaN	NaN	NaN	1	0	Median	NaN	NaN	NaN	1	0	Median	NaN	NaN	NaN	0	0	Median	19.7	13.4	7626100	4291600	3334400	7626100
A0A0B4KFZ7;Q9VHB1;Q9VHB2	A0A0B4KFZ7;Q9VHB1;Q9VHB2	2;2;1	2;2;1	2;2;1		CG9396-RA	>tr|A0A0B4KFZ7|A0A0B4KFZ7_DROME CG9399, isoform E OS=Drosophila melanogaster GN=CG9399 PE=1 SV=1;>tr|Q9VHB1|Q9VHB1_DROME CG9399, isoform A OS=Drosophila melanogaster GN=CG9399 PE=1 SV=1;>tr|Q9VHB2|Q9VHB2_DROME CG9396 OS=Drosophila melanogaster GN=CG9396-RA	3	2	2	2	2	2	2	2	2	2	16.7	16.7	16.7	13.236	120	120;154;151	0	5.9146	0.75497	0.9602	4.3605	5	0	Median	0.74175	0.9602	5.1561	3	0	Median	1.2026	0.96346	4.1387	3	1	Median	16.7	16.7	123130000	64889000	58244000	72740000
A0A0B4KFZ9;P84040	A0A0B4KFZ9;P84040	20;20	20;20	20;20	Histone H4	His4	>tr|A0A0B4KFZ9|A0A0B4KFZ9_DROME Histone H4 OS=Drosophila melanogaster GN=His4r PE=3 SV=1;>sp|P84040|H4_DROME Histone H4 OS=Drosophila melanogaster GN=His4 PE=1 SV=2	2	20	20	20	19	17	19	17	19	17	68.9	68.9	68.9	11.381	103	103;103	0	153.58	1.1177	1.0349	27.274	197	0	Median	1.06	1.4613	13.65	92	0	Median	1.2041	0.8727	10.371	105	0	Median	68.9	68.9	173890000000	82958000000	90937000000	98660000000
A0A0B4KG16;Q9VF36	A0A0B4KG16;Q9VF36	4;4	4;4	4;4	Acylphosphatase-2	Acyp2	>tr|A0A0B4KG16|A0A0B4KG16_DROME Acylphosphatase 2, isoform B OS=Drosophila melanogaster GN=Acyp2 PE=3 SV=1;>sp|Q9VF36|ACYP2_DROME Acylphosphatase-2 OS=Drosophila melanogaster GN=Acyp2 PE=1 SV=1	2	4	4	4	3	4	3	4	3	4	52.9	52.9	52.9	11.765	102	102;102	0	46.21	1.3189	1.0526	12.47	7	0	Median	1.02	1.329	15.228	5	3	Median	1.4435	1.0526	6.9122	5	0	Median	46.1	52.9	509170000	242200000	266960000	245070000
A0A0B4KG41;Q9VES1	A0A0B4KG41;Q9VES1	6;6	6;6	6;6	ARL-6-interacting protein 1 homolog	CG10326	>tr|A0A0B4KG41|A0A0B4KG41_DROME Uncharacterized protein, isoform B OS=Drosophila melanogaster GN=CG10326 PE=4 SV=1;>sp|Q9VES1|AR6P1_DROME ARL-6-interacting protein 1 homolog OS=Drosophila melanogaster GN=CG10326 PE=2 SV=1	2	6	6	6	6	5	6	5	6	5	24.4	24.4	24.4	22.233	197	197;197	0	15.146	1.2172	0.9366	12.642	18	0	Median	0.63388	0.89663	15.579	7	0	Median	1.2947	0.94033	10.046	11	0	Median	24.4	16.8	2647000000	1412200000	1234800000	1528800000
A0A0B4LFH0;A0A0B4KG54;Q9V813	A0A0B4LFH0;A0A0B4KG54;Q9V813	20;20;20	20;20;20	20;20;20	S-methyl-5-thioadenosine phosphorylase	Mtap	>tr|A0A0B4LFH0|A0A0B4LFH0_DROME S-methyl-5-thioadenosine phosphorylase OS=Drosophila melanogaster GN=Mtap PE=3 SV=1;>tr|A0A0B4KG54|A0A0B4KG54_DROME S-methyl-5-thioadenosine phosphorylase OS=Drosophila melanogaster GN=Mtap PE=3 SV=1;>sp|Q9V813|MTAP_DROME	3	20	20	20	17	17	17	17	17	17	57.8	57.8	57.8	32.017	289	289;360;289	0	80.683	1.2773	1.0084	21.27	42	0	Median	0.61834	0.89646	15.219	20	0	Median	1.5182	1.1005	19.039	22	0	Median	50.9	54.3	4527300000	2469100000	2058200000	2874800000
Q24468;A0A0B4KG59	Q24468;A0A0B4KG59	4;4	4;4	4;4		put	>tr|Q24468|Q24468_DROME Serine/threonine-protein kinase receptor OS=Drosophila melanogaster GN=put PE=1 SV=1;>tr|A0A0B4KG59|A0A0B4KG59_DROME Serine/threonine-protein kinase receptor OS=Drosophila melanogaster GN=put PE=1 SV=1	2	4	4	4	3	1	3	1	3	1	10.7	10.7	10.7	58.648	516	516;520	0	7.7298	0.87595	1.1038	109.09	4	2	Median	0.81854	1.1325	114.69	3	2	Median	NaN	NaN	NaN	1	0	Median	8.5	2.1	130100000	32737000	97360000	110490000
Q9VEH1;A0A0B4KG66	Q9VEH1;A0A0B4KG66	3;3	3;3	3;3		ald	>tr|Q9VEH1|Q9VEH1_DROME LD04521p OS=Drosophila melanogaster GN=Mps1 PE=2 SV=1;>tr|A0A0B4KG66|A0A0B4KG66_DROME Monopolar spindle 1, isoform B OS=Drosophila melanogaster GN=Mps1 PE=3 SV=1	2	3	3	3	1	2	1	2	1	2	6	6	6	69.753	630	630;672	0	13.943	1.8835	1.8036	132.8	3	1	Plateau	NaN	NaN	NaN	1	0	Median	0.81692	0.59929	185.71	2	1	Median	3	3	119070000	90092000	28975000	14154000
Q9VF92;A0A0B4KG69	Q9VF92;A0A0B4KG69	6;6	6;6	6;6		ear	>tr|Q9VF92|Q9VF92_DROME ENL/AF9-related, isoform A OS=Drosophila melanogaster GN=ear PE=1 SV=1;>tr|A0A0B4KG69|A0A0B4KG69_DROME ENL/AF9-related, isoform B OS=Drosophila melanogaster GN=ear PE=1 SV=1	2	6	6	6	3	4	3	4	3	4	11.3	11.3	11.3	100.23	931	931;945	0	28.603	1.2229	1.0755	27.46	5	0	Median	0.7316	0.97943	20.351	3	1	Median	1.385	1.0755	34.939	3	0	Median	6.7	6.2	137580000	68446000	69133000	53994000
A0A0B4KG76;Q9VNG9;Q8IPP5;A0A0B4KGK7;E1JJ52	A0A0B4KG76;Q9VNG9;Q8IPP5;A0A0B4KGK7;E1JJ52	12;12;12;12;12	12;12;12;12;12	12;12;12;12;12		plx	>tr|A0A0B4KG76|A0A0B4KG76_DROME Pollux, isoform F OS=Drosophila melanogaster GN=plx PE=4 SV=1;>tr|Q9VNG9|Q9VNG9_DROME Pollux, isoform A OS=Drosophila melanogaster GN=plx PE=4 SV=1;>tr|Q8IPP5|Q8IPP5_DROME Pollux, isoform D OS=Drosophila melanogaster GN=plx	5	12	12	12	8	9	8	9	8	9	12.2	12.2	12.2	151.87	1352	1352;1379;1406;1518;1572	0	32.303	0.80962	0.90462	14.293	10	0	Median	0.69899	0.90621	11.289	5	0	Median	1.2341	0.90303	17.239	5	0	Median	9.4	10.2	368580000	172150000	196430000	154590000
A0A0B4KG83;Q9VEC3	A0A0B4KG83;Q9VEC3	5;5	5;5	5;5	Actin-related protein 5	Arp5	>tr|A0A0B4KG83|A0A0B4KG83_DROME Actin-related protein 5, isoform B OS=Drosophila melanogaster GN=Arp5 PE=3 SV=1;>sp|Q9VEC3|ARP5_DROME Actin-related protein 5 OS=Drosophila melanogaster GN=Arp5 PE=1 SV=1	2	5	5	5	4	2	4	2	4	2	11.1	11.1	11.1	75.121	648	648;648	0	11.126	1.0622	1.0624	19.988	4	0	Median	0.86934	1.1403	14.809	4	2	Median	1.3011	0.93153	23.689	2	0	Median	9.3	4	70763000	31639000	39124000	42590000
A0A0B4KG87;Q6NQZ7	A0A0B4KG87;Q6NQZ7	3;3	3;3	3;3		Tab2	>tr|A0A0B4KG87|A0A0B4KG87_DROME TAK1-associated binding protein 2, isoform C OS=Drosophila melanogaster GN=Tab2 PE=4 SV=1;>tr|Q6NQZ7|Q6NQZ7_DROME LD40663p OS=Drosophila melanogaster GN=Tab2 PE=2 SV=1	2	3	3	3	2	1	2	1	2	1	6.2	6.2	6.2	90.251	820	820;831	0	8.9819	0.97836	0.97234	15.515	4	0	Median	0.65086	0.87197	22.463	2	0	Median	1.2896	0.983	8.5954	2	0	Median	4.6	1.6	27224000	15090000	12134000	22470000
Q9N6D7;A0A0B4KG96	Q9N6D7;A0A0B4KG96	32;32	32;32	32;32		hrg	>tr|Q9N6D7|Q9N6D7_DROME FI03258p OS=Drosophila melanogaster GN=hrg PE=1 SV=1;>tr|A0A0B4KG96|A0A0B4KG96_DROME Hiiragi, isoform D OS=Drosophila melanogaster GN=hrg PE=1 SV=1	2	32	32	32	31	29	31	29	31	29	51.4	51.4	51.4	74.529	659	659;827	0	200.09	0.82225	1.0007	8.1685	75	0	Median	0.73258	1.003	9.191	41	0	Median	1.3791	0.99953	6.8725	34	0	Median	51.3	45.1	6527000000	3219600000	3307400000	2962000000
A0A0B4KG97;E1JIP5;Q8IN81-9;Q8IN81-8;Q8IN81-3;Q8IN81-7;Q8IN81-10;Q8IN81-15;Q8IN81-2;Q8IN81-6;Q8IN81-12;Q8IN81-4;Q8IN81-13;Q8IN81-14;Q8IN81	A0A0B4KG97;E1JIP5;Q8IN81-9;Q8IN81-8;Q8IN81-3;Q8IN81-7;Q8IN81-10;Q8IN81-15;Q8IN81-2;Q8IN81-6;Q8IN81-12;Q8IN81-4;Q8IN81-13;Q8IN81-14;Q8IN81	3;3;3;3;3;3;3;3;3;3;3;3;3;3;3	3;3;3;3;3;3;3;3;3;3;3;3;3;3;3	3;3;3;3;3;3;3;3;3;3;3;3;3;3;3	Sex determination protein fruitless	fru	>tr|A0A0B4KG97|A0A0B4KG97_DROME Fruitless, isoform O OS=Drosophila melanogaster GN=fru PE=1 SV=1;>tr|E1JIP5|E1JIP5_DROME Fruitless, isoform N OS=Drosophila melanogaster GN=fru PE=1 SV=1;>sp|Q8IN81-9|FRU_DROME Isoform Type-D of Sex determination protein fru	15	3	3	3	2	1	2	1	2	1	5.6	5.6	5.6	97.628	882	882;960;516;665;675;688;695;705;776;789;796;854;870;906;955	0	4.4617	0.85383	0.69905	24.597	3	3	Plateau	0.48625	0.6746	34.664	2	2	Median	NaN	NaN	NaN	1	1	Median	4.3	1.2	73753000	41058000	32695000	40791000
E0R905;Q7KSP5;A0A0B4KGA3	E0R905;Q7KSP5;A0A0B4KGA3	2;2;2	2;2;2	2;2;2		l(3)neo38-RA;l(3)neo38	>tr|E0R905|E0R905_DROME LP14345p OS=Drosophila melanogaster GN=l(3)neo38 PE=1 SV=1;>tr|Q7KSP5|Q7KSP5_DROME Lethal (3) neo38, isoform B OS=Drosophila melanogaster GN=l(3)neo38 PE=1 SV=1;>tr|A0A0B4KGA3|A0A0B4KGA3_DROME Lethal (3) neo38, isoform L OS=Drosophi	3	2	2	2	1	2	1	2	1	2	12.2	12.2	12.2	45.532	434	434;447;455	0	35.001	1.3418	1.0482	15.224	3	0	Median	NaN	NaN	NaN	1	0	Median	1.574	1.1884	17.757	2	0	Median	7.8	12.2	123560000	57865000	65699000	58154000
A0A0B4KGB8;Q9W244;A8DYM2	A0A0B4KGB8;Q9W244;A8DYM2	3;3;2	3;3;2	3;3;2		px	>tr|A0A0B4KGB8|A0A0B4KGB8_DROME Plexus, isoform E OS=Drosophila melanogaster GN=px PE=4 SV=1;>tr|Q9W244|Q9W244_DROME Plexus, isoform A OS=Drosophila melanogaster GN=px PE=4 SV=2;>tr|A8DYM2|A8DYM2_DROME Plexus, isoform B OS=Drosophila melanogaster GN=px PE=	3	3	3	3	3	2	3	2	3	2	2	2	2	205.95	1916	1916;1995;1535	0	4.3534	0.84831	0.97849	9.6874	5	0	Median	0.78203	1.0782	10.644	3	0	Median	1.2453	0.95049	4.1054	2	0	Median	2	1.2	49166000	24292000	24875000	17692000
Q8IN96;A0A0B4KGC5;Q9VEJ3	Q8IN96;A0A0B4KGC5;Q9VEJ3	4;4;4	4;4;4	4;4;4	Pyrroline-5-carboxylate reductase	P5cr-2	>tr|Q8IN96|Q8IN96_DROME Pyrroline-5-carboxylate reductase-like 2, isoform B OS=Drosophila melanogaster GN=P5cr-2 PE=1 SV=1;>tr|A0A0B4KGC5|A0A0B4KGC5_DROME Pyrroline-5-carboxylate reductase OS=Drosophila melanogaster GN=P5cr-2 PE=1 SV=1;>tr|Q9VEJ3|Q9VEJ3_DR	3	4	4	4	2	3	2	3	2	3	30.5	30.5	30.5	18.001	174	174;252;273	0	6.3171	0.45201	0.59841	14.33	3	0	Median	0.40863	0.56837	7.2832	2	0	Median	0.93514	0.66996	9.499	2	1	Median	13.8	23	155670000	94497000	61176000	89847000
E1JIQ4;Q8IN65;A0A0B4KGH7;Q9VDT8;A0A0B4KGC9;A0A0B4KHF1	E1JIQ4;Q8IN65;A0A0B4KGH7;Q9VDT8;A0A0B4KGC9;A0A0B4KHF1	1;1;1;1;1;1	1;1;1;1;1;1	1;1;1;1;1;1			>tr|E1JIQ4|E1JIQ4_DROME CG4662, isoform C OS=Drosophila melanogaster GN=CG4662 PE=1 SV=1;>tr|Q8IN65|Q8IN65_DROME CG4662, isoform B OS=Drosophila melanogaster GN=CG4662 PE=1 SV=1;>tr|A0A0B4KGH7|A0A0B4KGH7_DROME CG4662, isoform E OS=Drosophila melanogaster G	6	1	1	1	0	1	0	1	0	1	2.3	2.3	2.3	54.525	476	476;479;494;497;505;524	1	-2	NaN	NaN	NaN	1	1	Median	NaN	NaN	NaN	0	0	Median	NaN	NaN	NaN	1	1	Median	0	2.3	24389000	16596000	7793100	0
A0A0B4KGD1	A0A0B4KGD1	50	1	1			>tr|A0A0B4KGD1|A0A0B4KGD1_DROME Osa, isoform F OS=Drosophila melanogaster GN=osa PE=1 SV=1	1	50	1	1	37	43	0	1	0	1	23.6	0.3	0.3	269.3	2559	2559	1	-2	NaN	NaN	NaN	0	0	Median	NaN	NaN	NaN	0	0	Median	NaN	NaN	NaN	0	0	Median	18	19.5	0	0	0	0
A0A0B4KHS7;A0A0B4KGE1;Q24151;A0A0B4KHS6;A0A0B4KH10;Q24151-4	A0A0B4KHS7;A0A0B4KGE1;Q24151;A0A0B4KHS6;A0A0B4KH10;Q24151-4	28;28;28;19;19;19	28;28;28;19;19;19	1;1;1;1;1;1	Signal transducer and transcription activator	Stat92E	>tr|A0A0B4KHS7|A0A0B4KHS7_DROME Signal transducer and activator of transcription OS=Drosophila melanogaster GN=Stat92E PE=1 SV=1;>tr|A0A0B4KGE1|A0A0B4KGE1_DROME Signal transducer and activator of transcription OS=Drosophila melanogaster GN=Stat92E PE=1 SV=	6	28	28	1	24	22	24	22	1	1	45.3	45.3	2.2	86.414	761	761;818;761;635;679;635	0	191.78	0.92188	1.0124	16.563	93	0	Median	0.8073	1.0637	9.5156	49	0	Median	1.2452	0.93544	17.363	44	0	Median	39.4	33.9	3973400000	1957900000	2015500000	1793800000
A0A0B4KH12;A0A0B4KHG7;A8WHL4;A0A0B4KHT0;Q9VDK5;A0A0B4KGE5	A0A0B4KH12;A0A0B4KHG7;A8WHL4;A0A0B4KHT0;Q9VDK5;A0A0B4KGE5	13;13;13;13;13;13	13;13;13;13;13;13	13;13;13;13;13;13		bon	>tr|A0A0B4KH12|A0A0B4KH12_DROME Bonus, isoform D OS=Drosophila melanogaster GN=bon PE=1 SV=1;>tr|A0A0B4KHG7|A0A0B4KHG7_DROME Bonus, isoform F OS=Drosophila melanogaster GN=bon PE=1 SV=1;>tr|A8WHL4|A8WHL4_DROME Bonus, isoform B OS=Drosophila melanogaster GN	6	13	13	13	9	8	9	8	9	8	12.9	12.9	12.9	120.37	1119	1119;1122;1125;1125;1133;1207	0	22.749	0.92214	0.94027	15.286	15	0	Median	0.65027	0.88194	16.454	8	0	Median	1.2875	1.019	14.814	7	0	Median	8.5	8	530220000	263600000	266620000	177860000
Q8MQJ5;A0A0B4KGF5;Q9VE69	Q8MQJ5;A0A0B4KGF5;Q9VE69	15;15;15	15;15;15	15;15;15		CG7687	>tr|Q8MQJ5|Q8MQJ5_DROME LD22337p OS=Drosophila melanogaster GN=CG7687 PE=1 SV=1;>tr|A0A0B4KGF5|A0A0B4KGF5_DROME Uncharacterized protein, isoform C OS=Drosophila melanogaster GN=CG31122 PE=1 SV=1;>tr|Q9VE69|Q9VE69_DROME Uncharacterized protein, isoform A OS	3	15	15	15	13	10	13	10	13	10	32.3	32.3	32.3	57.364	524	524;525;642	0	63.461	0.70476	0.93206	18.549	20	0	Median	0.65877	0.90207	10.285	12	0	Median	1.4342	1.0502	20.041	8	0	Median	28.1	23.5	1720700000	873750000	846960000	978490000
Q494I1;A0A0B4KGS8;Q9VHW9;A0A0B4KGF6	Q494I1;A0A0B4KGS8;Q9VHW9;A0A0B4KGF6	62;62;62;62	1;1;1;1	1;1;1;1			>tr|Q494I1|Q494I1_DROME CG2747, isoform C OS=Drosophila melanogaster GN=CG2747 PE=1 SV=1;>tr|A0A0B4KGS8|A0A0B4KGS8_DROME CG2747, isoform E OS=Drosophila melanogaster GN=CG2747 PE=1 SV=1;>tr|Q9VHW9|Q9VHW9_DROME CG2747, isoform A OS=Drosophila melanogaster G	4	62	1	1	52	52	1	1	1	1	35.4	0.4	0.4	235.41	2154	2154;2161;2165;2172	0.004644	1.6396	0.77123	0.77844	9.363	2	0	Median	NaN	NaN	NaN	1	0	Median	NaN	NaN	NaN	1	0	Median	29	29.6	31622000	15506000	16115000	10222000
Q0KIE6;A0A0B4KGF7;Q9VMY5	Q0KIE6;A0A0B4KGF7;Q9VMY5	7;7;7	7;7;7	7;7;7			>tr|Q0KIE6|Q0KIE6_DROME Beta-Mannosidase, isoform F OS=Drosophila melanogaster GN=beta-Man PE=1 SV=1;>tr|A0A0B4KGF7|A0A0B4KGF7_DROME Beta-Mannosidase, isoform H OS=Drosophila melanogaster GN=beta-Man PE=1 SV=1;>tr|Q9VMY5|Q9VMY5_DROME Beta-Mannosidase, isof	3	7	7	7	5	5	5	5	5	5	12.5	12.5	12.5	89.054	778	778;906;908	0	26.534	1.0012	0.81146	15.75	7	0	Median	0.59031	0.88514	17.716	3	0	Median	1.1433	0.79809	14.271	4	0	Median	9.6	9.5	194780000	99917000	94858000	95777000
A0A0B4KGG9	A0A0B4KGG9	22	22	0			>tr|A0A0B4KGG9|A0A0B4KGG9_DROME C-terminal binding protein, isoform F OS=Drosophila melanogaster GN=CtBP PE=1 SV=1	1	22	22	0	18	19	18	19	0	0	58.2	58.2	0	41.877	383	383	0	128.94	1.1082	0.94701	11.305	43	0	Median	0.65072	0.90516	9.1253	20	0	Median	1.3494	0.99677	11.86	23	0	Median	55.9	50.9	5519900000	2878000000	2642000000	3016500000
A0A0B4KGH5;Q86NP2;A0A0B4LIF3	A0A0B4KGH5;Q86NP2;A0A0B4LIF3	23;23;22	23;23;22	23;23;22	Negative elongation factor A	Nelf-A	>tr|A0A0B4KGH5|A0A0B4KGH5_DROME Negative elongation factor A, isoform B OS=Drosophila melanogaster GN=Nelf-A PE=4 SV=1;>sp|Q86NP2|NELFA_DROME Negative elongation factor A OS=Drosophila melanogaster GN=Nelf-A PE=1 SV=2;>tr|A0A0B4LIF3|A0A0B4LIF3_DROME Negati	3	23	23	23	17	20	17	20	17	20	25.2	25.2	25.2	136.36	1264	1264;1251;1250	0	323.31	1.2261	0.99721	14.933	37	0	Median	0.68574	0.93315	9.7489	17	0	Median	1.463	1.1013	11.841	20	0	Median	19.1	22.7	1327000000	631960000	695040000	507350000
A0A0B4KGI6;Q9VN82;A0A0B4KG43;Q8IPP4;Q8IPP3;A0A0B4KF82;A0A0B4KFK9	A0A0B4KGI6;Q9VN82;A0A0B4KG43;Q8IPP4;Q8IPP3;A0A0B4KF82;A0A0B4KFK9	24;24;23;22;19;19;18	24;24;23;22;19;19;18	24;24;23;22;19;19;18		cno	>tr|A0A0B4KGI6|A0A0B4KGI6_DROME Canoe, isoform G OS=Drosophila melanogaster GN=cno PE=1 SV=1;>tr|Q9VN82|Q9VN82_DROME Canoe, isoform E OS=Drosophila melanogaster GN=cno PE=1 SV=2;>tr|A0A0B4KG43|A0A0B4KG43_DROME Canoe, isoform H OS=Drosophila melanogaster GN	7	24	24	24	12	20	12	20	12	20	16	16	16	216.31	1951	1951;2051;1968;1882;1817;1818;1721	0	83.591	1.0969	0.93381	13.591	20	0	Median	0.6823	0.95301	8.8039	8	0	Median	1.2397	0.91892	16.102	12	0	Median	8.3	13.7	941140000	447130000	494000000	202970000
A0A0B4KGI7;Q24151-2;Q24151-3	A0A0B4KGI7;Q24151-2;Q24151-3	28;28;19	1;1;1	1;1;1	Signal transducer and transcription activator	Stat92E	>tr|A0A0B4KGI7|A0A0B4KGI7_DROME Signal transducer and activator of transcription OS=Drosophila melanogaster GN=Stat92E PE=1 SV=1;>sp|Q24151-2|STAT_DROME Isoform C of Signal transducer and transcription activator OS=Drosophila melanogaster GN=Stat92E;>sp|Q2	3	28	1	1	24	21	1	0	1	0	41.7	1.2	1.2	91.794	811	811;754;628	1	-2	0.7814	1.0685	2.9526	2	0	Median	0.7814	1.0685	2.9526	2	0	Median	NaN	NaN	NaN	0	0	Median	36.1	29.7	27827000	14581000	13246000	27827000
A0A0B4KH41;A0A0B4KGI8;Q8IN16	A0A0B4KH41;A0A0B4KGI8;Q8IN16	3;3;3	3;3;3	3;3;3			>tr|A0A0B4KH41|A0A0B4KH41_DROME Uncharacterized protein, isoform C OS=Drosophila melanogaster GN=CG31465 PE=4 SV=1;>tr|A0A0B4KGI8|A0A0B4KGI8_DROME Uncharacterized protein, isoform B OS=Drosophila melanogaster GN=CG31465 PE=4 SV=1;>tr|Q8IN16|Q8IN16_DROME Un	3	3	3	3	1	2	1	2	1	2	4.1	4.1	4.1	78.113	690	690;730;952	1	-2	1.0977	1.0569	18.22	2	0	Median	NaN	NaN	NaN	1	0	Median	NaN	NaN	NaN	1	0	Median	1.4	2.6	214980000	120440000	94542000	176830000
A0A0B4KGK3;Q95RA8	A0A0B4KGK3;Q95RA8	10;10	10;10	10;10	MOB kinase activator-like 1	mats	>tr|A0A0B4KGK3|A0A0B4KGK3_DROME Mob as tumor suppressor, isoform B OS=Drosophila melanogaster GN=mats PE=4 SV=1;>sp|Q95RA8|MOB1_DROME MOB kinase activator-like 1 OS=Drosophila melanogaster GN=mats PE=1 SV=1	2	10	10	10	9	9	9	9	9	9	32.9	32.9	32.9	25.229	219	219;219	0	50.793	1.17	0.98247	26.574	21	0	Median	0.7037	0.9868	35.92	10	0	Median	1.378	0.96598	15.391	11	0	Median	32.4	32.4	3118300000	1579000000	1539300000	1488400000
A0A0B4KH73;A0A0B4KHX6;A8JR84;A0A0B4KGL8;Q86B80	A0A0B4KH73;A0A0B4KHX6;A8JR84;A0A0B4KGL8;Q86B80	4;4;4;4;4	4;4;4;4;4	4;4;4;4;4			>tr|A0A0B4KH73|A0A0B4KH73_DROME CG7029, isoform G OS=Drosophila melanogaster GN=CG7029 PE=4 SV=1;>tr|A0A0B4KHX6|A0A0B4KHX6_DROME CG7029, isoform I OS=Drosophila melanogaster GN=CG7029 PE=4 SV=1;>tr|A8JR84|A8JR84_DROME CG7029, isoform C OS=Drosophila melano	5	4	4	4	2	4	2	4	2	4	3.8	3.8	3.8	162.15	1471	1471;1506;1517;1694;1744	0	6.0328	1.0735	1.0007	25.178	4	0	Median	NaN	NaN	NaN	1	0	Median	1.2531	0.9392	22.749	3	0	Median	2	3.8	36556000	17590000	18966000	3871500
A0A0B4KGP8;Q24208;Q24208-2	A0A0B4KGP8;Q24208;Q24208-2	35;35;32	35;35;32	28;28;28	Eukaryotic translation initiation factor 2 subunit 3	eIF-2gamma	>tr|A0A0B4KGP8|A0A0B4KGP8_DROME Eukaryotic initiation factor 2gamma, isoform D OS=Drosophila melanogaster GN=eIF-2gamma PE=1 SV=1;>sp|Q24208|IF2G_DROME Eukaryotic translation initiation factor 2 subunit 3 OS=Drosophila melanogaster GN=eIF-2gamma PE=2 SV=1;	3	35	35	28	32	33	32	33	25	27	67.4	67.4	53.1	51.484	475	475;475;467	0	323.31	1.3813	1.0906	16.057	75	0	Median	0.67399	0.9213	13.121	33	0	Median	1.4843	1.1314	9.3544	42	0	Median	64.8	66.5	28057000000	14399000000	13657000000	14433000000
A0A0B4KGQ7;A0A0B4KHB3;Q9VCH2	A0A0B4KGQ7;A0A0B4KHB3;Q9VCH2	2;2;2	2;2;2	2;2;2		CG33111-RA	>tr|A0A0B4KGQ7|A0A0B4KGQ7_DROME Uncharacterized protein, isoform D OS=Drosophila melanogaster GN=CG33111 PE=1 SV=1;>tr|A0A0B4KHB3|A0A0B4KHB3_DROME Uncharacterized protein, isoform E OS=Drosophila melanogaster GN=CG33111 PE=1 SV=1;>tr|Q9VCH2|Q9VCH2_DROME FI	3	2	2	2	2	0	2	0	2	0	7.7	7.7	7.7	38.748	338	338;353;515	0.00020756	3.8694	0.82524	1.06	22.323	3	0	Median	0.82524	1.06	22.323	3	0	Median	NaN	NaN	NaN	0	0	Median	7.7	0	62876000	34479000	28397000	62876000
A0A0B4KGR4;Q7KS38	A0A0B4KGR4;Q7KS38	14;14	14;14	14;14	40S ribosomal protein S19b	RpS19b	>tr|A0A0B4KGR4|A0A0B4KGR4_DROME Ribosomal protein S19b, isoform C OS=Drosophila melanogaster GN=RpS19b PE=4 SV=1;>sp|Q7KS38|RS19B_DROME 40S ribosomal protein S19b OS=Drosophila melanogaster GN=RpS19b PE=2 SV=3	2	14	14	14	11	13	11	13	11	13	63.2	63.2	63.2	17.362	155	155;155	0	52.094	1.5566	1.1832	23.188	26	0	Median	0.64979	0.89502	18.98	11	0	Median	1.6633	1.2299	17.804	15	0	Median	58.1	63.2	5274300000	2642000000	2632300000	3092300000
Q9VEV1;A0A0B4KGS4	Q9VEV1;A0A0B4KGS4	26;26	26;26	26;26		Pak3	>tr|Q9VEV1|Q9VEV1_DROME LD10376p OS=Drosophila melanogaster GN=Pak3 PE=1 SV=1;>tr|A0A0B4KGS4|A0A0B4KGS4_DROME Pak3, isoform D OS=Drosophila melanogaster GN=Pak3 PE=1 SV=1	2	26	26	26	23	24	23	24	23	24	53.4	53.4	53.4	64.146	569	569;583	0	323.31	1.2483	0.98349	21.642	63	0	Median	0.66163	0.89628	20.52	28	0	Median	1.5026	1.1233	18.514	35	0	Median	48.9	48.9	4994500000	2571500000	2423000000	2579300000
Q9VEL0;C7LAF3;A0A0B4KGU2	Q9VEL0;C7LAF3;A0A0B4KGU2	1;1;1	1;1;1	1;1;1		lute;CG5319-RA	>tr|Q9VEL0|Q9VEL0_DROME FI18038p1 OS=Drosophila melanogaster GN=lute PE=2 SV=1;>tr|C7LAF3|C7LAF3_DROME IP21308p OS=Drosophila melanogaster GN=lute PE=2 SV=1;>tr|A0A0B4KGU2|A0A0B4KGU2_DROME Lute, isoform D OS=Drosophila melanogaster GN=lute PE=4 SV=1	3	1	1	1	1	0	1	0	1	0	1.5	1.5	1.5	71.999	677	677;727;735	0.0025555	2.0983	NaN	NaN	NaN	1	1	Median	NaN	NaN	NaN	1	1	Median	NaN	NaN	NaN	0	0	Median	1.5	0	5964700	2758100	3206600	5964700
A0A0B4KGU4;Q9VHP0;M9PBB5;P09052	A0A0B4KGU4;Q9VHP0	61;61;1;1	61;61;1;1	60;60;1;1	ATP-dependent RNA helicase bel	bel	>tr|A0A0B4KGU4|A0A0B4KGU4_DROME Belle, isoform B OS=Drosophila melanogaster GN=bel PE=4 SV=1;>sp|Q9VHP0|DDX3_DROME ATP-dependent RNA helicase bel OS=Drosophila melanogaster GN=bel PE=1 SV=1	4	61	61	60	58	57	58	57	57	56	72.2	72.2	72.2	85.413	801	801;798;661;661	0	323.31	1.1924	1.0567	10.39	153	0	Median	0.75717	1.0508	9.7388	74	0	Median	1.4665	1.0664	11.012	79	0	Median	70.4	72.2	28118000000	13579000000	14539000000	13096000000
A0A0B4KGV7;Q9VCG3	A0A0B4KGV7;Q9VCG3	12;12	12;12	12;12	Putative OPA3-like protein CG13603	CG13601	>tr|A0A0B4KGV7|A0A0B4KGV7_DROME Uncharacterized protein, isoform B OS=Drosophila melanogaster GN=CG13601 PE=4 SV=1;>sp|Q9VCG3|OPA32_DROME Putative OPA3-like protein CG13603 OS=Drosophila melanogaster GN=CG13601 PE=2 SV=1	2	12	12	12	10	10	10	10	10	10	55.2	55.2	55.2	31.118	277	277;255	0	167.72	0.96632	1.0256	9.4335	24	0	Median	0.72743	1.0057	8.6809	12	0	Median	1.3538	1.0298	9.5558	12	0	Median	51.6	48.7	2434300000	1277100000	1157200000	1356900000
Q9VEB9;A0A0B4KGW6	Q9VEB9;A0A0B4KGW6	1;1	1;1	1;1		Ssdp	>tr|Q9VEB9|Q9VEB9_DROME Sequence-specific single-stranded DNA-binding protein, isoform A OS=Drosophila melanogaster GN=Ssdp PE=1 SV=1;>tr|A0A0B4KGW6|A0A0B4KGW6_DROME Sequence-specific single-stranded DNA-binding protein, isoform D OS=Drosophila melanogaste	2	1	1	1	1	1	1	1	1	1	2.5	2.5	2.5	45.105	445	445;509	0.0035047	1.7952	NaN	NaN	NaN	1	1	Median	NaN	NaN	NaN	1	1	Median	NaN	NaN	NaN	0	0	Median	2.5	2.5	62203000	39533000	22671000	62203000
A0A0B4KH76;A0A0B4KGW7;Q9VGC3	A0A0B4KH76;A0A0B4KGW7;Q9VGC3	17;17;17	17;17;17	17;17;17	Conserved oligomeric Golgi complex subunit 1	CG4848	>tr|A0A0B4KH76|A0A0B4KH76_DROME CG4848, isoform B OS=Drosophila melanogaster GN=CG4848 PE=4 SV=1;>tr|A0A0B4KGW7|A0A0B4KGW7_DROME CG4848, isoform C OS=Drosophila melanogaster GN=CG4848 PE=4 SV=1;>sp|Q9VGC3|COG1_DROME Conserved oligomeric Golgi complex subun	3	17	17	17	15	13	15	13	15	13	25.5	25.5	25.5	96.539	854	854;886;886	0	138.09	0.77271	0.92406	13.054	23	0	Median	0.68943	0.96672	15.608	13	0	Median	1.1713	0.86561	7.2916	10	0	Median	23.3	19.9	1028000000	525410000	502630000	556650000
A0A0B4KGX1;Q01989-2;H1UUJ8;Q01989;A0A0B4LHV4;Q01989-3	A0A0B4KGX1;Q01989-2;H1UUJ8;Q01989;A0A0B4LHV4;Q01989-3	48;48;47;47;46;44	48;48;47;47;46;44	48;48;47;47;46;44	Myosin heavy chain 95F	jar;jar-RG	>tr|A0A0B4KGX1|A0A0B4KGX1_DROME Jaguar, isoform L OS=Drosophila melanogaster GN=jar PE=1 SV=1;>sp|Q01989-2|MYS9_DROME Isoform H of Myosin heavy chain 95F OS=Drosophila melanogaster GN=jar;>tr|H1UUJ8|H1UUJ8_DROME FI18104p1 OS=Drosophila melanogaster GN=jar	6	48	48	48	36	42	36	42	36	42	41.6	41.6	41.6	144.94	1268	1268;1268;1253;1253;1238;1073	0	221.82	0.83775	0.71901	47.067	75	0	Median	1.0367	1.405	11.987	35	0	Median	0.73472	0.54319	12.074	40	0	Median	34.3	37.9	2919500000	1588100000	1331300000	1112100000
A0A0B4KGX7;Q95TN8;Q9VWQ2-2;Q9VWQ2	A0A0B4KGX7;Q95TN8	4;4;1;1	4;4;1;1	3;3;0;0		gwl	>tr|A0A0B4KGX7|A0A0B4KGX7_DROME Greatwall, isoform B OS=Drosophila melanogaster GN=gwl PE=1 SV=1;>tr|Q95TN8|Q95TN8_DROME Greatwall, isoform A OS=Drosophila melanogaster GN=gwl PE=1 SV=1	4	4	4	3	3	3	3	3	3	2	6.1	6.1	5.1	88.715	803	803;846;481;483	0	13.522	0.87393	0.95168	16.765	3	0	Median	0.87393	1.1541	22.086	3	1	Median	0.96764	0.7598	168.24	4	3	Median	5.1	4.9	1223800000	1118900000	104970000	52117000
A0A0B4KGY1;Q9VHF4	A0A0B4KGY1;Q9VHF4	3;3	3;3	3;3		CG45050	>tr|A0A0B4KGY1|A0A0B4KGY1_DROME Uncharacterized protein, isoform H OS=Drosophila melanogaster GN=CG45050 PE=4 SV=1;>tr|Q9VHF4|Q9VHF4_DROME RE70963p OS=Drosophila melanogaster GN=CG45050 PE=2 SV=2	2	3	3	3	1	2	1	2	1	2	15.8	15.8	15.8	19.812	183	183;199	0	4.3758	NaN	NaN	NaN	1	0	Median	NaN	NaN	NaN	0	0	Median	NaN	NaN	NaN	1	0	Median	5.5	10.4	152470000	77420000	75051000	0
Q9V424;Q9VHB7;A0A0B4KGZ0	Q9V424;Q9VHB7;A0A0B4KGZ0	7;7;7	7;7;7	7;7;7		MBD-like	>tr|Q9V424|Q9V424_DROME Methyl-CpG binding domain protein-like, isoform B OS=Drosophila melanogaster GN=MBD-like PE=1 SV=1;>tr|Q9VHB7|Q9VHB7_DROME LD22928p OS=Drosophila melanogaster GN=MBD-like PE=1 SV=2;>tr|A0A0B4KGZ0|A0A0B4KGZ0_DROME Methyl-CpG binding	3	7	7	7	4	6	4	6	4	6	51.3	51.3	51.3	25.292	226	226;339;340	0	71.105	1.2381	0.954	19.055	6	0	Median	0.7275	1.0234	23.953	3	1	Median	1.3205	0.94596	6.6374	4	0	Median	28.3	45.1	516270000	243940000	272330000	179160000
A0A0B4KGZ1;A0A0B4KHA3;Q9VG09;Q9VG09-2	A0A0B4KGZ1;A0A0B4KHA3;Q9VG09;Q9VG09-2	2;2;2;2	2;2;2;2	2;2;2;2		yellow-f	>tr|A0A0B4KGZ1|A0A0B4KGZ1_DROME Yellow-f, isoform C OS=Drosophila melanogaster GN=yellow-f PE=1 SV=1;>tr|A0A0B4KHA3|A0A0B4KHA3_DROME Yellow-f, isoform B OS=Drosophila melanogaster GN=yellow-f PE=1 SV=1;>sp|Q9VG09|YELF_DROME L-dopachrome tautomerase yellow-	4	2	2	2	2	1	2	1	2	1	5.6	5.6	5.6	47.351	413	413;418;429;447	0	4.1152	0.7046	0.99205	29.158	3	0	Median	0.56747	0.81144	28.419	2	0	Median	NaN	NaN	NaN	1	0	Median	5.6	3.1	72194000	44374000	27820000	50041000
A0A0B4KH25;P08985	A0A0B4KH25;P08985	14;14	14;14	12;12	Histone H2A.v	His2Av	>tr|A0A0B4KH25|A0A0B4KH25_DROME Histone H2A OS=Drosophila melanogaster GN=His2Av PE=3 SV=1;>sp|P08985|H2AV_DROME Histone H2A.v OS=Drosophila melanogaster GN=His2Av PE=1 SV=2	2	14	14	12	13	13	13	13	11	11	66.7	66.7	60.3	14.981	141	141;141	0	133.19	1.1796	1.0534	32.672	65	0	Median	1.1216	1.5659	24.003	29	0	Median	1.2147	0.9074	16.108	36	0	Median	66.7	66.7	49676000000	23346000000	26331000000	27824000000
A0A0B4KH26;Q9VH20;A0A0B4KG32	A0A0B4KH26;Q9VH20;A0A0B4KG32	8;8;6	8;8;6	8;8;6	TATA box-binding protein-associated factor RNA polymerase I subunit B	CG6241	>tr|A0A0B4KH26|A0A0B4KH26_DROME TATA box-binding protein-associated factor RNA polymerase I subunit B, isoform C OS=Drosophila melanogaster GN=TAF1B PE=4 SV=1;>sp|Q9VH20|TAF1B_DROME TATA box-binding protein-associated factor RNA polymerase I subunit B OS=D	3	8	8	8	6	4	6	4	6	4	15	15	15	101.77	872	872;872;661	0	38.103	0.71381	0.93238	13.216	8	0	Median	0.65571	0.93238	10.488	6	0	Median	1.5169	1.0821	25.01	4	2	Median	11	7.1	301120000	158590000	142530000	203030000
A0A0B4KH28	A0A0B4KH28	26	26	1			>tr|A0A0B4KH28|A0A0B4KH28_DROME Syndapin, isoform C OS=Drosophila melanogaster GN=Synd PE=1 SV=1	1	26	26	1	19	22	19	22	1	1	54.7	54.7	6.5	56.038	495	495	0	152.81	1.126	0.96726	10.168	37	0	Median	0.75301	0.99663	12.877	18	0	Median	1.23	0.94917	6.224	19	0	Median	43.8	47.3	3518400000	1808600000	1709800000	1793900000
A0A0B4KH34;P22464-3;P22464-2;P22464	A0A0B4KH34;P22464-3;P22464-2;P22464	33;33;30;30	33;33;30;30	33;33;30;30	Annexin B9	AnxB9	>tr|A0A0B4KH34|A0A0B4KH34_DROME Annexin OS=Drosophila melanogaster GN=AnxB9 PE=1 SV=1;>sp|P22464-3|ANXB9_DROME Isoform c of Annexin B9 OS=Drosophila melanogaster GN=AnxB9;>sp|P22464-2|ANXB9_DROME Isoform b of Annexin B9 OS=Drosophila melanogaster GN=AnxB9;	4	33	33	33	31	29	31	29	31	29	61.4	61.4	61.4	35.944	324	324;324;324;324	0	300.01	1.2601	1.0392	11.45	106	0	Median	0.77294	1.0533	14.471	43	0	Median	1.3611	1.0193	8.8222	63	0	Median	61.4	58.6	79184000000	39509000000	39675000000	41008000000
A0A0B4KH36	A0A0B4KH36	129	1	1			>tr|A0A0B4KH36|A0A0B4KH36_DROME BIR repeat containing ubiquitin-conjugating enzyme, isoform C OS=Drosophila melanogaster GN=Bruce PE=1 SV=1	1	129	1	1	92	114	1	1	1	1	32.9	0.2	0.2	536.53	4852	4852	0.0059341	1.3898	0.92673	0.92952	15.997	2	0	Median	NaN	NaN	NaN	1	0	Median	NaN	NaN	NaN	1	0	Median	24.1	29	52382000	25698000	26684000	13482000
E1JIS7;A0A0B4KH39;Q24210;A8JR72;A8JR71;Q24210-2;Q24210-4	E1JIS7;A0A0B4KH39;Q24210	10;10;10;1;1;1;1	10;10;10;1;1;1;1	10;10;10;1;1;1;1	Peripheral plasma membrane protein CASK	CASK	>tr|E1JIS7|E1JIS7_DROME CASK ortholog, isoform F OS=Drosophila melanogaster GN=CASK PE=1 SV=1;>tr|A0A0B4KH39|A0A0B4KH39_DROME CASK ortholog, isoform H OS=Drosophila melanogaster GN=CASK PE=1 SV=1;>sp|Q24210|CSKP_DROME Peripheral plasma membrane protein CAS	7	10	10	10	7	8	7	8	7	8	13.6	13.6	13.6	102.45	916	916;929;898;469;591;591;609	0	30.709	1.0392	1.0919	21.052	11	0	Median	0.92723	1.3016	12.244	6	0	Median	1.2387	0.89509	13.032	5	0	Median	9.3	11.6	509780000	222980000	286800000	175600000
A0A0B4KH54;Q9VFL5	A0A0B4KH54;Q9VFL5	9;9	9;9	9;9	Methionine--tRNA ligase, mitochondrial	Aats-met	>tr|A0A0B4KH54|A0A0B4KH54_DROME Mitochondrial methionyl-tRNA synthetase, isoform B OS=Drosophila melanogaster GN=MetRS-m PE=3 SV=1;>sp|Q9VFL5|SYMM_DROME Methionine--tRNA ligase, mitochondrial OS=Drosophila melanogaster GN=Aats-met-m PE=2 SV=2	2	9	9	9	4	7	4	7	4	7	18.6	18.6	18.6	65.998	582	582;582	0	37.907	1.0216	1.0685	112.07	6	0	Median	0.73647	1.0244	41.938	3	1	Median	1.6184	1.2011	142.8	4	0	Median	10.7	15.1	532440000	258680000	273760000	122650000
Q9VB04;Q7KRX5;A0A0B4KH64	Q9VB04;Q7KRX5;A0A0B4KH64	14;14;14	14;14;14	14;14;14		btz	>tr|Q9VB04|Q9VB04_DROME Barentsz, isoform A OS=Drosophila melanogaster GN=btz PE=1 SV=1;>tr|Q7KRX5|Q7KRX5_DROME Barentsz, isoform B OS=Drosophila melanogaster GN=btz PE=1 SV=1;>tr|A0A0B4KH64|A0A0B4KH64_DROME Barentsz, isoform D OS=Drosophila melanogaster G	3	14	14	14	11	12	11	12	11	12	22.1	22.1	22.1	83.669	761	761;782;806	0	71.575	0.79153	0.88933	19.982	27	0	Median	0.62203	0.89032	24.371	14	0	Median	1.1897	0.87919	14.683	13	0	Median	19.4	19.4	827770000	438500000	389260000	388410000
Q8IMR0;Q8IMR1;B7Z0Q8;A0A0B4KH68	Q8IMR0;Q8IMR1;B7Z0Q8;A0A0B4KH68	1;1;1;1	1;1;1;1	1;1;1;1		Lerp	>tr|Q8IMR0|Q8IMR0_DROME Lysosomal enzyme receptor protein OS=Drosophila melanogaster GN=Lerp PE=1 SV=2;>tr|Q8IMR1|Q8IMR1_DROME LD05154p OS=Drosophila melanogaster GN=Lerp PE=1 SV=2;>tr|B7Z0Q8|B7Z0Q8_DROME Lysosomal enzyme receptor protein, isoform D OS=Dro	4	1	1	1	0	1	0	1	0	1	1.2	1.2	1.2	97.154	886	886;887;917;918	0.0075672	1.1793	NaN	NaN	NaN	1	0	Median	NaN	NaN	NaN	0	0	Median	NaN	NaN	NaN	1	0	Median	0	1.2	23370000	9577700	13792000	0
Q9VEZ8;A0A0B4KH81;P52168	Q9VEZ8;A0A0B4KH81;P52168	4;4;4	4;4;4	4;4;4	GATA-binding factor A	pnr	>tr|Q9VEZ8|Q9VEZ8_DROME Pannier, isoform B OS=Drosophila melanogaster GN=pnr PE=2 SV=3;>tr|A0A0B4KH81|A0A0B4KH81_DROME Pannier, isoform C OS=Drosophila melanogaster GN=pnr PE=4 SV=1;>sp|P52168|PNR_DROME GATA-binding factor A OS=Drosophila melanogaster GN=p	3	4	4	4	4	1	4	1	4	1	12.3	12.3	12.3	51.747	488	488;537;540	0	40.922	0.77275	1.0084	9.4476	3	0	Median	0.72649	1.0597	16.894	4	2	Median	NaN	NaN	NaN	1	0	Median	12.3	2	240580000	130720000	109850000	161030000
A0A0B4KH85;Q9VEW2	A0A0B4KH85;Q9VEW2	4;4	4;4	4;4	Putative SERF-like protein	CG17931	>tr|A0A0B4KH85|A0A0B4KH85_DROME Uncharacterized protein, isoform C OS=Drosophila melanogaster GN=CG17931 PE=4 SV=1;>sp|Q9VEW2|SERFL_DROME Putative SERF-like protein OS=Drosophila melanogaster GN=CG17931 PE=3 SV=1	2	4	4	4	4	2	4	2	4	2	38.3	38.3	38.3	6.8847	60	60;60	0	6.5026	0.76468	1.0232	11.484	7	0	Median	0.71249	1.0232	12.077	5	0	Median	1.441	1.0066	14.102	2	0	Median	38.3	16.7	603200000	287570000	315640000	313420000
A0A0B4KH87;Q9VAT1	A0A0B4KH87;Q9VAT1	3;3	3;3	3;3			>tr|A0A0B4KH87|A0A0B4KH87_DROME CG1647, isoform B OS=Drosophila melanogaster GN=CG1647 PE=1 SV=1;>tr|Q9VAT1|Q9VAT1_DROME CG1647, isoform A OS=Drosophila melanogaster GN=CG1647 PE=1 SV=1	2	3	3	3	1	2	1	2	1	2	3.8	3.8	3.8	135.7	1218	1218;1222	0	6.6378	58.351	77.92	262.01	3	2	Plateau	NaN	NaN	NaN	1	1	Median	1.5121	1.1524	59.923	2	1	Median	1.3	2.5	144140000	11882000	132260000	118880000
Q5BIH5;A0A0B4KH88;Q9VEV4	Q5BIH5;A0A0B4KH88;Q9VEV4	6;6;6	6;6;6	6;6;6		ema	>tr|Q5BIH5|Q5BIH5_DROME Endosomal maturation defective, isoform B OS=Drosophila melanogaster GN=ema PE=2 SV=1;>tr|A0A0B4KH88|A0A0B4KH88_DROME Endosomal maturation defective, isoform C OS=Drosophila melanogaster GN=ema PE=4 SV=1;>tr|Q9VEV4|Q9VEV4_DROME Endo	3	6	6	6	3	4	3	4	3	4	7.1	7.1	7.1	111.72	998	998;1028;1067	0	9.2557	1.3637	1.0797	6.2562	5	0	Median	0.76811	1.0797	95.36	3	1	Median	1.442	1.0394	7.6609	3	0	Median	3.6	4.4	128320000	68274000	60048000	64728000
B7Z0L1;B7Z0L0;Q9VES3;Q8INA9;A0A0B4KH94;A8JR25;P10674	B7Z0L1;B7Z0L0;Q9VES3;Q8INA9;A0A0B4KH94;A8JR25;P10674	16;16;16;16;16;16;16	16;16;16;16;16;16;16	16;16;16;16;16;16;16	Fasciclin-1	Fas1	>tr|B7Z0L1|B7Z0L1_DROME Fasciclin 1, isoform E OS=Drosophila melanogaster GN=Fas1 PE=1 SV=1;>tr|B7Z0L0|B7Z0L0_DROME Fasciclin 1, isoform F OS=Drosophila melanogaster GN=Fas1 PE=1 SV=1;>tr|Q9VES3|Q9VES3_DROME FI05280p OS=Drosophila melanogaster GN=Fas1 PE=1	7	16	16	16	11	14	11	14	11	14	32.7	32.7	32.7	69.486	624	624;636;649;655;661;662;652	0	90.329	0.88307	0.72031	49.162	26	0	Median	1.1425	1.4719	16.323	12	0	Median	0.78141	0.60726	16.163	14	0	Median	24	27.4	1265600000	671650000	594000000	472300000
A0A0B4KHA0;Q9I7J2	A0A0B4KHA0;Q9I7J2	1;1	1;1	1;1		m-cup	>tr|A0A0B4KHA0|A0A0B4KHA0_DROME Mann-cup, isoform B OS=Drosophila melanogaster GN=m-cup PE=4 SV=1;>tr|Q9I7J2|Q9I7J2_DROME FI19351p1 OS=Drosophila melanogaster GN=m-cup PE=2 SV=2	2	1	1	1	1	1	1	1	1	1	1.6	1.6	1.6	80.088	701	701;702	0.0072093	1.2211	0.97749	0.98593	1.1738	2	1	Median	NaN	NaN	NaN	1	0	Median	NaN	NaN	NaN	1	1	Median	1.6	1.6	80338000	39586000	40751000	34488000
A0A0B4KHN4;A0A0B4KHA2;Q9VEK6;Q9VEK6-2	A0A0B4KHN4;A0A0B4KHA2;Q9VEK6;Q9VEK6-2	14;14;14;13	14;14;14;13	14;14;14;13	Leucine-rich repeat protein soc-2 homolog	Sur-8	>tr|A0A0B4KHN4|A0A0B4KHN4_DROME Sur-8, isoform F OS=Drosophila melanogaster GN=Sur-8 PE=4 SV=1;>tr|A0A0B4KHA2|A0A0B4KHA2_DROME Sur-8, isoform E OS=Drosophila melanogaster GN=Sur-8 PE=4 SV=1;>sp|Q9VEK6|SUR8_DROME Leucine-rich repeat protein soc-2 homolog OS	4	14	14	14	10	9	10	9	10	9	31.7	31.7	31.7	69.371	641	641;694;641;527	0	69.687	0.89597	0.91622	12.316	18	0	Median	0.66505	0.93623	10.02	9	0	Median	1.2217	0.89664	14.56	9	0	Median	22.6	21.5	783090000	378670000	404420000	304010000
Q9VCB2;A0A0B4KHC8	Q9VCB2;A0A0B4KHC8	1;1	1;1	1;1		Spps	>tr|Q9VCB2|Q9VCB2_DROME LD04007p OS=Drosophila melanogaster GN=Spps PE=2 SV=1;>tr|A0A0B4KHC8|A0A0B4KHC8_DROME Sp1-like factor for pairing sensitive-silencing, isoform B OS=Drosophila melanogaster GN=Spps PE=4 SV=1	2	1	1	1	0	1	0	1	0	1	2.3	2.3	2.3	102.02	968	968;985	0.0015857	2.3366	NaN	NaN	NaN	1	0	Median	NaN	NaN	NaN	0	0	Median	NaN	NaN	NaN	1	0	Median	0	2.3	10856000	6255600	4600400	0
B7Z0R2;A0A0B4KHD2;Q9VAS8	B7Z0R2;A0A0B4KHD2;Q9VAS8	14;14;14	14;14;14	14;14;14		spg	>tr|B7Z0R2|B7Z0R2_DROME Sponge, isoform D OS=Drosophila melanogaster GN=spg PE=1 SV=2;>tr|A0A0B4KHD2|A0A0B4KHD2_DROME Sponge, isoform F OS=Drosophila melanogaster GN=spg PE=1 SV=1;>tr|Q9VAS8|Q9VAS8_DROME Sponge, isoform E OS=Drosophila melanogaster GN=spg	3	14	14	14	6	12	6	12	6	12	8.9	8.9	8.9	227.05	2002	2002;2008;2187	0	76.72	1.0416	0.88165	21.489	13	0	Median	0.52297	0.72909	15.341	5	0	Median	1.387	1.0005	18.571	8	0	Median	3.6	7.9	903900000	395260000	508640000	90192000
A0A0B4KHD3;Q7KSC4	A0A0B4KHD3;Q7KSC4	1;1	1;1	1;1	Mitochondrial pyruvate carrier 1	Mpc1	>tr|A0A0B4KHD3|A0A0B4KHD3_DROME Mitochondrial pyruvate carrier, isoform C OS=Drosophila melanogaster GN=Mpc1 PE=1 SV=1;>sp|Q7KSC4|MPC1_DROME Mitochondrial pyruvate carrier 1 OS=Drosophila melanogaster GN=Mpc1 PE=3 SV=1	2	1	1	1	1	1	1	1	1	1	8.4	8.4	8.4	12.261	107	107;107	0.0017797	2.2731	0.80325	0.81671	22.941	2	0	Median	NaN	NaN	NaN	1	0	Median	NaN	NaN	NaN	1	0	Median	8.4	8.4	68711000	33813000	34898000	40706000
A0A0B4KHD4;Q95R48	A0A0B4KHD4;Q95R48	15;15	15;15	12;12	Organic cation transporter-like protein	Orct2	>tr|A0A0B4KHD4|A0A0B4KHD4_DROME Organic cation transporter 2, isoform B OS=Drosophila melanogaster GN=Orct2 PE=4 SV=1;>sp|Q95R48|OCTL_DROME Organic cation transporter-like protein OS=Drosophila melanogaster GN=Orct2 PE=2 SV=2	2	15	15	12	11	14	11	14	8	11	19.2	19.2	15.3	63.166	567	567;567	0	160.66	1.1049	1.0485	25.026	89	0	Median	0.62775	0.86202	11.534	43	0	Median	1.7503	1.2993	15.239	46	0	Median	16	17.6	4379900000	2080500000	2299400000	1844000000
A0A0B4KHD9;A0A0B4KHS5;Q9VC90;A0A0B4KI02;Q8IGI0	A0A0B4KHD9;A0A0B4KHS5;Q9VC90;A0A0B4KI02;Q8IGI0	1;1;1;1;1	1;1;1;1;1	1;1;1;1;1			>tr|A0A0B4KHD9|A0A0B4KHD9_DROME CG5746, isoform E OS=Drosophila melanogaster GN=CG5746 PE=1 SV=1;>tr|A0A0B4KHS5|A0A0B4KHS5_DROME CG5746, isoform G OS=Drosophila melanogaster GN=CG5746 PE=1 SV=1;>tr|Q9VC90|Q9VC90_DROME CG5746, isoform A OS=Drosophila melano	5	1	1	1	1	1	1	1	1	1	3.1	3.1	3.1	45.955	451	451;454;457;474;480	0	3.9468	0.85855	0.9956	23.817	4	0	Median	0.68134	0.93579	29.128	3	0	Median	1.3893	1.0139	6.1819	2	1	Median	3.1	3.1	396870000	195890000	200980000	226410000
A0A0B4KHE9;A0A0B4KI10;Q9V3P6;Q9V3P6-2	A0A0B4KHE9;A0A0B4KI10;Q9V3P6;Q9V3P6-2	65;65;65;56	65;65;65;56	65;65;65;56	26S proteasome non-ATPase regulatory subunit 1	Rpn2	>tr|A0A0B4KHE9|A0A0B4KHE9_DROME Regulatory particle non-ATPase 2, isoform C OS=Drosophila melanogaster GN=Rpn2 PE=4 SV=1;>tr|A0A0B4KI10|A0A0B4KI10_DROME Regulatory particle non-ATPase 2, isoform B OS=Drosophila melanogaster GN=Rpn2 PE=4 SV=1;>sp|Q9V3P6|PSM	4	65	65	65	57	60	57	60	57	60	61.9	61.9	61.9	113.2	1020	1020;1029;1020;946	0	323.31	0.90181	1.0244	11.253	199	0	Median	0.77562	1.093	10.101	100	0	Median	1.3256	0.97565	9.9461	99	0	Median	57.5	60.6	44769000000	21622000000	23146000000	18148000000
A0A0B4KHH2;Q95SP2	A0A0B4KHH2;Q95SP2	11;11	11;11	11;11	E3 ubiquitin-protein ligase HRD1	sip3	>tr|A0A0B4KHH2|A0A0B4KHH2_DROME Septin interacting protein 3, isoform B OS=Drosophila melanogaster GN=sip3 PE=1 SV=1;>sp|Q95SP2|HRD1_DROME E3 ubiquitin-protein ligase HRD1 OS=Drosophila melanogaster GN=sip3 PE=1 SV=1	2	11	11	11	11	8	11	8	11	8	17.1	17.1	17.1	69.272	626	626;626	0	26.705	0.98216	0.99115	15.959	33	0	Median	0.74266	1.0329	13.621	17	0	Median	1.3416	0.96663	16.306	16	0	Median	17.1	12	1158300000	558810000	599500000	446070000
A0A0B4KHH6;Q9VAF4;A0A0B4LHU7;REV__Q5LJZ2	A0A0B4KHH6;Q9VAF4;A0A0B4LHU7	8;8;8;1	8;8;8;1	8;8;8;1		dgt1	>tr|A0A0B4KHH6|A0A0B4KHH6_DROME Dim gamma-tubulin 1, isoform B OS=Drosophila melanogaster GN=dgt1 PE=1 SV=1;>tr|Q9VAF4|Q9VAF4_DROME Dim gamma-tubulin 1, isoform A OS=Drosophila melanogaster GN=dgt1 PE=1 SV=2;>tr|A0A0B4LHU7|A0A0B4LHU7_DROME Dim gamma-tubuli	4	8	8	8	4	7	4	7	4	7	19.8	19.8	19.8	49.433	425	425;484;589;1641	0	37.324	1.409	1.0059	13.513	8	0	Median	0.65674	0.93612	11.574	3	0	Median	1.4724	1.0482	9.1945	5	0	Median	12.2	18.1	291080000	148760000	142330000	139340000
A0A0B4KHH7;Q9VC03;Q7KS06	A0A0B4KHH7;Q9VC03;Q7KS06	12;11;10	12;11;10	12;11;10		Nmnat	>tr|A0A0B4KHH7|A0A0B4KHH7_DROME Nicotinamide-nucleotide adenylyltransferase OS=Drosophila melanogaster GN=Nmnat PE=1 SV=1;>tr|Q9VC03|Q9VC03_DROME Nicotinamide-nucleotide adenylyltransferase OS=Drosophila melanogaster GN=Nmnat PE=1 SV=4;>tr|Q7KS06|Q7KS06_DR	3	12	12	12	8	10	8	10	8	10	41.6	41.6	41.6	40.053	358	358;389;297	0	73.127	0.78472	0.99617	14.46	28	0	Median	0.65022	0.90819	10.284	15	0	Median	1.4758	1.1064	9.5377	13	0	Median	22.6	41.3	3021400000	1572300000	1449100000	1721100000
A0A0B4KHH8;A0A0B4KHI4;A8JR54;Q8IN47;Q8IN48;A0A0B4KHT5;A0A0B4KH21;A0A0B4KH24;Q9VDI8;A0A0B4KGK5	A0A0B4KHH8;A0A0B4KHI4;A8JR54;Q8IN47;Q8IN48;A0A0B4KHT5;A0A0B4KH21;A0A0B4KH24;Q9VDI8;A0A0B4KGK5	31;31;29;29;29;27;26;26;26;22	31;31;29;29;29;27;26;26;26;22	2;2;0;0;0;2;0;0;0;0		Syp	>tr|A0A0B4KHH8|A0A0B4KHH8_DROME Syncrip, isoform K OS=Drosophila melanogaster GN=Syp PE=1 SV=1;>tr|A0A0B4KHI4|A0A0B4KHI4_DROME Syncrip, isoform Q OS=Drosophila melanogaster GN=Syp PE=1 SV=1;>tr|A8JR54|A8JR54_DROME Syncrip, isoform H OS=Drosophila melanogas	10	31	31	2	25	30	25	30	1	2	41.2	41.2	4.4	82.393	753	753;761;534;563;571;761;603;611;707;699	0	194.42	1.1307	0.98209	11.196	67	0	Median	0.7153	1.0055	11.516	32	0	Median	1.2816	0.95638	10.427	35	0	Median	35.6	41.2	6369300000	3268500000	3100800000	3073600000
A0A0B4KHI5;Q9VBY8;A8JRA6	A0A0B4KHI5;Q9VBY8;A8JRA6	39;39;38	39;39;38	39;39;38		Unc-13-4B	>tr|A0A0B4KHI5|A0A0B4KHI5_DROME Unc-13 ortholog 4B, isoform E OS=Drosophila melanogaster GN=Unc-13-4B PE=1 SV=1;>tr|Q9VBY8|Q9VBY8_DROME Unc-13 ortholog 4B, isoform C OS=Drosophila melanogaster GN=Unc-13-4B PE=1 SV=5;>tr|A8JRA6|A8JRA6_DROME Unc-13 ortholog	3	39	39	39	33	36	33	36	33	36	32.9	32.9	32.9	130.76	1143	1143;1153;1128	0	210.48	0.85377	0.94699	15.662	66	0	Median	0.75792	1.0317	9.0959	34	0	Median	1.1072	0.84843	13.632	32	0	Median	29	30.5	6533100000	3399200000	3133900000	2733100000
A0A0B4KHJ1;P25867	A0A0B4KHJ1;P25867	7;7	7;7	7;7	Ubiquitin-conjugating enzyme E2-17 kDa	eff	>tr|A0A0B4KHJ1|A0A0B4KHJ1_DROME Effete, isoform B OS=Drosophila melanogaster GN=eff PE=3 SV=1;>sp|P25867|UBCD1_DROME Ubiquitin-conjugating enzyme E2-17 kDa OS=Drosophila melanogaster GN=eff PE=2 SV=1	2	7	7	7	6	7	6	7	6	7	52.4	52.4	52.4	16.678	147	147;147	0	80.067	1.2292	1.027	11.176	17	0	Median	0.84401	1.1049	8.6684	7	0	Median	1.3587	0.97088	7.3714	10	0	Median	48.3	52.4	5988800000	3005000000	2983900000	3402400000
A0A0B4KHJ5;Q9VFC8-2;Q9VFC8	A0A0B4KHJ5;Q9VFC8-2;Q9VFC8	22;22;22	22;22;22	22;22;22	Glycogen [starch] synthase	GlyS	>tr|A0A0B4KHJ5|A0A0B4KHJ5_DROME Glycogen synthase, isoform D OS=Drosophila melanogaster GN=GlyS PE=1 SV=1;>sp|Q9VFC8-2|GYS_DROME Isoform B of Glycogen [starch] synthase OS=Drosophila melanogaster GN=GlyS;>sp|Q9VFC8|GYS_DROME Glycogen [starch] synthase OS=D	3	22	22	22	16	17	16	17	16	17	44.8	44.8	44.8	79.233	689	689;689;709	0	118.73	1.5724	1.2159	46.988	30	0	Median	0.4227	0.56039	17.805	14	0	Median	1.9908	1.4599	13.088	16	0	Median	36.1	34.4	1435600000	685400000	750240000	563080000
A0A0B4KHJ7;Q9Y0I1	A0A0B4KHJ7;Q9Y0I1	14;14	14;14	14;14	NuA4 complex subunit EAF3 homolog	MRG15	>tr|A0A0B4KHJ7|A0A0B4KHJ7_DROME MORF-related gene 15, isoform B OS=Drosophila melanogaster GN=MRG15 PE=4 SV=1;>sp|Q9Y0I1|EAF3_DROME NuA4 complex subunit EAF3 homolog OS=Drosophila melanogaster GN=MRG15 PE=1 SV=1	2	14	14	14	10	9	10	9	10	9	40.8	40.8	40.8	47.723	429	429;424	0	185.01	1.2877	0.99578	15.617	15	0	Median	0.67383	0.94807	15.887	6	0	Median	1.4111	1.0326	10.302	9	0	Median	29.4	37.1	875450000	457260000	418190000	503700000
Q9VBQ6;A0A0B4KHK0	Q9VBQ6;A0A0B4KHK0	23;23	23;23	23;23		Dhap-at	>tr|Q9VBQ6|Q9VBQ6_DROME Dihydroxyacetone phosphate acyltransferase, isoform A OS=Drosophila melanogaster GN=Dhap-at PE=2 SV=2;>tr|A0A0B4KHK0|A0A0B4KHK0_DROME Dihydroxyacetone phosphate acyltransferase, isoform C OS=Drosophila melanogaster GN=Dhap-at PE=4 S	2	23	23	23	21	19	21	19	21	19	35.1	35.1	35.1	82.524	724	724;807	0	91.871	0.85206	0.99244	9.7939	42	0	Median	0.78868	1.0689	10.091	24	0	Median	1.2824	0.96363	8.6586	18	0	Median	33.8	30.5	3415400000	1605100000	1810300000	1411800000
Q9VDE3;A0A0B4KHK1	Q9VDE3;A0A0B4KHK1	4;4	4;4	4;4		slmb	>tr|Q9VDE3|Q9VDE3_DROME LD08669p OS=Drosophila melanogaster GN=slmb PE=2 SV=1;>tr|A0A0B4KHK1|A0A0B4KHK1_DROME Supernumerary limbs, isoform B OS=Drosophila melanogaster GN=slmb PE=4 SV=1	2	4	4	4	1	4	1	4	1	4	9.8	9.8	9.8	58.952	510	510;597	0.00020683	3.7478	1.2169	1.0138	6.8698	8	0	Median	0.76893	1.0087	5.8989	3	0	Median	1.2681	1.0189	8.0701	5	0	Median	1.8	9.8	133490000	61751000	71734000	32405000
A0A0B4KHL7;P91928;A0A0B4KGN2;P91928-2	A0A0B4KHL7;P91928;A0A0B4KGN2	59;59;58;15	59;59;58;15	59;59;58;15	MICOS complex subunit Mic60	CG6455	>tr|A0A0B4KHL7|A0A0B4KHL7_DROME MICOS complex subunit MIC60 OS=Drosophila melanogaster GN=Mitofilin PE=3 SV=1;>sp|P91928|MIC60_DROME MICOS complex subunit Mic60 OS=Drosophila melanogaster GN=Mitofilin PE=1 SV=4;>tr|A0A0B4KGN2|A0A0B4KGN2_DROME MICOS complex	4	59	59	59	54	51	54	51	54	51	58.9	58.9	58.9	82.013	739	739;739;746;221	0	323.31	1.1312	0.99395	10.463	130	0	Median	0.74442	1.0075	13.128	64	0	Median	1.3306	0.98497	6.9017	66	0	Median	53.7	57.6	15221000000	7603400000	7617500000	7173800000
A0A0B4KHN3	A0A0B4KHN3	28	1	1			>tr|A0A0B4KHN3|A0A0B4KHN3_DROME Scribbled, isoform S OS=Drosophila melanogaster GN=scrib PE=1 SV=1	1	28	1	1	23	22	1	0	1	0	21.9	0.4	0.4	199.86	1859	1859	1	-2	NaN	NaN	NaN	1	0	Median	NaN	NaN	NaN	1	0	Median	NaN	NaN	NaN	0	0	Median	17.8	19	471490000	296600000	174890000	471490000
Q0KI58;A0A0B4KHP7;Q8IN90;Q5BIJ2;B7Z0L6;A0A0B4KHB9;Q9VEC6;B7Z0L7;Q8IN89	Q0KI58;A0A0B4KHP7;Q8IN90;Q5BIJ2;B7Z0L6;A0A0B4KHB9;Q9VEC6;B7Z0L7;Q8IN89	22;22;21;21;21;21;16;15;15	22;22;21;21;21;21;16;15;15	20;20;19;19;19;19;14;13;13		PP2A-B	>tr|Q0KI58|Q0KI58_DROME PP2A-B, isoform D OS=Drosophila melanogaster GN=PP2A-B PE=1 SV=1;>tr|A0A0B4KHP7|A0A0B4KHP7_DROME PP2A-B, isoform P OS=Drosophila melanogaster GN=PP2A-B PE=1 SV=1;>tr|Q8IN90|Q8IN90_DROME PP2A-B, isoform C OS=Drosophila melanogas	9	22	22	20	19	19	19	19	17	17	35.2	35.2	32.4	75.266	670	670;683;554;656;703;716;951;438;984	0	199.71	0.78714	0.98762	8.4418	33	0	Median	0.70749	0.93964	6.0799	17	0	Median	1.3742	1.0326	7.1116	16	0	Median	29.3	33.1	3375200000	1628400000	1746800000	1386500000
A0A0B4KHQ0;Q05652	A0A0B4KHQ0;Q05652	21;21	21;21	21;21	Serine/threonine-protein kinase pelle	pll	>tr|A0A0B4KHQ0|A0A0B4KHQ0_DROME Pelle, isoform B OS=Drosophila melanogaster GN=pll PE=3 SV=1;>sp|Q05652|KPEL_DROME Serine/threonine-protein kinase pelle OS=Drosophila melanogaster GN=pll PE=1 SV=1	2	21	21	21	19	16	19	16	19	16	46.9	46.9	46.9	56.159	501	501;501	0	58.654	0.94102	0.9872	21.962	33	0	Median	0.77853	1.108	18.607	18	0	Median	1.121	0.8341	16.524	15	0	Median	42.7	34.5	3245500000	1669700000	1575700000	1755200000
Q9VDZ1;A0A0B4KHR2	Q9VDZ1;A0A0B4KHR2	8;8	8;8	8;8			>tr|Q9VDZ1|Q9VDZ1_DROME CG5555, isoform A OS=Drosophila melanogaster GN=CG5555 PE=1 SV=2;>tr|A0A0B4KHR2|A0A0B4KHR2_DROME CG5555, isoform B OS=Drosophila melanogaster GN=CG5555 PE=1 SV=1	2	8	8	8	5	6	5	6	5	6	21.4	21.4	21.4	63.138	555	555;558	0	55.484	0.84306	1.0094	33.283	12	0	Median	0.73369	1.0022	31.039	7	0	Median	1.3622	1.0166	37.765	5	0	Median	12.8	16.9	1942400000	878970000	1063400000	765990000
A0A0B4KHR8;Q9VCA8;A0A0B4K725;A0A0B4LHK4;A0A0B4KHZ8	A0A0B4KHR8;Q9VCA8;A0A0B4K725;A0A0B4LHK4;A0A0B4KHZ8	133;133;132;116;116	133;133;132;116;116	133;133;132;116;116	Ankyrin repeat and KH domain-containing protein mask	mask	>tr|A0A0B4KHR8|A0A0B4KHR8_DROME Multiple ankyrin repeats single KH domain, isoform E OS=Drosophila melanogaster GN=mask PE=4 SV=1;>sp|Q9VCA8|ANKHM_DROME Ankyrin repeat and KH domain-containing protein mask OS=Drosophila melanogaster GN=mask PE=1 SV=2;>tr|A	5	133	133	133	111	122	111	122	111	122	44.6	44.6	44.6	423.07	4000	4000;4001;4010;3623;3636	0	323.31	1.2116	1.0466	14.681	288	0	Median	0.86013	1.1653	15.257	125	0	Median	1.3041	0.98589	9.7972	163	0	Median	36.8	42.1	13421000000	6306200000	7114700000	4127000000
A0A0B4KHS9;P48461	A0A0B4KHS9;P48461	19;19	5;5	5;5	Serine/threonine-protein phosphatase alpha-1 isoform	Pp1alpha-96A	>tr|A0A0B4KHS9|A0A0B4KHS9_DROME Serine/threonine-protein phosphatase OS=Drosophila melanogaster GN=Pp1alpha-96A PE=3 SV=1;>sp|P48461|PP11_DROME Serine/threonine-protein phosphatase alpha-1 isoform OS=Drosophila melanogaster GN=Pp1alpha-96A PE=1 SV=1	2	19	5	5	18	17	4	4	4	4	56	14.7	14.7	37.37	327	327;327	0	13.002	1.1774	0.97005	21.083	9	0	Median	0.9086	1.3039	6.5801	4	0	Median	1.2374	0.88848	6.0358	5	0	Median	56	49.8	915330000	430900000	484430000	429850000
A0A0B4KHT9;Q9I7I0	A0A0B4KHT9;Q9I7I0	2;2	2;2	2;2	G2/mitotic-specific cyclin-B3	CycB3	>tr|A0A0B4KHT9|A0A0B4KHT9_DROME Cyclin B3, isoform B OS=Drosophila melanogaster GN=CycB3 PE=3 SV=1;>sp|Q9I7I0|CCNB3_DROME G2/mitotic-specific cyclin-B3 OS=Drosophila melanogaster GN=CycB3 PE=1 SV=1	2	2	2	2	0	2	0	2	0	2	4.7	4.7	4.7	64.771	575	575;575	0	10.934	1.5004	1.123	7.5263	2	0	Median	NaN	NaN	NaN	0	0	Median	1.5004	1.123	7.5263	2	0	Median	0	4.7	20897000	8365800	12531000	0
A0A0B4KHU1;Q9VDG2	A0A0B4KHU1;Q9VDG2	8;8	8;8	8;8	RalA-binding protein 1	Rlip	>tr|A0A0B4KHU1|A0A0B4KHU1_DROME Ral interacting protein, isoform B OS=Drosophila melanogaster GN=Rlip PE=4 SV=1;>sp|Q9VDG2|RLIP_DROME RalA-binding protein 1 OS=Drosophila melanogaster GN=Rlip PE=1 SV=1	2	8	8	8	6	3	6	3	6	3	15.9	15.9	15.9	71.794	624	624;625	0	56.028	0.72732	0.89942	66.373	9	0	Median	0.61963	0.82765	83.167	6	0	Median	1.3085	0.95227	10.37	3	0	Median	13.6	5.3	470210000	236660000	233550000	265740000
A0A0B4KI15;A0A0B4KHV0;P26016-3;P26016-2;P30430;P26016	A0A0B4KI15;A0A0B4KHV0;P26016-3;P26016-2;P30430;P26016	1;1;1;1;1;1	1;1;1;1;1;1	1;1;1;1;1;1	Furin-like protease 1, isoforms 1/1-X/2;Furin-like protease 1, isoform 1-CRR	Fur1	>tr|A0A0B4KI15|A0A0B4KI15_DROME Furin 1, isoform H OS=Drosophila melanogaster GN=Fur1 PE=3 SV=1;>tr|A0A0B4KHV0|A0A0B4KHV0_DROME Furin 1, isoform J OS=Drosophila melanogaster GN=Fur1 PE=3 SV=1;>sp|P26016-3|FUR11_DROME Isoform 2 of Furin-like protease 1, iso	6	1	1	1	1	0	1	0	1	0	2.9	2.9	2.9	94.492	864	864;1478;892;899;1101;1269	0	5.3551	NaN	NaN	NaN	1	0	Median	NaN	NaN	NaN	1	0	Median	NaN	NaN	NaN	0	0	Median	2.9	0	17187000	8744700	8441900	17187000
A0A0B4KHW0;B7Z0S0;Q8IMJ7;A4V3M5;Q9V407;E1JJ18	A0A0B4KHW0;B7Z0S0;Q8IMJ7;A4V3M5;Q9V407	4;4;4;4;4;1	4;4;4;4;4;1	4;4;4;4;4;1	Axin	Axn	>tr|A0A0B4KHW0|A0A0B4KHW0_DROME Axin, isoform F OS=Drosophila melanogaster GN=Axn PE=1 SV=1;>tr|B7Z0S0|B7Z0S0_DROME Axin, isoform D OS=Drosophila melanogaster GN=Axn PE=1 SV=1;>tr|Q8IMJ7|Q8IMJ7_DROME Axin, isoform C OS=Drosophila melanogaster GN=Axn PE=1 S	6	4	4	4	1	3	1	3	1	3	9.1	9.1	9.1	76.311	693	693;699;739;745;745;110	0	20.381	0.96921	0.90026	18.406	3	0	Median	NaN	NaN	NaN	1	0	Median	1.2422	0.90026	45.797	3	1	Median	3	6.1	94498000	43215000	51283000	12787000
A0A0B4KHW1;Q9VD28	A0A0B4KHW1;Q9VD28	8;8	8;8	8;8	Bifunctional arginine demethylase and lysyl-hydroxylase PSR	PSR	>tr|A0A0B4KHW1|A0A0B4KHW1_DROME Phosphatidylserine receptor, isoform B OS=Drosophila melanogaster GN=PSR PE=4 SV=1;>sp|Q9VD28|JMJD6_DROME Bifunctional arginine demethylase and lysyl-hydroxylase PSR OS=Drosophila melanogaster GN=PSR PE=2 SV=1	2	8	8	8	5	7	5	7	5	7	21.5	21.5	21.5	50.927	441	441;408	0	34.009	1.3155	1.0107	16.757	11	0	Median	0.60317	0.92934	13.504	5	0	Median	1.5789	1.0892	11.395	6	0	Median	15.4	18.4	1324600000	681200000	643410000	664040000
A0A0B4KHW3;Q9VA73-2;A0A0B4K6V1;Q9VA73-3;Q9VA73	A0A0B4KHW3;Q9VA73-2;A0A0B4K6V1;Q9VA73-3;Q9VA73	38;38;36;36;36	38;38;36;36;36	37;37;35;35;35	Calcium-binding mitochondrial carrier protein Aralar1	aralar1	>tr|A0A0B4KHW3|A0A0B4KHW3_DROME Aralar1, isoform F OS=Drosophila melanogaster GN=aralar1 PE=1 SV=1;>sp|Q9VA73-2|CMC_DROME Isoform 2 of Calcium-binding mitochondrial carrier protein Aralar1 OS=Drosophila melanogaster GN=aralar1;>tr|A0A0B4K6V1|A0A0B4K6V1_DRO	5	38	38	37	30	36	30	36	29	35	61.1	61.1	60.1	76.51	694	694;682;707;679;695	0	271.33	0.85108	1.0608	18.074	76	0	Median	0.67354	0.89747	13.358	39	0	Median	1.569	1.149	16.337	37	0	Median	44.8	59.9	5636700000	2686600000	2950000000	2381800000
A0A0B4KHX3;O76324	A0A0B4KHX3;O76324	15;15	15;15	15;15	Discs overgrown protein kinase	dco	>tr|A0A0B4KHX3|A0A0B4KHX3_DROME Discs overgrown, isoform D OS=Drosophila melanogaster GN=dco PE=3 SV=1;>sp|O76324|DCO_DROME Discs overgrown protein kinase OS=Drosophila melanogaster GN=dco PE=1 SV=2	2	15	15	15	13	14	13	14	13	14	41.8	41.8	41.8	47.957	440	440;440	0	131.58	0.84981	0.85932	16.463	30	0	Median	0.71097	0.99359	10.911	14	0	Median	1.08	0.80623	12.722	16	0	Median	38.6	41.8	3641000000	1914100000	1726900000	2132400000
A0A0B4KHX4;Q8IMS2;Q59DT9;A0A0B4KI28;Q9VBJ2	A0A0B4KHX4;Q8IMS2;Q59DT9;A0A0B4KI28;Q9VBJ2	7;7;7;7;7	7;7;7;7;7	7;7;7;7;7		Nf1	>tr|A0A0B4KHX4|A0A0B4KHX4_DROME Neurofibromin 1, isoform F OS=Drosophila melanogaster GN=Nf1 PE=1 SV=1;>tr|Q8IMS2|Q8IMS2_DROME Neurofibromin 1, isoform C OS=Drosophila melanogaster GN=Nf1 PE=1 SV=2;>tr|Q59DT9|Q59DT9_DROME Neurofibromin 1, isoform D OS=Dros	5	7	7	7	2	6	2	6	2	6	2.8	2.8	2.8	309.58	2734	2734;2746;2764;2793;2802	0	6.5333	0.89922	0.88117	14.821	7	0	Median	0.67465	0.85746	17.674	3	0	Median	1.1428	0.91898	13.915	4	0	Median	0.6	2.6	75947000	37721000	38225000	13413000
Q9V9X8;A0A0B4KHX7	Q9V9X8;A0A0B4KHX7	8;8	8;8	8;8		Gcn2	>tr|Q9V9X8|Q9V9X8_DROME AT10027p OS=Drosophila melanogaster GN=Gcn2 PE=1 SV=1;>tr|A0A0B4KHX7|A0A0B4KHX7_DROME Gcn2, isoform C OS=Drosophila melanogaster GN=Gcn2 PE=1 SV=1	2	8	8	8	4	8	4	8	4	8	7.4	7.4	7.4	178.68	1589	1589;1591	0	38.058	1.0792	0.91441	15.945	10	0	Median	0.67558	0.8821	7.0985	4	0	Median	1.3475	1.039	18.613	6	0	Median	3.7	7.4	181630000	90079000	91554000	54088000
A0A0B4KHX8;Q95R29	A0A0B4KHX8;Q95R29	1;1	1;1	1;1		CG14557	>tr|A0A0B4KHX8|A0A0B4KHX8_DROME Uncharacterized protein, isoform C OS=Drosophila melanogaster GN=CG31324 PE=4 SV=1;>tr|Q95R29|Q95R29_DROME HL03650p OS=Drosophila melanogaster GN=CG14557 PE=2 SV=1	2	1	1	1	1	0	1	0	1	0	7.9	7.9	7.9	23.176	203	203;264	0.0046377	1.6081	NaN	NaN	NaN	1	0	Median	NaN	NaN	NaN	1	0	Median	NaN	NaN	NaN	0	0	Median	7.9	0	27211000	11870000	15341000	27211000
A0A0B4KHX9;Q9V9V9	A0A0B4KHX9;Q9V9V9	6;6	6;6	6;6	N-acetyltransferase 9-like protein	CG11539	>tr|A0A0B4KHX9|A0A0B4KHX9_DROME Uncharacterized protein, isoform B OS=Drosophila melanogaster GN=CG11539 PE=4 SV=1;>sp|Q9V9V9|NAT9_DROME N-acetyltransferase 9-like protein OS=Drosophila melanogaster GN=CG11539 PE=2 SV=1	2	6	6	6	5	4	5	4	5	4	29	29	29	23.629	200	200;200	0	8.8473	0.94554	1.2301	36.281	9	0	Median	0.5439	0.75542	28.625	5	0	Median	1.9875	1.5021	12.669	4	0	Median	25	17	554770000	294240000	260530000	321940000
A0A0B4KHY6;Q04688	A0A0B4KHY6;Q04688	4;4	4;4	4;4	DNA-binding protein Ets97D	Ets97D	>tr|A0A0B4KHY6|A0A0B4KHY6_DROME Ets at 97D, isoform B OS=Drosophila melanogaster GN=Ets97D PE=3 SV=1;>sp|Q04688|ELG_DROME DNA-binding protein Ets97D OS=Drosophila melanogaster GN=Ets97D PE=1 SV=2	2	4	4	4	4	2	4	2	4	2	11.2	11.2	11.2	54.979	484	484;464	0	17.995	1.0211	1.078	157.19	6	0	Median	0.92025	1.198	187.96	4	0	Median	1.1523	0.91085	5.1194	2	0	Median	11.2	6.6	230690000	85845000	144850000	142900000
A0A0B4KHY8;Q9XZ32	A0A0B4KHY8;Q9XZ32	8;8	8;8	8;8			>tr|A0A0B4KHY8|A0A0B4KHY8_DROME Uncharacterized protein, isoform C OS=Drosophila melanogaster GN=CG10254 PE=1 SV=1;>tr|Q9XZ32|Q9XZ32_DROME Uncharacterized protein, isoform A OS=Drosophila melanogaster GN=CG10254 PE=1 SV=1	2	8	8	8	5	6	5	6	5	6	8.3	8.3	8.3	154.37	1379	1379;1398	0	22.405	1.1666	1.0362	13.433	7	0	Median	0.679	0.93296	9.8367	3	0	Median	1.4298	1.0986	12.842	4	0	Median	5.5	5.6	108310000	51147000	57163000	35588000
A0A0B4KI43;Q9VB55;A0A0B4KHZ0;A8JRE3;A0A0B4K7W6	A0A0B4KI43;Q9VB55;A0A0B4KHZ0;A8JRE3;A0A0B4K7W6	53;53;53;53;28	53;53;53;53;28	53;53;53;53;28		woc	>tr|A0A0B4KI43|A0A0B4KI43_DROME Without children, isoform D OS=Drosophila melanogaster GN=woc PE=1 SV=1;>tr|Q9VB55|Q9VB55_DROME Without children, isoform A OS=Drosophila melanogaster GN=woc PE=1 SV=2;>tr|A0A0B4KHZ0|A0A0B4KHZ0_DROME Without children, isofor	5	53	53	53	44	49	44	49	44	49	30.7	30.7	30.7	187.32	1687	1687;1688;1702;1703;712	0	323.31	1.1341	0.94517	9.6163	124	0	Median	0.67352	0.94121	8.4182	53	0	Median	1.276	0.94529	10.368	71	0	Median	27.7	28.9	5780800000	2845300000	2935500000	1801500000
Q9VAY4;Q8IMM6;A0A0B4KHZ9	Q9VAY4;Q8IMM6;A0A0B4KHZ9	3;3;3	3;3;3	3;3;3		CG5514-RA	>tr|Q9VAY4|Q9VAY4_DROME CG5514, isoform A OS=Drosophila melanogaster GN=CG5514-RA PE=1 SV=2;>tr|Q8IMM6|Q8IMM6_DROME CG5514, isoform B OS=Drosophila melanogaster GN=CG5514 PE=1 SV=1;>tr|A0A0B4KHZ9|A0A0B4KHZ9_DROME CG5514, isoform E OS=Drosophila melanogaste	3	3	3	3	1	2	1	2	1	2	3.8	3.8	3.8	120.45	1109	1109;1150;1151	0	15.485	1.1229	0.89499	14.712	3	1	Median	NaN	NaN	NaN	1	0	Median	1.2386	0.98698	13.837	2	1	Median	1.9	1.9	75173000	44754000	30419000	13226000
A0A0B4KI00;Q9VCA2	A0A0B4KI00;Q9VCA2	11;11	8;8	8;8	Organic cation transporter protein	Orct	>tr|A0A0B4KI00|A0A0B4KI00_DROME Organic cation transporter, isoform B OS=Drosophila melanogaster GN=Orct PE=4 SV=1;>sp|Q9VCA2|ORCT_DROME Organic cation transporter protein OS=Drosophila melanogaster GN=Orct PE=1 SV=1	2	11	8	8	8	11	5	8	5	8	21.5	17.5	17.5	61.002	548	548;548	0	51.682	1.317	1.0543	16.83	27	0	Median	0.76693	0.99657	17.609	9	0	Median	1.3647	1.0649	13.169	18	0	Median	17.2	21.5	653400000	307910000	345490000	159800000
A0A0B4KI07;Q9VAP9;A0A0B4KI51	A0A0B4KI07;Q9VAP9;A0A0B4KI51	7;7;7	7;7;7	7;7;7			>tr|A0A0B4KI07|A0A0B4KI07_DROME Uncharacterized protein, isoform C OS=Drosophila melanogaster GN=CG11873 PE=1 SV=1;>tr|Q9VAP9|Q9VAP9_DROME Uncharacterized protein, isoform A OS=Drosophila melanogaster GN=CG11873 PE=1 SV=2;>tr|A0A0B4KI51|A0A0B4KI51_DROME Un	3	7	7	7	1	7	1	7	1	7	3.5	3.5	3.5	290.19	2684	2684;2976;3003	0	8.1054	1.077	0.84061	11.305	7	0	Median	NaN	NaN	NaN	1	0	Median	1.1004	0.83584	12.121	6	0	Median	0.5	3.5	39516000	20337000	19179000	5501800
A0A0B4KI24;Q27415-2;Q27415	A0A0B4KI24;Q27415-2;Q27415	12;12;12	12;12;12	12;12;12	Nucleoplasmin-like protein	Nlp	>tr|A0A0B4KI24|A0A0B4KI24_DROME Nucleoplasmin, isoform B OS=Drosophila melanogaster GN=Nlp PE=4 SV=1;>sp|Q27415-2|NLP_DROME Isoform 2 of Nucleoplasmin-like protein OS=Drosophila melanogaster GN=Nlp;>sp|Q27415|NLP_DROME Nucleoplasmin-like protein OS=Drosoph	3	12	12	12	11	11	11	11	11	11	52.6	52.6	52.6	16.996	152	152;121;152	0	222.54	0.77561	0.97794	22.721	52	0	Median	0.72688	0.95345	24.54	31	0	Median	1.3083	1.0006	12.034	21	0	Median	50.7	49.3	43686000000	22412000000	21275000000	25884000000
A0A0B4KI38;Q9V9X4	A0A0B4KI38;Q9V9X4	24;24	24;24	24;24	Methylthioribose-1-phosphate isomerase	CG11334	>tr|A0A0B4KI38|A0A0B4KI38_DROME Methylthioribose-1-phosphate isomerase OS=Drosophila melanogaster GN=CG11334 PE=3 SV=1;>sp|Q9V9X4|MTNA_DROME Methylthioribose-1-phosphate isomerase OS=Drosophila melanogaster GN=CG11334 PE=2 SV=1	2	24	24	24	22	20	22	20	22	20	81.6	81.6	81.6	39.108	364	364;364	0	221.22	1.167	0.96723	7.1489	59	0	Median	0.68884	0.95443	7.1553	28	0	Median	1.2904	0.97378	7.1882	31	0	Median	79.9	75.5	9316900000	4889100000	4427800000	4844400000
Q8IMK5;C6TP98;A0A0B4KI57;A0A0B4K7R2;Q9VAI0	Q8IMK5;C6TP98;A0A0B4KI57;A0A0B4K7R2;Q9VAI0	13;13;13;12;12	13;13;13;12;12	13;13;13;12;12	Probable glucosamine 6-phosphate N-acetyltransferase	CG1969-RB;CG1969	>tr|Q8IMK5|Q8IMK5_DROME CG1969, isoform B OS=Drosophila melanogaster GN=CG1969-RB PE=1 SV=1;>tr|C6TP98|C6TP98_DROME CG1969, isoform E OS=Drosophila melanogaster GN=CG1969-RB PE=1 SV=1;>tr|A0A0B4KI57|A0A0B4KI57_DROME CG1969, isoform F OS=Drosophila melanoga	5	13	13	13	11	12	11	12	11	12	62.8	62.8	62.8	24.05	215	215;221;228;225;219	0	162.66	1.1311	1.0066	17.242	27	0	Median	0.77972	1.0933	6.8581	11	0	Median	1.2849	0.92958	18.78	16	0	Median	52.1	56.3	4828200000	2475100000	2353100000	2896700000
A0A0B4KI61;Q9N2M8;Q8IMI6	A0A0B4KI61;Q9N2M8	4;4;1	4;4;1	4;4;1	Headcase protein;Headcase short protein	hdc	>tr|A0A0B4KI61|A0A0B4KI61_DROME Headcase, isoform D OS=Drosophila melanogaster GN=hdc PE=1 SV=1;>sp|Q9N2M8|HDC_DROME Headcase protein OS=Drosophila melanogaster GN=hdc PE=1 SV=2	3	4	4	4	3	4	3	4	3	4	7.1	7.1	7.1	70.886	650	650;1080;201	0	12.1	1.1037	0.9411	9.3193	12	0	Median	0.70207	0.94078	8.969	5	0	Median	1.2899	0.94142	10.216	7	0	Median	6	7.1	140580000	68104000	72472000	54905000
Q9V9Y9;A0A0B4KI68	Q9V9Y9;A0A0B4KI68	7;7	7;7	7;7		spn-F	>tr|Q9V9Y9|Q9V9Y9_DROME LD01470p OS=Drosophila melanogaster GN=spn-F PE=1 SV=1;>tr|A0A0B4KI68|A0A0B4KI68_DROME Spn-F, isoform B OS=Drosophila melanogaster GN=spn-F PE=1 SV=1	2	7	7	7	4	3	4	3	4	3	18.4	18.4	18.4	40.906	364	364;376	0	16.403	0.96625	0.94302	22.841	4	0	Median	0.90445	1.2681	13.84	3	1	Median	1.1534	0.87664	18.771	3	1	Median	9.3	9.1	238490000	114320000	124170000	53446000
A0A0B4KI69;P32866	A0A0B4KI69;P32866	6;6	6;6	6;6	G protein-coupled receptor kinase 2	Gprk2	>tr|A0A0B4KI69|A0A0B4KI69_DROME Protein-serine/threonine kinase OS=Drosophila melanogaster GN=Gprk2 PE=3 SV=1;>sp|P32866|GPRK2_DROME G protein-coupled receptor kinase 2 OS=Drosophila melanogaster GN=Gprk2 PE=1 SV=3	2	6	6	6	4	3	4	3	4	3	13.9	13.9	13.9	80.685	714	714;714	0	20.701	0.7609	0.90573	8.3913	7	0	Median	0.704	0.95675	7.227	4	0	Median	1.1353	0.87519	5.3247	3	0	Median	10.6	5.6	178090000	88394000	89700000	84611000
A0A0B4KI71;P23226-2	A0A0B4KI71;P23226-2	59;59	1;1	1;1	205 kDa microtubule-associated protein	Map205	>tr|A0A0B4KI71|A0A0B4KI71_DROME Microtubule-associated protein 205, isoform C OS=Drosophila melanogaster GN=Map205 PE=1 SV=1;>sp|P23226-2|MA205_DROME Isoform C2 of 205 kDa microtubule-associated protein OS=Drosophila melanogaster GN=Map205	2	59	1	1	57	56	1	1	1	1	58.3	1.1	1.1	118.15	1109	1109;1109	0.0015854	2.3348	1.0125	1.0132	26.929	2	0	Median	NaN	NaN	NaN	1	0	Median	NaN	NaN	NaN	1	0	Median	57.7	54.8	383200000	189040000	194170000	150360000
E1JH06;A0A0B4LEF8;A1Z7A6	E1JH06;A0A0B4LEF8;A1Z7A6	12;12;12	12;12;12	12;12;12		Asap	>tr|E1JH06|E1JH06_DROME ArfGAP with SH3 domain, ankyrin repeat and PH domain, isoform C OS=Drosophila melanogaster GN=Asap PE=1 SV=1;>tr|A0A0B4LEF8|A0A0B4LEF8_DROME ArfGAP with SH3 domain, ankyrin repeat and PH domain, isoform D OS=Drosophila melanogaster	3	12	12	12	7	11	7	11	7	11	16.2	16.2	16.2	124.31	1127	1127;1143;1155	0	35.96	1.1562	1.0265	9.8812	14	0	Median	0.72807	0.96597	12.984	7	0	Median	1.4716	1.0718	3.5681	7	0	Median	8.7	14.5	579830000	265910000	313930000	173230000
A0A0B4LEK8;A1Z813	A0A0B4LEK8;A1Z813	34;34	34;34	34;34		Sec24AB	>tr|A0A0B4LEK8|A0A0B4LEK8_DROME Sec24AB ortholog, isoform C OS=Drosophila melanogaster GN=Sec24AB PE=1 SV=1;>tr|A1Z813|A1Z813_DROME Sec24AB ortholog, isoform A OS=Drosophila melanogaster GN=Sec24AB PE=1 SV=1	2	34	34	34	30	33	30	33	30	33	32.8	32.8	32.8	127.06	1162	1162;1184	0	323.31	1.2009	1.009	12.901	132	0	Median	0.70073	0.98876	14.851	60	0	Median	1.3985	1.0192	11.092	72	0	Median	29.3	32.8	11166000000	5476700000	5689000000	4495600000
A0A0B4LF00;A1Z833;A0A0B4LEL6;A0A0B4LF16;Q7K2V5;A0A0B4KF56;E2QCN5	A0A0B4LF00;A1Z833;A0A0B4LEL6;A0A0B4LF16;Q7K2V5;A0A0B4KF56	9;9;9;9;5;5;4	9;9;9;9;5;5;4	9;9;9;9;5;5;4	Palmitoyltransferase		>tr|A0A0B4LF00|A0A0B4LF00_DROME Palmitoyltransferase OS=Drosophila melanogaster GN=CG1407 PE=1 SV=1;>tr|A1Z833|A1Z833_DROME Palmitoyltransferase OS=Drosophila melanogaster GN=CG1407 PE=1 SV=1;>tr|A0A0B4LEL6|A0A0B4LEL6_DROME Palmitoyltransferase OS=Drosophi	7	9	9	9	6	8	6	8	6	8	21.6	21.6	21.6	50.333	440	440;443;449;452;338;352;227	0	16.254	1.2057	0.96208	12.098	22	0	Median	0.66734	0.94629	17.259	10	0	Median	1.3313	0.96208	5.3867	12	0	Median	15.9	20	2181500000	1156800000	1024700000	1403900000
A0A0B4LES3;Q9V9E3	A0A0B4LES3;Q9V9E3	37;37	37;37	37;37	Presequence protease, mitochondrial	CG3107	>tr|A0A0B4LES3|A0A0B4LES3_DROME CG3107, isoform D OS=Drosophila melanogaster GN=CG3107 PE=3 SV=1;>sp|Q9V9E3|PREP_DROME Presequence protease, mitochondrial OS=Drosophila melanogaster GN=CG3107 PE=2 SV=2	2	37	37	37	29	26	29	26	29	26	42.3	42.3	42.3	119.32	1034	1034;1034	0	289.46	0.84944	1.0103	11.948	55	0	Median	0.7528	1.0241	12.959	30	0	Median	1.3338	0.99961	10.861	25	0	Median	34.2	32.6	4260500000	1958700000	2301800000	1424900000
A8DY62;A0A0B4LES9	A8DY62;A0A0B4LES9	4;4	4;4	4;4			>tr|A8DY62|A8DY62_DROME Uncharacterized protein, isoform B OS=Drosophila melanogaster GN=CG30381 PE=4 SV=1;>tr|A0A0B4LES9|A0A0B4LES9_DROME Uncharacterized protein, isoform C OS=Drosophila melanogaster GN=CG30381 PE=4 SV=1	2	4	4	4	4	3	4	3	4	3	16.5	16.5	16.5	27.038	237	237;243	0	6.6316	0.85003	0.88557	8.048	8	0	Median	0.61374	0.87474	5.625	4	0	Median	1.3045	0.92861	10.176	4	0	Median	16.5	13.1	504060000	276480000	227580000	284690000
Q7K4C2;A0A0B4LET0	Q7K4C2;A0A0B4LET0	15;15	15;15	15;15			>tr|Q7K4C2|Q7K4C2_DROME CG7737, isoform A OS=Drosophila melanogaster GN=CG7737 PE=1 SV=1;>tr|A0A0B4LET0|A0A0B4LET0_DROME CG7737, isoform B OS=Drosophila melanogaster GN=CG7737 PE=1 SV=1	2	15	15	15	13	11	13	11	13	11	33.6	33.6	33.6	58.043	509	509;543	0	112.35	0.76829	0.97715	27.539	22	0	Median	0.64894	0.91757	35.382	13	0	Median	1.418	1.037	10.013	9	0	Median	29.1	27.7	1680400000	863380000	817050000	878820000
A0A0B4LET2;Q9V979	A0A0B4LET2;Q9V979	9;9	9;9	9;9	Probable cytochrome P450 6u1	Cyp6u1	>tr|A0A0B4LET2|A0A0B4LET2_DROME Cyp6u1, isoform B OS=Drosophila melanogaster GN=Cyp6u1 PE=3 SV=1;>sp|Q9V979|CP6U1_DROME Probable cytochrome P450 6u1 OS=Drosophila melanogaster GN=Cyp6u1 PE=2 SV=3	2	9	9	9	9	5	9	5	9	5	22.7	22.7	22.7	55.508	488	488;488	0	34.856	0.7995	0.99246	11.847	14	0	Median	0.78105	1.1189	8.2231	9	0	Median	1.1922	0.87472	4.0442	5	0	Median	22.7	14.5	787000000	421080000	365910000	462160000
Q8T0N3;A0A0B4LEU9;Q5U124	Q8T0N3;A0A0B4LEU9;Q5U124	3;3;3	3;3;3	3;3;3		Mal-A5	>tr|Q8T0N3|Q8T0N3_DROME GH18222p OS=Drosophila melanogaster GN=Mal-A5 PE=1 SV=1;>tr|A0A0B4LEU9|A0A0B4LEU9_DROME Maltase A5, isoform C OS=Drosophila melanogaster GN=Mal-A5 PE=1 SV=1;>tr|Q5U124|Q5U124_DROME LP11544p OS=Drosophila melanogaster GN=Mal-A5 PE=1	3	3	3	3	3	1	3	1	3	1	5.4	5.4	5.4	61.595	534	534;611;630	0.0073878	1.2089	0.71116	1.0147	30.703	3	2	Median	0.71116	1.0147	30.703	3	2	Median	NaN	NaN	NaN	0	0	Median	5.4	1.5	36763000	19155000	17608000	36763000
A0A0B4LEV2;Q26454	A0A0B4LEV2;Q26454	51;51	51;51	51;51	DNA replication licensing factor MCM4	dpa	>tr|A0A0B4LEV2|A0A0B4LEV2_DROME DNA helicase OS=Drosophila melanogaster GN=dpa PE=1 SV=1;>sp|Q26454|MCM4_DROME DNA replication licensing factor MCM4 OS=Drosophila melanogaster GN=dpa PE=1 SV=2	2	51	51	51	42	46	42	46	42	46	68.5	68.5	68.5	96.609	866	866;866	0	323.31	1.0464	0.96491	11.12	106	0	Median	0.70644	0.98044	11.374	51	0	Median	1.2918	0.95101	10.505	55	0	Median	60.9	66.7	14297000000	7167700000	7129700000	5836100000
A0A0B4LEV3;Q7JWR9	A0A0B4LEV3;Q7JWR9	20;20	20;20	20;20	Zinc finger CCCH domain-containing protein 15 homolog	CG8635	>tr|A0A0B4LEV3|A0A0B4LEV3_DROME CG8635, isoform B OS=Drosophila melanogaster GN=CG8635 PE=4 SV=1;>sp|Q7JWR9|ZC3HF_DROME Zinc finger CCCH domain-containing protein 15 homolog OS=Drosophila melanogaster GN=CG8635 PE=1 SV=1	2	20	20	20	15	19	15	19	15	19	52.5	52.5	52.5	45.291	404	404;404	0	205.91	1.2218	1.0034	20.714	44	0	Median	0.71745	0.97509	11.46	20	0	Median	1.3548	1.0433	24.723	24	0	Median	39.1	49.5	5608000000	2848600000	2759400000	2987000000
A0A0B4LEV8;A1Z7A8;A1Z7A8-2	A0A0B4LEV8;A1Z7A8;A1Z7A8-2	22;22;16	22;22;16	22;22;16		coil	>tr|A0A0B4LEV8|A0A0B4LEV8_DROME Coilin, isoform E OS=Drosophila melanogaster GN=coil PE=1 SV=1;>sp|A1Z7A8|COIL_DROME Coilin OS=Drosophila melanogaster GN=coil PE=1 SV=1;>sp|A1Z7A8-2|COIL_DROME Isoform C of Coilin OS=Drosophila melanogaster GN=coil	3	22	22	22	15	15	15	15	15	15	39.5	39.5	39.5	70.458	633	633;634;488	0	149.69	1.0055	0.96992	42.655	28	0	Median	0.64911	0.86298	16.649	14	0	Median	1.4743	1.0796	52.491	14	0	Median	29.1	28.9	1148800000	499870000	648890000	419370000
A0A0B4LEX9	A0A0B4LEX9	1	1	1			>tr|A0A0B4LEX9|A0A0B4LEX9_DROME Uncharacterized protein, isoform E OS=Drosophila melanogaster GN=CG42326 PE=4 SV=1	1	1	1	1	1	0	1	0	1	0	1.4	1.4	1.4	154.68	1376	1376	0.0046359	1.5964	NaN	NaN	NaN	0	0	Median	NaN	NaN	NaN	0	0	Median	NaN	NaN	NaN	0	0	Median	1.4	0	0	0	0	0
A0A0B4LEY4;A1Z7K9	A0A0B4LEY4;A1Z7K9	14;14	14;14	14;14		PAN2	>tr|A0A0B4LEY4|A0A0B4LEY4_DROME PAB-dependent poly(A)-specific ribonuclease subunit PAN2 OS=Drosophila melanogaster GN=PAN2 PE=1 SV=1;>tr|A1Z7K9|A1Z7K9_DROME PAB-dependent poly(A)-specific ribonuclease subunit PAN2 OS=Drosophila melanogaster GN=PAN2 PE=1 S	2	14	14	14	9	11	9	11	9	11	16	16	16	138.88	1240	1240;1241	0	39.511	0.77538	0.94292	20.851	16	0	Median	0.75825	1.0075	10.57	11	0	Median	1.1071	0.82359	24.187	5	0	Median	10.2	12.8	536190000	323460000	212730000	185590000
A0A0B4LEY6;Q94518	A0A0B4LEY6;Q94518	17;17	17;17	17;17	Nascent polypeptide-associated complex subunit alpha	Nacalpha	>tr|A0A0B4LEY6|A0A0B4LEY6_DROME Nascent polypeptide associated complex protein alpha subunit, isoform D OS=Drosophila melanogaster GN=Nacalpha PE=4 SV=1;>sp|Q94518|NACA_DROME Nascent polypeptide-associated complex subunit alpha OS=Drosophila melanogaster G	2	17	17	17	14	16	14	16	14	16	67.3	67.3	67.3	23.021	217	217;217	0	323.31	1.2469	1.0002	12.106	61	0	Median	0.7094	0.949	8.6843	28	0	Median	1.4253	1.0748	10.457	33	0	Median	57.6	67.3	40225000000	20242000000	19983000000	20889000000
A0A0B4LEY9;Q9V411	A0A0B4LEY9;Q9V411	31;31	31;31	31;31	Probable nucleolar GTP-binding protein 1	CG8801	>tr|A0A0B4LEY9|A0A0B4LEY9_DROME Nucleolar GTP-binding protein 1 OS=Drosophila melanogaster GN=Non1 PE=1 SV=1;>sp|Q9V411|NOG1_DROME Nucleolar GTP-binding protein 1 OS=Drosophila melanogaster GN=Non1 PE=2 SV=1	2	31	31	31	27	30	27	30	27	30	49.8	49.8	49.8	75.351	652	652;652	0	144.36	1.1965	1.1199	11.59	58	0	Median	0.84849	1.1507	8.2541	28	0	Median	1.4074	1.0487	13.025	30	0	Median	44.8	46.8	4608600000	2289800000	2318900000	1904200000
A0A0B4LF10;B7YZS1;A1Z7Z9	A0A0B4LF10;B7YZS1;A1Z7Z9	1;1;1	1;1;1	1;1;1	Centrosomal protein of 131 kDa	dila;cep131	>tr|A0A0B4LF10|A0A0B4LF10_DROME Dilatory, isoform E OS=Drosophila melanogaster GN=dila PE=4 SV=1;>tr|B7YZS1|B7YZS1_DROME Dilatory, isoform D OS=Drosophila melanogaster GN=dila PE=4 SV=2;>sp|A1Z7Z9|CP131_DROME Centrosomal protein of 131 kDa OS=Drosophila me	3	1	1	1	1	1	1	1	1	1	0.7	0.7	0.7	127.59	1114	1114;1155;1134	0.0050174	1.567	1.1056	0.94515	44.101	7	0	Median	1.1056	1.6214	7.9004	3	0	Median	1.1527	0.83073	23.672	4	0	Median	0.7	0.7	288020000	134740000	153280000	172220000
A0A0B4LF26;Q7K550	A0A0B4LF26;Q7K550	20;20	20;20	20;20	Eukaryotic translation initiation factor 3 subunit J	Adam	>tr|A0A0B4LF26|A0A0B4LF26_DROME Eukaryotic translation initiation factor 3 subunit J OS=Drosophila melanogaster GN=Adam PE=3 SV=1;>sp|Q7K550|EIF3J_DROME Eukaryotic translation initiation factor 3 subunit J OS=Drosophila melanogaster GN=Adam PE=1 SV=1	2	20	20	20	17	18	17	18	17	18	68.2	68.2	68.2	26.567	236	236;236	0	225.94	1.2615	1.017	11.298	57	0	Median	0.68637	0.96776	12.427	25	0	Median	1.4445	1.06	8.8329	32	0	Median	67.4	67.4	20477000000	10621000000	9856400000	11833000000
A0A0B4LFF9;A0A0B4LF47;A0A0B4LFE6;A1Z9W4;E1JH68;C0P8M6	A0A0B4LFF9;A0A0B4LF47;A0A0B4LFE6;A1Z9W4	16;16;16;16;6;1	16;16;16;16;6;1	16;16;16;16;6;1		Inr-a	>tr|A0A0B4LFF9|A0A0B4LFF9_DROME Protein 1 of cleavage and polyadenylation factor 1, isoform E OS=Drosophila melanogaster GN=Pcf11 PE=1 SV=1;>tr|A0A0B4LF47|A0A0B4LF47_DROME Protein 1 of cleavage and polyadenylation factor 1, isoform F OS=Drosophila melanoga	6	16	16	16	12	12	12	12	12	12	13.1	13.1	13.1	200.9	1839	1839;1850;1945;1953;573;86	0	73.535	0.83038	0.96848	14.164	16	0	Median	0.68425	0.99296	15.871	9	0	Median	1.3047	0.96062	12.775	7	0	Median	10.9	10.9	574960000	284740000	290220000	270010000
A0A0B4LF54;Q9V770	A0A0B4LF54;Q9V770	4;4	3;3	3;3	Probable cytochrome P450 6a17	Cyp6a17	>tr|A0A0B4LF54|A0A0B4LF54_DROME Cytochrome P450-6a17, isoform B OS=Drosophila melanogaster GN=Cyp6a17 PE=1 SV=1;>sp|Q9V770|C6A17_DROME Probable cytochrome P450 6a17 OS=Drosophila melanogaster GN=Cyp6a17 PE=2 SV=1	2	4	3	3	3	1	2	1	2	1	12.2	10.4	10.4	58.208	501	501;501	0	18.621	NaN	NaN	NaN	1	1	Median	NaN	NaN	NaN	0	0	Median	NaN	NaN	NaN	1	1	Median	9.8	2.4	35382000	12475000	22907000	0
A0A0B4LF57;P62152	A0A0B4LF57;P62152	15;15	15;15	15;15	Calmodulin	Cam	>tr|A0A0B4LF57|A0A0B4LF57_DROME Calmodulin, isoform C OS=Drosophila melanogaster GN=Cam PE=1 SV=1;>sp|P62152|CALM_DROME Calmodulin OS=Drosophila melanogaster GN=Cam PE=1 SV=2	2	15	15	15	13	15	13	15	13	15	74.5	74.5	74.5	16.81	149	149;149	0	323.31	1.3617	1.0401	15.916	64	0	Median	0.71107	0.99746	9.6928	19	0	Median	1.4405	1.058	17.373	45	0	Median	74.5	74.5	19080000000	9333700000	9746100000	9817700000
A0A0B4LF59;Q7KN79	A0A0B4LF59;Q7KN79	18;18	18;18	18;18	Protein LTV1 homolog	CG7686	>tr|A0A0B4LF59|A0A0B4LF59_DROME CG7686, isoform B OS=Drosophila melanogaster GN=LTV1 PE=4 SV=1;>sp|Q7KN79|LTV1_DROME Protein LTV1 homolog OS=Drosophila melanogaster GN=CG7686 PE=1 SV=1	2	18	18	18	13	14	13	14	13	14	47.1	47.1	47.1	57.223	493	493;493	0	83.264	1.172	1.01	24.591	20	0	Median	0.79691	1.08	32.271	10	0	Median	1.276	0.98853	8.5179	10	0	Median	37.7	37.7	1365800000	669440000	696360000	561210000
A0A0B4LF89;A0A0B4LG91;Q8WSF3;Q8WSF3-2	A0A0B4LF89;A0A0B4LG91;Q8WSF3;Q8WSF3-2	10;10;10;10	10;10;10;10	10;10;10;10	Probable beta-hexosaminidase fdl	fdl	>tr|A0A0B4LF89|A0A0B4LF89_DROME Beta-hexosaminidase OS=Drosophila melanogaster GN=fdl PE=1 SV=1;>tr|A0A0B4LG91|A0A0B4LG91_DROME Beta-hexosaminidase OS=Drosophila melanogaster GN=fdl PE=1 SV=1;>sp|Q8WSF3|FDL_DROME Probable beta-hexosaminidase fdl OS=Drosoph	4	10	10	10	6	9	6	9	6	9	19.7	19.7	19.7	75.485	660	660;672;660;673	0	46.134	0.93065	0.98651	29.815	17	0	Median	0.77215	1.0435	24.861	8	0	Median	1.0585	0.8171	28.385	9	0	Median	14.1	15.8	740870000	379460000	361410000	273010000
A0A0B4LF92;A1Z9A2	A0A0B4LF92;A1Z9A2	5;5	5;5	5;5	UPF0587 protein CG4646	CG4646	>tr|A0A0B4LF92|A0A0B4LF92_DROME CG4646, isoform B OS=Drosophila melanogaster GN=CG4646 PE=4 SV=1;>sp|A1Z9A2|U587_DROME UPF0587 protein CG4646 OS=Drosophila melanogaster GN=CG4646 PE=2 SV=1	2	5	5	5	5	5	5	5	5	5	41.7	41.7	41.7	18.605	163	163;163	0	39.415	0.96606	0.96562	8.6703	8	0	Median	0.73593	1.0058	5.3241	4	0	Median	1.2069	0.91059	8.0717	4	0	Median	41.7	41.7	2506400000	1319500000	1186900000	1336000000
A0A0B4LF97;Q0E961	A0A0B4LF97;Q0E961	6;6	6;6	6;6	Transporter	bdg	>tr|A0A0B4LF97|A0A0B4LF97_DROME Transporter OS=Drosophila melanogaster GN=bdg PE=3 SV=1;>tr|Q0E961|Q0E961_DROME Transporter OS=Drosophila melanogaster GN=bdg PE=2 SV=1	2	6	6	6	5	5	5	5	5	5	5.9	5.9	5.9	146.53	1330	1330;1331	0	17.091	0.88614	1.003	17.859	8	0	Median	0.7718	1.1406	19.671	5	0	Median	1.2857	0.88787	5.3209	3	0	Median	5	4.9	264790000	121310000	143490000	77979000
A0A0B4LFA6;Q7K2G1-2	A0A0B4LFA6;Q7K2G1-2	31;31	31;31	3;3	Proteasomal ubiquitin receptor ADRM1 homolog	Rpn13	>tr|A0A0B4LFA6|A0A0B4LFA6_DROME Regulatory particle non-ATPase 13, isoform G OS=Drosophila melanogaster GN=Rpn13 PE=1 SV=1;>sp|Q7K2G1-2|ADRM1_DROME Isoform 2 of Proteasomal ubiquitin receptor ADRM1 homolog OS=Drosophila melanogaster GN=Rpn13	2	31	31	3	27	30	27	30	3	3	78.1	78.1	13.9	45.555	424	424;424	0	323.31	0.87992	1.0189	9.6123	97	0	Median	0.75663	1.0403	9.5931	52	0	Median	1.3447	0.9945	8.7218	45	0	Median	71.7	73.8	22481000000	9762800000	12719000000	15413000000
A0A0B4LFA9;A1Z9K8;A0A0B4LF25;A0A0B4K7Z0	A0A0B4LFA9;A1Z9K8;A0A0B4LF25;A0A0B4K7Z0	18;18;17;17	18;18;17;17	18;18;17;17		Prosap	>tr|A0A0B4LFA9|A0A0B4LFA9_DROME Prosap, isoform C OS=Drosophila melanogaster GN=Prosap PE=1 SV=1;>tr|A1Z9K8|A1Z9K8_DROME LD13733p OS=Drosophila melanogaster GN=Prosap PE=1 SV=2;>tr|A0A0B4LF25|A0A0B4LF25_DROME Prosap, isoform E OS=Drosophila melanogaster GN	4	18	18	18	11	13	11	13	11	13	18.2	18.2	18.2	183.71	1725	1725;1871;1660;1806	0	81.1	1.0365	0.89913	27.822	16	0	Median	0.76197	1.0668	37.294	6	0	Median	1.1019	0.84627	16.257	10	0	Median	10.3	13.7	318360000	150900000	167460000	118590000
A0A0B4LFB3;Q7JVI3	A0A0B4LFB3;Q7JVI3	34;34	34;34	34;34	Eukaryotic translation initiation factor 3 subunit M	Tango7	>tr|A0A0B4LFB3|A0A0B4LFB3_DROME Eukaryotic translation initiation factor 3 subunit M OS=Drosophila melanogaster GN=Tango7 PE=3 SV=1;>sp|Q7JVI3|EIF3M_DROME Eukaryotic translation initiation factor 3 subunit M OS=Drosophila melanogaster GN=Tango7 PE=2 SV=1	2	34	34	34	29	32	29	32	29	32	81.7	81.7	81.7	44.086	387	387;387	0	323.31	1.1917	1.0099	11.625	94	0	Median	0.74252	1.0001	8.0615	40	0	Median	1.3592	1.0232	13.751	54	0	Median	78.8	81.4	24791000000	12506000000	12285000000	13617000000
A8DYD3;A1Z9M3;B7YZE6;A0A0B4LFC7;A8DYD2;A8DYD1;A1Z9M4;A0A0B4LF29;Q7KHK4;A0A126GUP1	A8DYD3;A1Z9M3;B7YZE6;A0A0B4LFC7;A8DYD2;A8DYD1;A1Z9M4;A0A0B4LF29;Q7KHK4;A0A126GUP1	10;10;10;10;10;10;9;9;9;9	10;10;10;10;10;10;9;9;9;9	10;10;10;10;10;10;9;9;9;9		cg	>tr|A8DYD3|A8DYD3_DROME Combgap, isoform F OS=Drosophila melanogaster GN=cg PE=1 SV=1;>tr|A1Z9M3|A1Z9M3_DROME Combgap, isoform B OS=Drosophila melanogaster GN=cg PE=1 SV=1;>tr|B7YZE6|B7YZE6_DROME Combgap, isoform I OS=Drosophila melanogaster GN=cg PE=1 SV=	10	10	10	10	7	10	7	10	7	10	13	13	13	83.644	770	770;772;773;780;825;837;629;665;671;686	0	58.366	1.1074	0.9382	17.864	27	0	Median	0.70937	0.95128	22.892	10	0	Median	1.2089	0.93245	14.24	17	0	Median	10	13	1118300000	539180000	579140000	437860000
A0A0B4LFD2;P29845	A0A0B4LFD2;P29845	72;72	72;72	71;71	Heat shock 70 kDa protein cognate 5	Hsc70-5	>tr|A0A0B4LFD2|A0A0B4LFD2_DROME Heat shock protein cognate 5, isoform B OS=Drosophila melanogaster GN=Hsc70-5 PE=3 SV=1;>sp|P29845|HSP7E_DROME Heat shock 70 kDa protein cognate 5 OS=Drosophila melanogaster GN=Hsc70-5 PE=1 SV=2	2	72	72	71	68	68	68	68	67	67	72.4	72.4	72.4	74.065	686	686;686	0	323.31	0.88806	1.0397	13.368	247	0	Median	0.71647	0.95117	9.556	127	0	Median	1.5274	1.1474	8.9203	120	0	Median	71.9	71.9	100020000000	48786000000	51231000000	45500000000
A0A0B4LFD9;Q8T3U2	A0A0B4LFD9;Q8T3U2	14;14	14;14	14;14	40S ribosomal protein S23	RpS23	>tr|A0A0B4LFD9|A0A0B4LFD9_DROME Ribosomal protein S23, isoform B OS=Drosophila melanogaster GN=RpS23 PE=3 SV=1;>sp|Q8T3U2|RS23_DROME 40S ribosomal protein S23 OS=Drosophila melanogaster GN=RpS23 PE=1 SV=1	2	14	14	14	14	13	14	13	14	13	59.4	59.4	59.4	16.016	143	143;143	0	143.92	1.237	0.99771	11.873	77	0	Median	0.71991	0.98835	9.2399	33	0	Median	1.3798	1.0054	13.376	44	0	Median	59.4	55.9	38335000000	19177000000	19157000000	20979000000
A0A0B4LFE1;Q7K5M2	A0A0B4LFE1;Q7K5M2	7;7	7;7	7;7			>tr|A0A0B4LFE1|A0A0B4LFE1_DROME Uncharacterized protein, isoform B OS=Drosophila melanogaster GN=CG10139 PE=1 SV=1;>tr|Q7K5M2|Q7K5M2_DROME GH05836p OS=Drosophila melanogaster GN=CG10139 PE=1 SV=1	2	7	7	7	7	5	7	5	7	5	27.1	27.1	27.1	23.681	210	210;224	0	45.476	0.87637	1.0929	10.107	12	0	Median	0.78961	1.1283	4.6901	7	0	Median	1.3406	0.95525	3.9196	5	0	Median	27.1	21	914880000	479540000	435340000	637480000
A0A0B4LFE2;A1Z9Z1;Q7K0W0	A0A0B4LFE2;A1Z9Z1;Q7K0W0	2;2;2	2;2;2	2;2;2		CG8079-RB	>tr|A0A0B4LFE2|A0A0B4LFE2_DROME CG8079, isoform C OS=Drosophila melanogaster GN=CG8079 PE=1 SV=1;>tr|A1Z9Z1|A1Z9Z1_DROME CG8079, isoform B OS=Drosophila melanogaster GN=CG8079-RB PE=1 SV=1;>tr|Q7K0W0|Q7K0W0_DROME CG8079, isoform A OS=Drosophila melanogaste	3	2	2	2	1	2	1	2	1	2	4.4	4.4	4.4	55.637	501	501;599;601	0	4.4497	1.1512	0.92563	17.618	3	0	Median	NaN	NaN	NaN	1	0	Median	1.3542	1.0544	22.532	2	0	Median	2	4.4	50315000	21575000	28740000	9902200
A0A0B4LFH2;Q7JUP3	A0A0B4LFH2;Q7JUP3	30;30	30;30	30;30		casp	>tr|A0A0B4LFH2|A0A0B4LFH2_DROME Caspar, isoform C OS=Drosophila melanogaster GN=casp PE=1 SV=1;>tr|Q7JUP3|Q7JUP3_DROME Caspar, isoform A OS=Drosophila melanogaster GN=casp PE=1 SV=1	2	30	30	30	27	27	27	27	27	27	42.5	42.5	42.5	77.927	690	690;695	0	220.71	1.2276	0.96908	16.757	61	0	Median	0.66521	0.86083	17.675	29	0	Median	1.3773	1.0526	10.3	32	0	Median	41.9	40.9	6145300000	2994400000	3150900000	3185300000
A0A0B4LFJ4;Q9V7H4	A0A0B4LFJ4;Q9V7H4	10;10	10;10	10;10	Transmembrane protein 131 homolog	CG8370	>tr|A0A0B4LFJ4|A0A0B4LFJ4_DROME CG8370, isoform B OS=Drosophila melanogaster GN=CG8370 PE=4 SV=1;>sp|Q9V7H4|TM131_DROME Transmembrane protein 131 homolog OS=Drosophila melanogaster GN=CG8370 PE=1 SV=2	2	10	10	10	6	8	6	8	6	8	7.3	7.3	7.3	173.32	1567	1567;1567	0	24.571	0.89008	1.0067	20.994	10	0	Median	0.80391	1.0502	23.831	5	0	Median	1.2679	0.94514	18.006	5	0	Median	4.3	6.3	415640000	201230000	214410000	157200000
A0A0B4LFL2;A1ZAX1	A0A0B4LFL2;A1ZAX1	61;61	61;61	61;61	Eukaryotic translation initiation factor 3 subunit C	eIF3-S8	>tr|A0A0B4LFL2|A0A0B4LFL2_DROME Eukaryotic translation initiation factor 3 subunit C OS=Drosophila melanogaster GN=eIF3-S8 PE=3 SV=1;>sp|A1ZAX1|EIF3C_DROME Eukaryotic translation initiation factor 3 subunit C OS=Drosophila melanogaster GN=eIF3-S8 PE=1 SV=1	2	61	61	61	57	56	57	56	57	56	56.6	56.6	56.6	105.65	910	910;910	0	323.31	1.2888	1.0426	10.436	145	0	Median	0.7015	0.99013	10.047	68	0	Median	1.4752	1.0803	8.8664	77	0	Median	54.8	56	28600000000	14046000000	14554000000	13104000000
A0A0B4LFL3;O96827	A0A0B4LFL3;O96827	22;22	22;22	22;22	Probable elongation factor 1-beta	Ef1beta	>tr|A0A0B4LFL3|A0A0B4LFL3_DROME Elongation factor 1 beta, isoform C OS=Drosophila melanogaster GN=Ef1beta PE=3 SV=1;>sp|O96827|EF1B_DROME Probable elongation factor 1-beta OS=Drosophila melanogaster GN=Ef1beta PE=1 SV=3	2	22	22	22	21	21	21	21	21	21	76.1	76.1	76.1	24.247	222	222;222	0	323.31	1.3634	1.052	16.102	141	0	Median	0.72384	0.96461	16.311	53	0	Median	1.4828	1.1026	14.232	88	0	Median	76.1	76.1	143180000000	71460000000	71724000000	79974000000
A0A0B4LFM5;Q86BE9	A0A0B4LFM5;Q86BE9	2;2	2;2	2;2	Gamma-secretase subunit pen-2	pen-2	>tr|A0A0B4LFM5|A0A0B4LFM5_DROME Presenilin enhancer, isoform B OS=Drosophila melanogaster GN=pen-2 PE=4 SV=1;>sp|Q86BE9|PEN2_DROME Gamma-secretase subunit pen-2 OS=Drosophila melanogaster GN=pen-2 PE=1 SV=3	2	2	2	2	2	0	2	0	2	0	28.7	28.7	28.7	11.725	101	101;101	0.00080192	2.7738	NaN	NaN	NaN	1	0	Median	NaN	NaN	NaN	1	0	Median	NaN	NaN	NaN	0	0	Median	28.7	0	53043000	30458000	22585000	53043000
A0A0B4LFP4;A8DYH2	A0A0B4LFP4;A8DYH2	5;5	5;5	5;5	Ubiquitin-fold modifier 1	CG34191	>tr|A0A0B4LFP4|A0A0B4LFP4_DROME Ubiquitin-fold modifier 1 OS=Drosophila melanogaster GN=CG34191 PE=3 SV=1;>sp|A8DYH2|UFM1_DROME Ubiquitin-fold modifier 1 OS=Drosophila melanogaster GN=CG34191 PE=3 SV=1	2	5	5	5	5	5	5	5	5	5	71.3	71.3	71.3	9.4378	87	87;87	0	94.167	1.0833	0.99991	11.849	12	0	Median	0.77009	1.0003	6.6012	5	0	Median	1.2586	0.97361	14.477	7	0	Median	71.3	71.3	4908800000	2457200000	2451600000	2407400000
A0A0B4LFP9;Q4V6M7	A0A0B4LFP9;Q4V6M7	8;8	8;8	8;8	Probable Ufm1-specific protease 1	UFSP1	>tr|A0A0B4LFP9|A0A0B4LFP9_DROME Uncharacterized protein, isoform B OS=Drosophila melanogaster GN=CG30157 PE=4 SV=1;>sp|Q4V6M7|UFSP1_DROME Probable Ufm1-specific protease 1 OS=Drosophila melanogaster GN=UFSP1 PE=2 SV=1	2	8	8	8	5	7	5	7	5	7	52.1	52.1	52.1	25.791	234	234;234	0	45.632	1.5692	1.1032	29.108	9	0	Median	0.548	0.77723	11.21	3	0	Median	1.7686	1.2744	21.258	6	0	Median	34.2	47.4	804180000	410000000	394180000	487620000
A0A0B4LFQ3;A1ZBH8;A0A0B4LGY8;A0A0B4LFV0;A1ZBH7	A0A0B4LFQ3;A1ZBH8;A0A0B4LGY8;A0A0B4LFV0;A1ZBH7	8;8;8;8;8	8;8;8;8;8	8;8;8;8;8	Mitogen-activated protein kinase kinase kinase kinase	hppy	>tr|A0A0B4LFQ3|A0A0B4LFQ3_DROME Mitogen-activated protein kinase kinase kinase kinase OS=Drosophila melanogaster GN=hppy PE=1 SV=1;>tr|A1ZBH8|A1ZBH8_DROME Mitogen-activated protein kinase kinase kinase kinase OS=Drosophila melanogaster GN=hppy PE=1 SV=1;>t	5	8	8	8	6	5	6	5	6	5	11.3	11.3	11.3	103.64	934	934;947;968;1205;1218	0	46.878	0.65601	0.85549	49.87	7	0	Median	0.65236	0.89097	50.155	6	0	Median	1.3792	1.0479	27.733	6	5	Median	8.1	6.3	301720000	150130000	151590000	130680000
A0A0B4LFS3;Q8SX68	A0A0B4LFS3;Q8SX68	22;22	22;22	22;22	Uncharacterized protein CG10915	CG10915	>tr|A0A0B4LFS3|A0A0B4LFS3_DROME Uncharacterized protein, isoform B OS=Drosophila melanogaster GN=CG10915 PE=4 SV=1;>sp|Q8SX68|Y0915_DROME Uncharacterized protein CG10915 OS=Drosophila melanogaster GN=CG10915 PE=1 SV=1	2	22	22	22	19	16	19	16	19	16	42.7	42.7	42.7	65.421	609	609;609	0	193.41	0.79188	1.0115	12.444	41	0	Median	0.70573	0.94197	8.7351	22	0	Median	1.4543	1.0942	10.438	19	0	Median	41.1	30.7	2180500000	1085300000	1095200000	1182600000
A0A0B4LFT2;Q27606;Q9V4T5	A0A0B4LFT2;Q27606;Q9V4T5	2;2;1	2;2;1	2;2;1	Cytochrome P450 4e2;Probable cytochrome P450 4e1	Cyp4e2;Cyp4e1	>tr|A0A0B4LFT2|A0A0B4LFT2_DROME Cytochrome P450-4e2, isoform B OS=Drosophila melanogaster GN=Cyp4e2 PE=3 SV=1;>sp|Q27606|CP4E2_DROME Cytochrome P450 4e2 OS=Drosophila melanogaster GN=Cyp4e2 PE=2 SV=2;>sp|Q9V4T5|CP4E1_DROME Probable cytochrome P450 4e1 OS=D	3	2	2	2	1	1	1	1	1	1	5.9	5.9	5.9	60.692	526	526;526;531	0	6.1114	1.1177	1.1031	6.5864	2	1	Median	NaN	NaN	NaN	1	1	Median	NaN	NaN	NaN	1	0	Median	2.3	3.6	54803000	24074000	30729000	30146000
A0A0B4LFU5;Q8IGJ0-1;Q8IGJ0-3;Q8IGJ0	A0A0B4LFU5;Q8IGJ0-1;Q8IGJ0-3;Q8IGJ0	13;13;13;13	13;13;13;13	13;13;13;13	Protein EFR3 homolog cmp44E	stmA	>tr|A0A0B4LFU5|A0A0B4LFU5_DROME Stambha A, isoform D OS=Drosophila melanogaster GN=stmA PE=4 SV=1;>sp|Q8IGJ0-1|EFR3_DROME Isoform A of Protein EFR3 homolog cmp44E OS=Drosophila melanogaster GN=stmA;>sp|Q8IGJ0-3|EFR3_DROME Isoform B of Protein EFR3 homolog	4	13	13	13	9	8	9	8	9	8	21.2	21.2	21.2	90.909	808	808;794;820;834	0	29.629	0.80808	0.99848	30.934	15	0	Median	0.74429	0.99492	7.6694	6	0	Median	1.4261	1.0415	39.6	9	0	Median	15	13	411190000	199080000	212110000	162780000
A0A0B4LFU6;A0A0B4LGY4;Q7K173;A1ZBH0;A1ZBG9	A0A0B4LFU6;A0A0B4LGY4;Q7K173;A1ZBH0;A1ZBG9	2;2;2;2;2	2;2;2;2;2	2;2;2;2;2	Beta-glucuronidase	CG15117-RB	>tr|A0A0B4LFU6|A0A0B4LFU6_DROME Beta-glucuronidase OS=Drosophila melanogaster GN=CG15117 PE=1 SV=1;>tr|A0A0B4LGY4|A0A0B4LGY4_DROME Beta-glucuronidase OS=Drosophila melanogaster GN=CG15117 PE=1 SV=1;>tr|Q7K173|Q7K173_DROME Beta-glucuronidase OS=Drosophila m	5	2	2	2	1	1	1	1	1	1	3	3	3	71.553	623	623;648;656;656;670	0.0059205	1.3552	0.7766	0.78168	26.861	2	1	Median	NaN	NaN	NaN	1	0	Median	NaN	NaN	NaN	1	1	Median	1.6	1.4	14025000	7584400	6440900	5261700
A0A0B4LFU9;Q9XZ31	A0A0B4LFU9;Q9XZ31	1;1	1;1	1;1		ana2	>tr|A0A0B4LFU9|A0A0B4LFU9_DROME Anastral spindle 2, isoform B OS=Drosophila melanogaster GN=ana2 PE=1 SV=1;>tr|Q9XZ31|Q9XZ31_DROME Anastral spindle 2, isoform A OS=Drosophila melanogaster GN=ana2 PE=1 SV=1	2	1	1	1	1	0	1	0	1	0	3.3	3.3	3.3	46.438	419	419;420	0.001587	2.3699	NaN	NaN	NaN	1	0	Median	NaN	NaN	NaN	1	0	Median	NaN	NaN	NaN	0	0	Median	3.3	0	34137000	20136000	14002000	34137000
A0A0B4LGV3;A0A0B4LFV9;A1ZAV3	A0A0B4LGV3;A0A0B4LFV9;A1ZAV3	26;26;26	26;26;26	26;26;26		MESR4	>tr|A0A0B4LGV3|A0A0B4LGV3_DROME Misexpression suppressor of ras 4, isoform D OS=Drosophila melanogaster GN=MESR4 PE=1 SV=1;>tr|A0A0B4LFV9|A0A0B4LFV9_DROME Misexpression suppressor of ras 4, isoform C OS=Drosophila melanogaster GN=MESR4 PE=1 SV=1;>tr|A1ZAV3	3	26	26	26	17	24	17	24	17	24	14.4	14.4	14.4	238.91	2151	2151;2169;2171	0	140.66	1.3395	1.0053	14.828	39	0	Median	0.66424	0.89734	14.206	15	0	Median	1.4185	1.0692	12.525	24	0	Median	9.3	13.5	707940000	323610000	384330000	191450000
A0A0B4LFW1;A1ZBC4;A8DYI4;A8DYI5	A0A0B4LFW1;A1ZBC4;A8DYI4;A8DYI5	2;2;1;1	2;2;1;1	2;2;1;1		Sik3	>tr|A0A0B4LFW1|A0A0B4LFW1_DROME Salt-inducible kinase 3, isoform D OS=Drosophila melanogaster GN=Sik3 PE=1 SV=1;>tr|A1ZBC4|A1ZBC4_DROME Salt-inducible kinase 3, isoform B OS=Drosophila melanogaster GN=Sik3 PE=1 SV=2;>tr|A8DYI4|A8DYI4_DROME Salt-inducible k	4	2	2	2	1	1	1	1	1	1	2.2	2.2	2.2	157.89	1468	1468;1471;1379;1382	0.000409	3.3822	1.0377	1.0687	13.587	2	0	Median	NaN	NaN	NaN	1	0	Median	NaN	NaN	NaN	1	0	Median	1.3	0.9	11456000	5356300	6100000	4546100
A0A0B4LFW6;A1Z7S0	A0A0B4LFW6;A1Z7S0	63;63	63;63	63;63		Rme-8	>tr|A0A0B4LFW6|A0A0B4LFW6_DROME Receptor mediated endocytosis 8, isoform B OS=Drosophila melanogaster GN=Rme-8 PE=1 SV=1;>tr|A1Z7S0|A1Z7S0_DROME Receptor mediated endocytosis 8, isoform A OS=Drosophila melanogaster GN=Rme-8 PE=1 SV=1	2	63	63	63	43	53	43	53	43	53	34.2	34.2	34.2	272.47	2407	2407;2408	0	323.31	1.1374	0.95557	16.849	84	0	Median	0.71475	0.95883	15.447	36	0	Median	1.2292	0.94998	17.987	48	0	Median	23.4	29.7	4329100000	2278200000	2050900000	1425800000
A0A0B4LFX0;Q8T4F7-2;Q8T4F7-3	A0A0B4LFX0;Q8T4F7-2;Q8T4F7-3	18;18;18	2;2;2	1;1;1			>tr|A0A0B4LFX0|A0A0B4LFX0_DROME Enabled, isoform G OS=Drosophila melanogaster GN=ena PE=4 SV=1;>sp|Q8T4F7-2|ENA_DROME Isoform 2 of Protein enabled OS=Drosophila melanogaster GN=ena;>sp|Q8T4F7-3|ENA_DROME Isoform 3 of Protein enabled OS=Drosophila melanogas	3	18	2	1	18	18	2	2	1	1	30.3	5	1.4	69.615	664	664;684;687	0	10.505	1.11	1.1174	135.8	4	2	Median	0.20457	0.28041	183.75	2	1	Median	1.6757	1.2176	0.38205	2	1	Median	30.3	30.3	308140000	188250000	119880000	173490000
Q8MLW2;A0A0B4LFX8;Q9NDJ2	Q8MLW2;A0A0B4LFX8;Q9NDJ2	67;67;67	67;67;67	19;19;19	Helicase domino	dom	>tr|Q8MLW2|Q8MLW2_DROME Domino, isoform D OS=Drosophila melanogaster GN=dom PE=1 SV=1;>tr|A0A0B4LFX8|A0A0B4LFX8_DROME Domino, isoform G OS=Drosophila melanogaster GN=dom PE=1 SV=1;>sp|Q9NDJ2|DOM_DROME Helicase domino OS=Drosophila melanogaster GN=dom PE=1	3	67	67	19	49	59	49	59	10	17	28.8	28.8	9.6	348.38	3183	3183;3233;3198	0	323.31	1.2815	1.0403	15.977	117	0	Median	0.69512	0.94639	14.243	50	0	Median	1.4683	1.1021	13.772	67	0	Median	21.1	26.7	2095100000	966730000	1128300000	704290000
A0A0B4LFY2;Q7JW12	A0A0B4LFY2;Q7JW12	6;6	6;6	6;6	Thioredoxin-related transmembrane protein 2 homolog	CG11007	>tr|A0A0B4LFY2|A0A0B4LFY2_DROME Uncharacterized protein, isoform B OS=Drosophila melanogaster GN=CG11007 PE=4 SV=1;>sp|Q7JW12|TMX2_DROME Thioredoxin-related transmembrane protein 2 homolog OS=Drosophila melanogaster GN=CG11007 PE=2 SV=1	2	6	6	6	5	6	5	6	5	6	23.2	23.2	23.2	31.322	271	271;271	0	11.668	1.3689	0.99574	16.896	15	0	Median	0.67423	0.91566	10.384	5	0	Median	1.413	1.0435	15.022	10	0	Median	19.9	23.2	1058500000	521620000	536910000	523770000
A0A0B4LFY9	A0A0B4LFY9	8	8	8			>tr|A0A0B4LFY9|A0A0B4LFY9_DROME CG1667, isoform B OS=Drosophila melanogaster GN=CG1667 PE=1 SV=1	1	8	8	8	5	7	5	7	5	7	29.4	29.4	29.4	40.183	343	343	0	26.407	0.99296	0.9709	13.938	15	0	Median	0.76305	1.0122	14.952	8	0	Median	1.1808	0.88289	8.8743	7	0	Median	22.2	24.5	622670000	313250000	309430000	268080000
A0A0B4LFZ4	A0A0B4LFZ4	85	2	2			>tr|A0A0B4LFZ4|A0A0B4LFZ4_DROME TER94, isoform E OS=Drosophila melanogaster GN=TER94 PE=1 SV=1	1	85	2	2	80	82	2	2	2	2	82.9	3.6	3.6	91.923	825	825	0	90.536	1.0035	1.0486	20.986	14	0	Median	0.65082	0.86123	7.0593	7	0	Median	1.5595	1.2311	6.3979	7	0	Median	82.9	82.4	1821200000	928090000	893150000	894330000
A0A0B4LG01;Q6NN55	A0A0B4LG01;Q6NN55	3;3	3;3	3;3		oys	>tr|A0A0B4LG01|A0A0B4LG01_DROME Oysgedart, isoform D OS=Drosophila melanogaster GN=oys PE=1 SV=1;>tr|Q6NN55|Q6NN55_DROME Oysgedart, isoform A OS=Drosophila melanogaster GN=oys PE=1 SV=1	2	3	3	3	1	3	1	3	1	3	6.1	6.1	6.1	78.742	702	702;722	0	64.023	2.2972	1.7435	20.722	4	0	Median	0.91227	1.2742	5.9919	3	2	Median	2.3621	1.8686	15.46	3	0	Median	2.3	6.1	122650000	48382000	74268000	42672000
A0A0B4LG04;Q9V968;A0A0B4LH12	A0A0B4LG04;Q9V968;A0A0B4LH12	8;8;6	8;8;6	8;8;6	MIP18 family protein CG30152	CG30152	>tr|A0A0B4LG04|A0A0B4LG04_DROME Uncharacterized protein, isoform B OS=Drosophila melanogaster GN=galla-1 PE=4 SV=1;>sp|Q9V968|U195B_DROME MIP18 family protein CG30152 OS=Drosophila melanogaster GN=CG30152 PE=1 SV=1;>tr|A0A0B4LH12|A0A0B4LH12_DROME Uncharact	3	8	8	8	3	6	3	6	3	6	48.6	48.6	48.6	23.805	218	218;218;152	0	124.37	1.0142	1.0363	14.196	5	0	Median	0.73623	1.0363	2.3028	3	1	Median	1.2541	0.88767	18.154	3	0	Median	20.2	38.1	236360000	118340000	118020000	155460000
A0A0B4LG05;P25823	A0A0B4LG05;P25823	49;49	49;49	49;49	Maternal protein tudor	tud	>tr|A0A0B4LG05|A0A0B4LG05_DROME Tudor, isoform B OS=Drosophila melanogaster GN=tud PE=4 SV=1;>sp|P25823|TUD_DROME Maternal protein tudor OS=Drosophila melanogaster GN=tud PE=1 SV=2	2	49	49	49	30	49	30	49	30	49	23.3	23.3	23.3	284.87	2512	2512;2515	0	221.58	1.4243	1.2508	11.729	73	0	Median	0.98987	1.3026	12.152	27	0	Median	1.5911	1.2072	10.794	46	0	Median	15.2	23.3	2488000000	1052800000	1435200000	642700000
A0A0B4LG06;Q8SY59;A1Z851	A0A0B4LG06;Q8SY59;A1Z851	6;6;6	6;6;6	6;6;6		gem	>tr|A0A0B4LG06|A0A0B4LG06_DROME Gemini, isoform F OS=Drosophila melanogaster GN=gem PE=1 SV=1;>tr|Q8SY59|Q8SY59_DROME GH01967p OS=Drosophila melanogaster GN=gem PE=1 SV=1;>tr|A1Z851|A1Z851_DROME Gemini, isoform C OS=Drosophila melanogaster GN=gem PE=1 SV=1	3	6	6	6	4	6	4	6	4	6	33.3	33.3	33.3	29.177	270	270;919;932	0	32.532	0.86574	0.73784	47.666	10	0	Median	1.1118	1.4415	21.511	4	0	Median	0.74127	0.5789	16.926	6	0	Median	18.1	33.3	424400000	222010000	202390000	214180000
A8DYJ3;A0A0B4LG26;Q11002;Q11002-2;Q9VFV0	A8DYJ3;A0A0B4LG26;Q11002	35;35;35;15;1	35;35;35;15;1	28;28;28;9;1	Calpain-A;Calpain-A catalytic subunit	CalpA	>tr|A8DYJ3|A8DYJ3_DROME Calpain-A, isoform C OS=Drosophila melanogaster GN=CalpA PE=1 SV=1;>tr|A0A0B4LG26|A0A0B4LG26_DROME Calpain-A, isoform D OS=Drosophila melanogaster GN=CalpA PE=1 SV=1;>sp|Q11002|CANA_DROME Calpain-A OS=Drosophila melanogaster GN=Calp	5	35	35	28	30	32	30	32	24	25	44.9	44.9	37.6	93.962	828	828;843;828;565;796	0	323.31	0.93217	1.0203	14.203	135	0	Median	0.76917	1.0594	14.728	68	0	Median	1.3261	0.99194	13.722	67	0	Median	42.5	42.8	11437000000	5712000000	5725200000	5103100000
A0A0B4LG36;Q06943	A0A0B4LG36;Q06943	10;10	9;9	9;9	High mobility group protein Z	HmgZ	>tr|A0A0B4LG36|A0A0B4LG36_DROME HMG protein Z, isoform C OS=Drosophila melanogaster GN=HmgZ PE=4 SV=1;>sp|Q06943|HMGZ_DROME High mobility group protein Z OS=Drosophila melanogaster GN=HmgZ PE=1 SV=1	2	10	9	9	9	9	8	8	8	8	60.4	55	55	12.656	111	111;111	0	68.447	0.77686	0.90273	13.313	27	0	Median	0.66946	0.94819	13.455	14	0	Median	1.1273	0.83368	11.214	13	0	Median	55	56.8	7398800000	4084300000	3314500000	5006400000
A0A0B4LG52;Q9W237	A0A0B4LG52;Q9W237	27;27	27;27	27;27	40S ribosomal protein S16	RpS16	>tr|A0A0B4LG52|A0A0B4LG52_DROME Ribosomal protein S16, isoform B OS=Drosophila melanogaster GN=RpS16 PE=3 SV=1;>sp|Q9W237|RS16_DROME 40S ribosomal protein S16 OS=Drosophila melanogaster GN=RpS16 PE=1 SV=1	2	27	27	27	25	27	25	27	25	27	80.4	80.4	80.4	16.774	148	148;148	0	83.698	1.3104	1.0055	10.947	90	0	Median	0.69936	0.9915	7.7204	41	0	Median	1.4578	1.0413	11.383	49	0	Median	80.4	80.4	82153000000	42534000000	39618000000	48296000000
A0A0B4LGC6;Q8MLS7;A0A0B4LG95;Q7K274	A0A0B4LGC6;Q8MLS7;A0A0B4LG95;Q7K274	15;15;15;15	15;15;15;15	15;15;15;15		l(2)k09913	>tr|A0A0B4LGC6|A0A0B4LGC6_DROME Lethal (2) k09913, isoform G OS=Drosophila melanogaster GN=l(2)k09913 PE=1 SV=1;>tr|Q8MLS7|Q8MLS7_DROME Lethal (2) k09913, isoform D OS=Drosophila melanogaster GN=l(2)k09913 PE=1 SV=1;>tr|A0A0B4LG95|A0A0B4LG95_DROME Lethal (	4	15	15	15	14	14	14	14	14	14	70.1	70.1	70.1	33.302	288	288;316;388;389	0	200.31	1.3802	1.0377	15.234	49	0	Median	0.72517	0.97624	20.855	18	0	Median	1.4368	1.0796	10.629	31	0	Median	61.1	61.1	8620300000	4466500000	4153800000	5267700000
A0A0B4LGA1;Q9W1K0	A0A0B4LGA1;Q9W1K0	5;5	5;5	5;5	UPF0136 membrane protein CG5532	CG5532	>tr|A0A0B4LGA1|A0A0B4LGA1_DROME CG5532, isoform B OS=Drosophila melanogaster GN=CG5532 PE=4 SV=1;>sp|Q9W1K0|TM14_DROME Transmembrane protein 14 homolog OS=Drosophila melanogaster GN=CG5532 PE=3 SV=1	2	5	5	5	5	4	5	4	5	4	46.4	46.4	46.4	11.582	112	112;112	0	48.829	0.9515	0.97432	5.5929	16	0	Median	0.70629	0.96743	5.6839	8	0	Median	1.3307	1.016	4.3409	8	0	Median	46.4	44.6	3013200000	1540900000	1472300000	1613900000
A0A0B4LGA2	A0A0B4LGA2	3	3	3			>tr|A0A0B4LGA2|A0A0B4LGA2_DROME Uncharacterized protein OS=Drosophila melanogaster GN=CG44249 PE=1 SV=1	1	3	3	3	2	2	2	2	2	2	8.1	8.1	8.1	45.388	407	407	0	4.5773	0.7699	1.0813	7.1301	3	0	Median	0.75579	1.0179	8.7927	2	0	Median	NaN	NaN	NaN	1	0	Median	4.9	6.4	568920000	304430000	264490000	354620000
A0A0B4LGA7;P27091	A0A0B4LGA7;P27091	13;13	13;13	13;13	Protein 60A	gbb	>tr|A0A0B4LGA7|A0A0B4LGA7_DROME Glass bottom boat, isoform B OS=Drosophila melanogaster GN=gbb PE=3 SV=1;>sp|P27091|60A_DROME Protein 60A OS=Drosophila melanogaster GN=gbb PE=1 SV=1	2	13	13	13	12	7	12	7	12	7	24.8	24.8	24.8	51.687	455	455;455	0	52.189	0.72423	0.91967	13.668	24	0	Median	0.67075	0.95131	13.144	15	0	Median	1.1756	0.88116	14.891	9	0	Median	22.9	18	1016300000	545650000	470660000	730290000
A0A0B4LGA9;Q7JR80	A0A0B4LGA9;Q7JR80	4;4	4;4	4;4			>tr|A0A0B4LGA9|A0A0B4LGA9_DROME Uncharacterized protein, isoform B OS=Drosophila melanogaster GN=CG44251 PE=4 SV=1;>tr|Q7JR80|Q7JR80_DROME SD23764p OS=Drosophila melanogaster GN=CG3884 PE=2 SV=1	2	4	4	4	3	2	3	2	3	2	8.9	8.9	8.9	48.354	450	450;478	0.00080144	2.7317	0.69878	0.90539	90.791	5	3	Median	0.27027	0.38472	68.453	3	2	Median	2.4075	1.7562	10.738	2	1	Median	6.4	4	168720000	94061000	74663000	132140000
A0A0B4LGB0;Q24007;Q8MLT4	A0A0B4LGB0;Q24007;Q8MLT4	15;15;15	15;15;15	15;15;15		Gp150	>tr|A0A0B4LGB0|A0A0B4LGB0_DROME Gp150, isoform E OS=Drosophila melanogaster GN=Gp150 PE=1 SV=1;>tr|Q24007|Q24007_DROME Gp150 protein OS=Drosophila melanogaster GN=Gp150 PE=1 SV=1;>tr|Q8MLT4|Q8MLT4_DROME Gp150, isoform D OS=Drosophila melanogaster GN=Gp150	3	15	15	15	6	13	6	13	6	13	15.3	15.3	15.3	117.36	1044	1044;1051;1076	0	23.051	1.3074	1.1152	32.37	19	0	Median	0.95468	1.2815	39.116	7	0	Median	1.3828	1.0392	15.764	12	0	Median	6.1	13.6	614580000	293980000	320600000	126020000
A0A0B4LGC0;Q9V6K1-2;Q9V6K1;A0A0B4LF88	A0A0B4LGC0;Q9V6K1-2;Q9V6K1;A0A0B4LF88	90;90;89;88	90;90;89;88	90;90;89;88	Tripeptidyl-peptidase 2	TppII	>tr|A0A0B4LGC0|A0A0B4LGC0_DROME Tripeptidyl-peptidase II, isoform F OS=Drosophila melanogaster GN=TppII PE=4 SV=1;>sp|Q9V6K1-2|TPP2_DROME Isoform 2 of Tripeptidyl-peptidase 2 OS=Drosophila melanogaster GN=TppII;>sp|Q9V6K1|TPP2_DROME Tripeptidyl-peptidase 2	4	90	90	90	76	83	76	83	76	83	69.9	69.9	69.9	148.91	1354	1354;1354;1441;1375	0	323.31	1.0716	0.93396	10.549	279	0	Median	0.69388	0.92819	9.4613	128	0	Median	1.2422	0.94351	11.35	151	0	Median	58.2	67.8	40890000000	20520000000	20369000000	16187000000
A0A0B4LGC4;P40656	A0A0B4LGC4;P40656	2;2	2;2	2;2	Putative transcription factor SOX-14	Sox14	>tr|A0A0B4LGC4|A0A0B4LGC4_DROME Sox box protein 14, isoform C OS=Drosophila melanogaster GN=Sox14 PE=4 SV=1;>sp|P40656|SOX14_DROME Putative transcription factor SOX-14 OS=Drosophila melanogaster GN=Sox14 PE=2 SV=3	2	2	2	2	1	1	1	1	1	1	4.6	4.6	4.6	72.741	669	669;669	0.00020525	3.4972	0.76665	0.73145	25.937	2	0	Median	NaN	NaN	NaN	1	0	Median	NaN	NaN	NaN	1	0	Median	2.5	2.1	26066000	14779000	11288000	13213000
A0A0B4LGC8;O77475	A0A0B4LGC8;O77475	4;4	4;4	4;4	Ceramide phosphoethanolamine synthase	CG4585	>tr|A0A0B4LGC8|A0A0B4LGC8_DROME CG4585, isoform B OS=Drosophila melanogaster GN=CG4585 PE=4 SV=1;>sp|O77475|CPESY_DROME Ceramide phosphoethanolamine synthase OS=Drosophila melanogaster GN=CG4585 PE=1 SV=1	2	4	4	4	3	4	3	4	3	4	10.2	10.2	10.2	43.857	392	392;392	0	8.1703	0.96565	0.93397	19.428	12	0	Median	0.7681	1.0792	11.89	5	0	Median	1.1527	0.82717	18.261	7	0	Median	8.2	10.2	341360000	177410000	163950000	224680000
A0A0B4LGC9;A0A0B4LGI5;Q59E65;A8DYP0;A0A0B4LGE3;A0A0B4LHF2	A0A0B4LGC9;A0A0B4LGI5;Q59E65;A8DYP0	3;3;3;3;1;1	3;3;3;3;1;1	3;3;3;3;1;1		Unc-89	>tr|A0A0B4LGC9|A0A0B4LGC9_DROME Unc-89, isoform H OS=Drosophila melanogaster GN=Unc-89 PE=1 SV=1;>tr|A0A0B4LGI5|A0A0B4LGI5_DROME Unc-89, isoform E OS=Drosophila melanogaster GN=Unc-89 PE=1 SV=1;>tr|Q59E65|Q59E65_DROME Unc-89, isoform D OS=Drosophila melano	6	3	3	3	1	2	1	2	1	2	0.7	0.7	0.7	440.79	3903	3903;4193;4194;4218;3310;3965	1	-2	1.0349	0.73904	191.29	3	1	Median	NaN	NaN	NaN	1	0	Median	5.0926	3.822	232.38	2	1	Median	0.3	0.5	119160000	29941000	89221000	21186000
A0A0B4LGE6;P21519-2;P21519	A0A0B4LGE6;P21519-2;P21519	1;1;1	1;1;1	1;1;1	Neurogenic protein mastermind	mam	>tr|A0A0B4LGE6|A0A0B4LGE6_DROME Mastermind, isoform D OS=Drosophila melanogaster GN=mam PE=4 SV=1;>sp|P21519-2|MAM_DROME Isoform C of Neurogenic protein mastermind OS=Drosophila melanogaster GN=mam;>sp|P21519|MAM_DROME Neurogenic protein mastermind OS=Dros	3	1	1	1	1	1	1	1	1	1	0.8	0.8	0.8	167.26	1594	1594;433;1594	0.0059228	1.3611	0.79256	1.0636	6.6598	7	0	Median	0.734	1.0076	5.092	4	0	Median	1.4238	1.0768	5.6286	3	0	Median	0.8	0.8	1104400000	593730000	510620000	735860000
A0A0B4LGF5;A1Z9N0;A0A0B4LFB8;Q95U20;A0A0B4LF33	A0A0B4LGF5;A1Z9N0;A0A0B4LFB8;Q95U20;A0A0B4LF33	64;64;63;63;35	64;64;63;63;35	64;64;63;63;35		Opa1	>tr|A0A0B4LGF5|A0A0B4LGF5_DROME Optic atrophy 1 ortholog, isoform C OS=Drosophila melanogaster GN=Opa1 PE=1 SV=1;>tr|A1Z9N0|A1Z9N0_DROME Optic atrophy 1 ortholog, isoform A OS=Drosophila melanogaster GN=Opa1 PE=1 SV=1;>tr|A0A0B4LFB8|A0A0B4LFB8_DROME Optic	5	64	64	64	58	55	58	55	58	55	61	61	61	111.52	969	969;972;930;933;622	0	323.31	0.99507	0.99417	18.179	173	0	Median	0.71394	0.94449	21.397	89	0	Median	1.3506	1.0313	14.039	84	0	Median	58.8	58.1	15433000000	7777200000	7655900000	7423400000
A0A0B4LGG6;Q9W1H0	A0A0B4LGG6;Q9W1H0	4;4	4;4	4;4		Lpt	>tr|A0A0B4LGG6|A0A0B4LGG6_DROME Lost PHDs of trr, isoform B OS=Drosophila melanogaster GN=Lpt PE=1 SV=1;>tr|Q9W1H0|Q9W1H0_DROME HL01030p OS=Drosophila melanogaster GN=Lpt PE=1 SV=2	2	4	4	4	3	3	3	3	3	3	3.3	3.3	3.3	164.03	1478	1478;1482	0	6.8132	1.1146	1.0068	42.077	6	0	Median	0.81195	1.1456	54.383	3	0	Median	1.2826	0.99057	15.073	3	0	Median	2.5	2.2	85444000	38796000	46648000	31371000
A0A0B4LGH1	A0A0B4LGH1	28	1	1			>tr|A0A0B4LGH1|A0A0B4LGH1_DROME Beta-Tubulin at 60D, isoform B OS=Drosophila melanogaster GN=betaTub60D PE=1 SV=1	1	28	1	1	25	27	1	1	1	1	61.8	2.6	2.6	50.778	453	453	0	5.2523	0.87425	0.88326	16.415	2	0	Median	NaN	NaN	NaN	1	0	Median	NaN	NaN	NaN	1	0	Median	55.8	61.6	1760400000	911170000	849250000	831160000
A0A0B4LGH5;Q9V769	A0A0B4LGH5;Q9V769	1;1	1;1	1;1	Cytochrome P450 6a22	Cyp6a22	>tr|A0A0B4LGH5|A0A0B4LGH5_DROME Cyp6a22, isoform B OS=Drosophila melanogaster GN=Cyp6a22 PE=3 SV=1;>sp|Q9V769|C6A22_DROME Cytochrome P450 6a22 OS=Drosophila melanogaster GN=Cyp6a22 PE=2 SV=1	2	1	1	1	0	1	0	1	0	1	4.4	4.4	4.4	57.277	499	499;499	0	18.007	NaN	NaN	NaN	1	0	Median	NaN	NaN	NaN	0	0	Median	NaN	NaN	NaN	1	0	Median	0	4.4	22439000	9363300	13075000	0
Q9W1D9;A0A0B4LGH8	Q9W1D9;A0A0B4LGH8	6;6	6;6	6;6	Oxysterol-binding protein		>tr|Q9W1D9|Q9W1D9_DROME Oxysterol-binding protein OS=Drosophila melanogaster GN=CG3860 PE=1 SV=1;>tr|A0A0B4LGH8|A0A0B4LGH8_DROME Oxysterol-binding protein OS=Drosophila melanogaster GN=CG3860 PE=1 SV=1	2	6	6	6	4	3	4	3	4	3	15.8	15.8	15.8	52.217	455	455;457	0	5.9456	0.76019	0.97833	15.273	4	0	Median	0.73007	1.0533	10.291	3	0	Median	1.1544	0.91894	15.558	4	3	Median	9.7	8.4	245670000	128120000	117540000	191490000
A0A0B4LGI1;P20354-2	A0A0B4LGI1;P20354-2	17;17	16;16	1;1	G protein alpha s subunit	Galphas	>tr|A0A0B4LGI1|A0A0B4LGI1_DROME G protein alpha s subunit, isoform E OS=Drosophila melanogaster GN=Galphas PE=1 SV=1;>sp|P20354-2|GNAS_DROME Isoform A of G protein alpha s subunit OS=Drosophila melanogaster GN=Galphas	2	17	16	1	16	12	15	11	1	1	49.7	46.9	5	44.699	382	382;382	0	89.861	1.128	1.0244	11.912	25	0	Median	0.70777	0.96678	14.211	12	0	Median	1.4051	1.0317	8.1151	13	0	Median	49.7	36.1	2251400000	1171400000	1080000000	1278500000
A0A0B4LGI9	A0A0B4LGI9	18	1	1			>tr|A0A0B4LGI9|A0A0B4LGI9_DROME CG3760, isoform D OS=Drosophila melanogaster GN=CG3760 PE=1 SV=1	1	18	1	1	18	16	1	0	1	0	80.3	7.6	7.6	28.862	264	264	0	5.4224	NaN	NaN	NaN	1	0	Median	NaN	NaN	NaN	1	0	Median	NaN	NaN	NaN	0	0	Median	80.3	69.3	165710000	102060000	63652000	165710000
A0A0B4LGJ1;Q9W117	A0A0B4LGJ1;Q9W117	1;1	1;1	1;1	Ubiquitin carboxyl-terminal hydrolase	CG30421-RA	>tr|A0A0B4LGJ1|A0A0B4LGJ1_DROME Ubiquitin specific protease 15/31, isoform B OS=Drosophila melanogaster GN=Usp15-31 PE=3 SV=1;>tr|Q9W117|Q9W117_DROME FI05488p OS=Drosophila melanogaster GN=Usp15-31 PE=2 SV=2	2	1	1	1	1	0	1	0	1	0	1.1	1.1	1.1	135.46	1244	1244;1272	0.0038835	1.737	NaN	NaN	NaN	1	0	Median	NaN	NaN	NaN	1	0	Median	NaN	NaN	NaN	0	0	Median	1.1	0	7722200	3931200	3791000	7722200
A0A0B4LHH1;Q960R0;Q9W1B5;A0A0B4LGJ9	A0A0B4LHH1;Q960R0;Q9W1B5;A0A0B4LGJ9	16;16;16;16	16;16;16;16	16;16;16;16		CG3209-RA	>tr|A0A0B4LHH1|A0A0B4LHH1_DROME CG3209, isoform E OS=Drosophila melanogaster GN=CG3209 PE=1 SV=1;>tr|Q960R0|Q960R0_DROME CG3209, isoform B OS=Drosophila melanogaster GN=CG3209 PE=1 SV=1;>tr|Q9W1B5|Q9W1B5_DROME CG3209, isoform C OS=Drosophila melanogaster G	4	16	16	16	14	13	14	13	14	13	46.1	46.1	46.1	43.551	380	380;458;459;537	0	60.45	1.0731	1.0643	12.387	48	0	Median	0.72607	0.98813	12.449	24	0	Median	1.4816	1.1179	10.973	24	0	Median	42.4	43.7	1438800000	691770000	747020000	501080000
A0A0B4LGL6;P10379	A0A0B4LGL6;P10379	6;6	6;6	6;6	Protein unzipped	uzip	>tr|A0A0B4LGL6|A0A0B4LGL6_DROME Unzipped, isoform B OS=Drosophila melanogaster GN=uzip PE=4 SV=1;>sp|P10379|UZIP_DROME Protein unzipped OS=Drosophila melanogaster GN=uzip PE=1 SV=2	2	6	6	6	3	5	3	5	3	5	15	15	15	54.307	488	488;488	0	8.4559	0.90309	0.7693	36.188	12	0	Median	0.90309	1.1469	24.292	4	0	Median	0.89614	0.67796	18.785	8	0	Median	7.2	13.3	335990000	185190000	150800000	68129000
A0A0B4LGL8;Q24535	A0A0B4LGL8;Q24535	1;1	1;1	1;1	Serum response factor homolog	bs	>tr|A0A0B4LGL8|A0A0B4LGL8_DROME Blistered, isoform C OS=Drosophila melanogaster GN=bs PE=4 SV=1;>sp|Q24535|SRF_DROME Serum response factor homolog OS=Drosophila melanogaster GN=bs PE=1 SV=2	2	1	1	1	1	1	1	1	1	1	3.6	3.6	3.6	47.621	449	449;449	0	11.211	1.8027	1.8483	84.796	2	0	Median	NaN	NaN	NaN	1	0	Median	NaN	NaN	NaN	1	0	Median	3.6	3.6	43281000	14738000	28543000	25535000
Q9VNC3;A0A0B4LGM5;A0A0B4KF92;A0A0B4LGS6	Q9VNC3;A0A0B4LGM5;A0A0B4KF92;A0A0B4LGS6	6;6;5;5	6;6;5;5	6;6;5;5		Hcs	>tr|Q9VNC3|Q9VNC3_DROME Holocarboxylase synthetase, isoform A OS=Drosophila melanogaster GN=Hcs PE=1 SV=2;>tr|A0A0B4LGM5|A0A0B4LGM5_DROME Holocarboxylase synthetase, isoform C OS=Drosophila melanogaster GN=Hcs PE=1 SV=1;>tr|A0A0B4KF92|A0A0B4KF92_DROME Holo	4	6	6	6	5	3	5	3	5	3	6.5	6.5	6.5	115.92	1041	1041;1047;993;999	0	18.399	0.66021	0.88379	8.2033	7	0	Median	0.62286	0.87039	8.9383	5	0	Median	1.2059	0.9301	6.1089	3	1	Median	5.9	2.5	1381900000	612300000	769630000	76482000
A0A0B4LGN1;P29993-2;P29993	A0A0B4LGN1;P29993-2;P29993	27;26;26	27;26;26	27;26;26	Inositol 1,4,5-trisphosphate receptor	Itp-r83A	>tr|A0A0B4LGN1|A0A0B4LGN1_DROME Inositol 1,4,5,-tris-phosphate receptor, isoform C OS=Drosophila melanogaster GN=Itp-r83A PE=4 SV=1;>sp|P29993-2|ITPR_DROME Isoform A of Inositol 1,4,5-trisphosphate receptor OS=Drosophila melanogaster GN=Itp-r83A;>sp|P29993	3	27	27	27	14	22	14	22	14	22	12.6	12.6	12.6	318.16	2828	2828;2829;2838	0	94.722	1.3497	1.0781	18.447	26	0	Median	0.65478	0.86001	10.526	10	0	Median	1.498	1.1428	11.05	16	0	Median	6.8	9.8	492630000	155260000	337380000	87204000
A0A0B4LGQ1;Q00637	A0A0B4LGQ1;Q00637	8;8	8;8	8;8	Superoxide dismutase [Mn], mitochondrial	Sod2	>tr|A0A0B4LGQ1|A0A0B4LGQ1_DROME Superoxide dismutase OS=Drosophila melanogaster GN=Sod2 PE=3 SV=1;>sp|Q00637|SODM_DROME Superoxide dismutase [Mn], mitochondrial OS=Drosophila melanogaster GN=Sod2 PE=2 SV=3	2	8	8	8	8	8	8	8	8	8	43.8	43.8	43.8	24.659	217	217;217	0	155.28	1.1472	1.0471	10.989	22	0	Median	0.69906	0.91485	9.7967	11	0	Median	1.4681	1.1038	5.0069	11	0	Median	43.8	43.8	10545000000	5627000000	4917700000	7321600000
A0A0B4LGQ8;Q9VN19	A0A0B4LGQ8;Q9VN19	15;15	15;15	15;15	Golgi to ER traffic protein 4 homolog	CG9853	>tr|A0A0B4LGQ8|A0A0B4LGQ8_DROME CG9853, isoform C OS=Drosophila melanogaster GN=CG9853 PE=4 SV=1;>sp|Q9VN19|GET4_DROME Golgi to ER traffic protein 4 homolog OS=Drosophila melanogaster GN=CG9853 PE=2 SV=1	2	15	15	15	10	14	10	14	10	14	56.9	56.9	56.9	38.489	339	339;339	0	141.42	0.88958	0.99306	12.173	30	0	Median	0.6665	0.95465	8.889	15	0	Median	1.3843	1.0116	14.389	15	0	Median	41.3	56.9	3084600000	1591800000	1492800000	1620800000
A0A0B4LGS4;P54611	A0A0B4LGS4;P54611	26;26	26;26	26;26	V-type proton ATPase subunit E	Vha26	>tr|A0A0B4LGS4|A0A0B4LGS4_DROME Vacuolar H[+]-ATPase 26kD subunit, isoform C OS=Drosophila melanogaster GN=Vha26 PE=3 SV=1;>sp|P54611|VATE_DROME V-type proton ATPase subunit E OS=Drosophila melanogaster GN=Vha26 PE=2 SV=1	2	26	26	26	26	24	26	24	26	24	73.5	73.5	73.5	26.082	226	226;226	0	189.05	0.94342	0.97191	20.128	118	0	Median	0.82791	1.1566	13.165	65	0	Median	1.0929	0.80253	5.1725	53	0	Median	73.5	69.9	47434000000	24422000000	23012000000	26726000000
A0A0B4LGS5;Q8MRA9	A0A0B4LGS5;Q8MRA9	2;2	2;2	2;2			>tr|A0A0B4LGS5|A0A0B4LGS5_DROME CG6568, isoform B OS=Drosophila melanogaster GN=CG6568 PE=4 SV=1;>tr|Q8MRA9|Q8MRA9_DROME CG6568, isoform A OS=Drosophila melanogaster GN=CG6568 PE=2 SV=1	2	2	2	2	2	2	2	2	2	2	4.7	4.7	4.7	49.453	450	450;518	0.00020631	3.6289	1.0078	1.0195	11.895	4	0	Median	0.63901	0.91398	17.29	2	0	Median	1.3973	1.0205	1.9823	2	0	Median	4.7	4.7	71114000	37337000	33778000	37474000
A0A0B4LGT4;Q9VHV5	A0A0B4LGT4;Q9VHV5	6;6	6;6	6;6	ADP-ribosylation factor-like protein 8	Gie	>tr|A0A0B4LGT4|A0A0B4LGT4_DROME GTPase indispensable for equal segregation of chromosomes, isoform B OS=Drosophila melanogaster GN=Gie PE=3 SV=1;>sp|Q9VHV5|ARL8_DROME ADP-ribosylation factor-like protein 8 OS=Drosophila melanogaster GN=Gie PE=1 SV=1	2	6	6	6	5	6	5	6	5	6	41.4	41.4	41.4	21.253	186	186;186	0	42.483	1.4572	1.0267	9.9592	14	0	Median	0.66535	0.94683	4.7845	6	0	Median	1.486	1.0723	6.9954	8	0	Median	32.3	41.4	4312800000	2200900000	2112000000	2426800000
A0A0B4LGT7;Q9VNH1	A0A0B4LGT7;Q9VNH1	2;2	2;2	2;2	Probable RNA methyltransferase CG1239	CG1239	>tr|A0A0B4LGT7|A0A0B4LGT7_DROME CG1239, isoform B OS=Drosophila melanogaster GN=CG1239 PE=4 SV=1;>sp|Q9VNH1|BN3D2_DROME Probable RNA methyltransferase CG1239 OS=Drosophila melanogaster GN=CG1239 PE=2 SV=2	2	2	2	2	1	2	1	2	1	2	8.3	8.3	8.3	34.724	300	300;300	0.00020678	3.7455	1.772	1.2557	38.824	3	0	Median	NaN	NaN	NaN	1	0	Median	1.9468	1.4088	16.277	2	0	Median	4	8.3	48200000	22283000	25917000	16140000
A0A0B4LGT9;Q9VHV6	A0A0B4LGT9;Q9VHV6	9;9	9;9	9;9			>tr|A0A0B4LGT9|A0A0B4LGT9_DROME CG9667, isoform B OS=Drosophila melanogaster GN=CG9667 PE=1 SV=1;>tr|Q9VHV6|Q9VHV6_DROME CG9667, isoform A OS=Drosophila melanogaster GN=CG9667 PE=1 SV=2	2	9	9	9	9	4	9	4	9	4	42	42	42	30.48	264	264;272	0	73.255	0.82411	1.0098	17.796	14	0	Median	0.7238	1.0259	16.487	9	0	Median	1.4178	1.002	21.719	5	0	Median	42	22	1085800000	562620000	523150000	685750000
A0A0B4LGV1	A0A0B4LGV1	42	42	2			>tr|A0A0B4LGV1|A0A0B4LGV1_DROME ER membrane protein complex 1, isoform C OS=Drosophila melanogaster GN=EMC1 PE=1 SV=1	1	42	42	2	33	40	33	40	1	2	52.9	52.9	1.2	100.03	908	908	0	323.31	1.2228	0.99376	12.298	109	0	Median	0.68244	0.95297	11.96	48	0	Median	1.4109	1.0311	10.889	61	0	Median	45.3	49.6	12477000000	6225100000	6251600000	4901500000
A0A0B4LGV6;Q9VHG5	A0A0B4LGV6;Q9VHG5	10;10	10;10	10;10		Ibf1	>tr|A0A0B4LGV6|A0A0B4LGV6_DROME Insulator binding factor 1, isoform B OS=Drosophila melanogaster GN=Ibf1 PE=1 SV=1;>tr|Q9VHG5|Q9VHG5_DROME Insulator binding factor 1, isoform A OS=Drosophila melanogaster GN=Ibf1 PE=1 SV=1	2	10	10	10	8	9	8	9	8	9	45.6	45.6	45.6	27.062	237	237;242	0	86.738	1.0282	0.99075	34.205	17	0	Median	0.94902	1.295	24.997	8	0	Median	1.074	0.8417	26.156	9	0	Median	36.7	41.8	1433000000	703020000	730010000	819120000
A0A0B4LGW1;Q9V877	A0A0B4LGW1;Q9V877	9;9	9;9	9;9	Kinesin-like protein subito	sub	>tr|A0A0B4LGW1|A0A0B4LGW1_DROME Kinesin-like protein OS=Drosophila melanogaster GN=sub PE=1 SV=1;>sp|Q9V877|SUB_DROME Kinesin-like protein subito OS=Drosophila melanogaster GN=sub PE=1 SV=1	2	9	9	9	7	6	7	6	7	6	17.7	17.7	17.7	71.386	628	628;628	0	26.722	0.94344	1.1688	26.026	11	0	Median	0.94344	1.2404	9.6565	7	0	Median	1.0136	0.77493	17.24	4	0	Median	13.7	11.3	299780000	145870000	153910000	138700000
A0A0B4LGZ0;Q9VH91;A0A0B4LI11;A0A0B4LGY1;E1JIH2;E1JIH3;A0A0B4LGY0;E1JIH1;Q8INN5;Q8INN7;Q9VH92;Q8INN6;A0A126GUR5	A0A0B4LGZ0;Q9VH91;A0A0B4LI11;A0A0B4LGY1;E1JIH2;E1JIH3;A0A0B4LGY0;E1JIH1;Q8INN5;Q8INN7;Q9VH92;Q8INN6;A0A126GUR5	16;16;16;16;16;16;15;15;14;14;14;14;13	16;16;16;16;16;16;15;15;14;14;14;14;13	16;16;16;16;16;16;15;15;14;14;14;14;13		Unc-115b;Unc-115a	>tr|A0A0B4LGZ0|A0A0B4LGZ0_DROME Unc-115a, isoform E OS=Drosophila melanogaster GN=Unc-115a PE=1 SV=1;>tr|Q9VH91|Q9VH91_DROME DUNC-115l OS=Drosophila melanogaster GN=Unc-115a PE=1 SV=4;>tr|A0A0B4LI11|A0A0B4LI11_DROME Unc-115a, isoform F OS=Drosophila melano	13	16	16	16	10	14	10	14	10	14	27.1	27.1	27.1	87.408	787	787;806;825;828;839;844;772;813;749;760;768;784;756	0	107.22	1.1747	1.0411	21.076	25	0	Median	0.8028	1.1314	6.1163	10	0	Median	1.2512	0.91157	24.076	15	0	Median	18.8	25	1169000000	573970000	594990000	418140000
A0A0B4LGZ3;P36872-2;P36872	A0A0B4LGZ3;P36872-2;P36872	14;14;14	14;14;14	14;14;14	Protein phosphatase PP2A 55 kDa regulatory subunit	tws	>tr|A0A0B4LGZ3|A0A0B4LGZ3_DROME Serine/threonine-protein phosphatase 2A 55 kDa regulatory subunit B OS=Drosophila melanogaster GN=tws PE=1 SV=1;>sp|P36872-2|2ABA_DROME Isoform B of Protein phosphatase PP2A 55 kDa regulatory subunit OS=Drosophila melanogast	3	14	14	14	14	8	14	8	14	8	31.5	31.5	31.5	56.966	499	499;443;499	0	115.32	0.7619	1.0416	12.204	25	0	Median	0.72738	0.99614	6.4775	15	0	Median	1.6601	1.2184	5.9077	10	0	Median	31.5	20	4323100000	2202500000	2120600000	2541200000
A0A0B4LGZ4;Q8INQ7	A0A0B4LGZ4;Q8INQ7	2;2	2;2	2;2	Protein KRTCAP2 homolog	CG31460	>tr|A0A0B4LGZ4|A0A0B4LGZ4_DROME Uncharacterized protein, isoform B OS=Drosophila melanogaster GN=CG31460 PE=4 SV=1;>sp|Q8INQ7|KTAP2_DROME Protein KRTCAP2 homolog OS=Drosophila melanogaster GN=CG31460 PE=2 SV=1	2	2	2	2	1	2	1	2	1	2	19.1	19.1	19.1	15.392	141	141;141	0	6.8656	1.4499	1.0552	8.3912	4	2	Median	NaN	NaN	NaN	1	1	Median	1.5872	1.1132	9.2125	3	1	Median	10.6	19.1	243260000	119490000	123770000	130160000
A0A0B4LGZ5;P46222	A0A0B4LGZ5;P46222	21;21	21;21	21;21	60S ribosomal protein L11	RpL11	>tr|A0A0B4LGZ5|A0A0B4LGZ5_DROME Ribosomal protein L11, isoform B OS=Drosophila melanogaster GN=RpL11 PE=1 SV=1;>sp|P46222|RL11_DROME 60S ribosomal protein L11 OS=Drosophila melanogaster GN=RpL11 PE=1 SV=2	2	21	21	21	18	21	18	21	18	21	57.6	57.6	57.6	21.112	184	184;184	0	149.63	0.97095	0.99183	11.022	64	0	Median	0.73346	0.99973	11.961	32	0	Median	1.3697	0.98359	10.119	32	0	Median	56	57.6	62862000000	32940000000	29922000000	40402000000
A0A0B4LGZ6;P51592	A0A0B4LGZ6;P51592	136;136	136;136	136;136	E3 ubiquitin-protein ligase hyd	hyd	>tr|A0A0B4LGZ6|A0A0B4LGZ6_DROME Hyperplastic discs, isoform B OS=Drosophila melanogaster GN=hyd PE=1 SV=1;>sp|P51592|HYD_DROME E3 ubiquitin-protein ligase hyd OS=Drosophila melanogaster GN=hyd PE=1 SV=3	2	136	136	136	113	123	113	123	113	123	49.2	49.2	49.2	319.13	2887	2887;2885	0	323.31	1.2396	1.009	11.79	277	0	Median	0.7038	0.95232	10.681	122	0	Median	1.3863	1.0353	11.014	155	0	Median	42.8	45.5	12450000000	5927700000	6522600000	3940400000
Q4QPP9;A0A0B4LH09	Q4QPP9;A0A0B4LH09	3;3	3;3	3;3		maf-S	>tr|Q4QPP9|Q4QPP9_DROME GH02096p OS=Drosophila melanogaster GN=maf-S PE=2 SV=1;>tr|A0A0B4LH09|A0A0B4LH09_DROME Maf-S, isoform B OS=Drosophila melanogaster GN=maf-S PE=3 SV=1	2	3	3	3	2	1	2	1	2	1	15.2	15.2	15.2	15.66	132	132;137	0.00040584	3.1208	1.2463	0.94291	48.34	3	0	Median	0.97569	1.337	62.133	2	0	Median	NaN	NaN	NaN	1	0	Median	14.4	8.3	56300000	25971000	30328000	52974000
B7YZM7;E1JGQ4;A0A0B4LH32;B7YZM6;B7YZM3;B7YZM4;B7YZM5;Q7KVP5;Q7KVP6;Q9W2I0	B7YZM7;E1JGQ4;A0A0B4LH32;B7YZM6;B7YZM3;B7YZM4;B7YZM5;Q7KVP5;Q7KVP6;Q9W2I0	15;15;15;15;15;15;15;15;15;15	15;15;15;15;15;15;15;15;15;15	15;15;15;15;15;15;15;15;15;15		CG42672	>tr|B7YZM7|B7YZM7_DROME Uncharacterized protein, isoform L OS=Drosophila melanogaster GN=CG42672 PE=1 SV=1;>tr|E1JGQ4|E1JGQ4_DROME Uncharacterized protein, isoform D OS=Drosophila melanogaster GN=CG42672 PE=1 SV=1;>tr|A0A0B4LH32|A0A0B4LH32_DROME Uncharacte	10	15	15	15	10	12	10	12	10	12	12.5	12.5	12.5	162.59	1476	1476;1478;1488;1498;1500;1518;1550;1552;1640;1642	0	47.719	1.0329	0.93582	30.889	20	0	Median	0.95403	1.3258	16.802	7	0	Median	1.0684	0.83378	28.174	13	0	Median	9.1	9.8	368230000	179360000	188860000	117770000
A0A0B4LH53;P54351	A0A0B4LH53;P54351	35;35	35;35	26;26	Vesicle-fusing ATPase 2	Nsf2	>tr|A0A0B4LH53|A0A0B4LH53_DROME N-ethylmaleimide-sensitive factor 2, isoform B OS=Drosophila melanogaster GN=Nsf2 PE=4 SV=1;>sp|P54351|NSF2_DROME Vesicle-fusing ATPase 2 OS=Drosophila melanogaster GN=Nsf2 PE=2 SV=2	2	35	35	26	28	28	28	28	22	20	54.3	54.3	42	83.433	752	752;752	0	266.57	0.92744	0.96182	11.5	48	0	Median	0.73611	0.96778	7.9307	23	0	Median	1.2585	0.96058	14.073	25	0	Median	44	46.4	3754500000	1854000000	1900500000	1582500000
A0A0B4LH59;Q9VFG8	A0A0B4LH59;Q9VFG8	14;14	14;14	14;14	Protein kibra	kibra	>tr|A0A0B4LH59|A0A0B4LH59_DROME Kibra ortholog, isoform B OS=Drosophila melanogaster GN=kibra PE=4 SV=1;>sp|Q9VFG8|KIBRA_DROME Protein kibra OS=Drosophila melanogaster GN=kibra PE=1 SV=2	2	14	14	14	7	11	7	11	7	11	13	13	13	144.35	1288	1288;1288	0	23.501	1.1763	0.99536	12.608	17	0	Median	0.72077	0.97725	15.81	8	0	Median	1.3509	1.0042	9.7219	9	0	Median	6.2	10.2	435620000	207130000	228490000	158800000
A0A0B4LH68;Q9VGG8	A0A0B4LH68;Q9VGG8	1;1	1;1	1;1	Probable G-protein coupled receptor Mth-like 5	mthl5	>tr|A0A0B4LH68|A0A0B4LH68_DROME Methuselah-like 5, isoform B OS=Drosophila melanogaster GN=mthl5 PE=1 SV=1;>sp|Q9VGG8|MTH5_DROME Probable G-protein coupled receptor Mth-like 5 OS=Drosophila melanogaster GN=mthl5 PE=2 SV=2	2	1	1	1	1	1	1	1	1	1	2.4	2.4	2.4	56.437	497	497;496	0.0048281	1.5911	1.2368	0.94774	2.5029	3	0	Median	NaN	NaN	NaN	1	0	Median	1.2392	0.96474	3.2281	2	0	Median	2.4	2.4	6829900	3379900	3450000	1738500
A0A0B4LH71;Q960T2-3;Q960T2-4	A0A0B4LH71;Q960T2-3;Q960T2-4	10;10;10	1;1;1	1;1;1	Synapse-associated protein of 47 kDa	Sap47	>tr|A0A0B4LH71|A0A0B4LH71_DROME Synapse-associated protein 47kD, isoform K OS=Drosophila melanogaster GN=Sap47 PE=1 SV=1;>sp|Q960T2-3|SAP47_DROME Isoform I of Synapse-associated protein of 47 kDa OS=Drosophila melanogaster GN=Sap47;>sp|Q960T2-4|SAP47_DROME	3	10	1	1	8	8	1	1	1	1	39.2	9.2	9.2	35.059	347	347;347;351	0	117.43	0.94715	0.95355	2.0703	2	0	Median	NaN	NaN	NaN	1	0	Median	NaN	NaN	NaN	1	0	Median	30.8	36.6	156850000	78332000	78523000	62300000
A0A0B4LH72;Q9VF08	A0A0B4LH72;Q9VF08	14;14	14;14	14;14	Mitochondrial import inner membrane translocase subunit Tim16	blp	>tr|A0A0B4LH72|A0A0B4LH72_DROME Black pearl, isoform B OS=Drosophila melanogaster GN=blp PE=4 SV=1;>sp|Q9VF08|TIM16_DROME Mitochondrial import inner membrane translocase subunit Tim16 OS=Drosophila melanogaster GN=blp PE=2 SV=1	2	14	14	14	12	12	12	12	12	12	78	78	78	15.73	141	141;141	0	162.97	1.0257	1.003	17.208	38	0	Median	0.6581	0.94664	11.793	19	0	Median	1.5248	1.0802	15.201	19	0	Median	78	75.2	5886100000	2919800000	2966300000	3090300000
A0A0B4LH99;Q9VED0	A0A0B4LH99;Q9VED0	7;7	7;7	7;7	Protein TAPT1 homolog	CG7218	>tr|A0A0B4LH99|A0A0B4LH99_DROME CG7218, isoform B OS=Drosophila melanogaster GN=CG7218 PE=4 SV=1;>sp|Q9VED0|TAPT1_DROME Protein TAPT1 homolog OS=Drosophila melanogaster GN=CG7218 PE=2 SV=2	2	7	7	7	5	6	5	6	5	6	13.3	13.3	13.3	75.565	676	676;676	0	16.294	0.87442	0.84074	13.316	6	0	Median	0.72595	0.98719	17.599	3	0	Median	1.0902	0.79562	7.0403	3	0	Median	9.2	11.2	194670000	105870000	88803000	116030000
A0A0B4LHE7;Q9XZH6	A0A0B4LHE7;Q9XZH6	13;13	13;13	13;13	V-type proton ATPase subunit G	Vha13	>tr|A0A0B4LHE7|A0A0B4LHE7_DROME Vacuolar H[+] ATPase 13kD subunit, isoform B OS=Drosophila melanogaster GN=Vha13 PE=4 SV=1;>sp|Q9XZH6|VATG_DROME V-type proton ATPase subunit G OS=Drosophila melanogaster GN=Vha13 PE=3 SV=1	2	13	13	13	11	11	11	11	11	11	66.7	66.7	66.7	13.625	117	117;117	0	231.3	0.9236	0.93027	32.022	33	0	Median	0.86618	1.1814	11.772	17	0	Median	1.0167	0.7574	25.69	16	0	Median	66.7	61.5	12067000000	6289800000	5777300000	7105800000
A0A0B4LHF7;Q9VD51	A0A0B4LHF7;Q9VD51	27;27	27;27	27;27	Probable ATP-dependent RNA helicase pitchoune	pit	>tr|A0A0B4LHF7|A0A0B4LHF7_DROME Pitchoune, isoform C OS=Drosophila melanogaster GN=pit PE=3 SV=1;>sp|Q9VD51|DDX18_DROME Probable ATP-dependent RNA helicase pitchoune OS=Drosophila melanogaster GN=pit PE=2 SV=2	2	27	27	27	24	23	24	23	24	23	44.4	44.4	44.4	76.927	680	680;680	0	235.86	1.0116	1.1197	17.381	52	0	Median	0.91082	1.2047	10.136	28	0	Median	1.3804	1.0503	19.784	24	0	Median	44	36.3	5106000000	2389600000	2716300000	2393900000
A0A0B4LHF9;Q9I7I7	A0A0B4LHF9;Q9I7I7	8;8	8;8	8;8	NAD-dependent protein deacetylase Sirt2	Sirt2	>tr|A0A0B4LHF9|A0A0B4LHF9_DROME Sirtuin 2, isoform B OS=Drosophila melanogaster GN=Sirt2 PE=1 SV=1;>sp|Q9I7I7|SIRT2_DROME NAD-dependent protein deacetylase Sirt2 OS=Drosophila melanogaster GN=Sirt2 PE=3 SV=1	2	8	8	8	7	7	7	7	7	7	31.5	31.5	31.5	40.112	355	355;355	0	167.74	1.2775	1.0544	22.721	11	0	Median	0.7091	0.99147	17.157	5	0	Median	1.8202	1.3614	18.394	6	0	Median	26.5	27.6	548980000	283010000	265970000	287930000
A0A0B4LHG2;Q0KI28	A0A0B4LHG2;Q0KI28	3;3	3;3	3;3	Biogenesis of lysosome-related organelles complex 1 subunit 5	muted	>tr|A0A0B4LHG2|A0A0B4LHG2_DROME Muted ortholog, isoform B OS=Drosophila melanogaster GN=Muted PE=4 SV=1;>sp|Q0KI28|BL1S5_DROME Biogenesis of lysosome-related organelles complex 1 subunit 5 OS=Drosophila melanogaster GN=Muted PE=1 SV=1	2	3	3	3	3	1	3	1	3	1	26.2	26.2	26.2	18.327	160	160;160	0	22.714	0.92422	1.0854	28.851	4	0	Median	0.89412	1.2691	14.711	3	1	Plateau	1.1358	0.81232	27.316	2	0	Median	26.2	6.2	151480000	73268000	78212000	112610000
A0A0B4LHI3;Q9XZL8	A0A0B4LHI3;Q9XZL8	11;11	11;11	11;11	Protein sarah	sra	>tr|A0A0B4LHI3|A0A0B4LHI3_DROME Sarah, isoform B OS=Drosophila melanogaster GN=sra PE=4 SV=1;>sp|Q9XZL8|SRA_DROME Protein sarah OS=Drosophila melanogaster GN=sra PE=1 SV=1	2	11	11	11	6	9	6	9	6	9	50.3	50.3	50.3	31.423	292	292;292	0	109.07	1.0007	0.97452	14.004	8	0	Median	0.61323	0.8842	6.6234	4	0	Median	1.461	1.1136	3.4287	4	0	Median	25	46.6	1433400000	667570000	765850000	897250000
A0A0B4LHL7;Q24251	A0A0B4LHL7;Q24251	21;21	21;21	21;21	ATP synthase subunit d, mitochondrial	ATPsyn-d	>tr|A0A0B4LHL7|A0A0B4LHL7_DROME ATP synthase, subunit D, isoform C OS=Drosophila melanogaster GN=ATPsynD PE=4 SV=1;>sp|Q24251|ATP5H_DROME ATP synthase subunit d, mitochondrial OS=Drosophila melanogaster GN=ATPsynD PE=2 SV=2	2	21	21	21	21	17	21	17	21	17	88.2	88.2	88.2	20.2	178	178;178	0	244.16	0.78135	0.97604	9.458	47	0	Median	0.69832	0.93657	7.4616	26	0	Median	1.3875	1.0297	7.4069	21	0	Median	88.2	84.3	24977000000	12715000000	12263000000	14507000000
A0A0B4LHR3;Q9GQN5	A0A0B4LHR3;Q9GQN5	24;24	24;24	23;23	Transcriptional regulator ATRX homolog	XNP	>tr|A0A0B4LHR3|A0A0B4LHR3_DROME XNP, isoform C OS=Drosophila melanogaster GN=XNP PE=1 SV=1;>sp|Q9GQN5|ATRX_DROME Transcriptional regulator ATRX homolog OS=Drosophila melanogaster GN=XNP PE=1 SV=2	2	24	24	23	15	22	15	22	15	21	28.9	28.9	28.2	119.48	1046	1046;1311	0	119.79	1.156	0.98225	28.63	45	0	Median	0.73561	0.97775	14.521	18	0	Median	1.3054	0.98225	35.143	27	0	Median	19.4	25.8	1491700000	727090000	764620000	507270000
A0A0B4LHS0;A0A0B4LHY5;A0A0B4LIP5;Q7K137	A0A0B4LHS0;A0A0B4LHY5;A0A0B4LIP5;Q7K137	9;9;8;8	9;9;8;8	9;9;8;8		Lnk	>tr|A0A0B4LHS0|A0A0B4LHS0_DROME Lnk, isoform E OS=Drosophila melanogaster GN=Lnk PE=1 SV=1;>tr|A0A0B4LHY5|A0A0B4LHY5_DROME Lnk, isoform D OS=Drosophila melanogaster GN=Lnk PE=1 SV=1;>tr|A0A0B4LIP5|A0A0B4LIP5_DROME Lnk, isoform F OS=Drosophila melanogaster	4	9	9	9	6	8	6	8	6	8	23.2	23.2	23.2	65.54	613	613;728;608;723	0	45.24	1.0971	1.0867	12.63	15	0	Median	0.85639	1.1118	8.8971	7	0	Median	1.2738	0.94626	12.968	8	0	Median	15	19.9	543360000	268550000	274810000	213450000
A0A0B4LHT4;Q8I0J6;Q9VNJ0	A0A0B4LHT4;Q8I0J6;Q9VNJ0	2;1;1	2;1;1	2;1;1		dgrn	>tr|A0A0B4LHT4|A0A0B4LHT4_DROME Degringolade, isoform D OS=Drosophila melanogaster GN=dgrn PE=1 SV=1;>tr|Q8I0J6|Q8I0J6_DROME Degringolade, isoform B OS=Drosophila melanogaster GN=dgrn PE=1 SV=1;>tr|Q9VNJ0|Q9VNJ0_DROME Degringolade, isoform A OS=Drosophila	3	2	2	2	1	2	1	2	1	2	14.6	14.6	14.6	23.411	205	205;312;319	0	18.805	1.0585	0.91377	29.397	3	1	Median	NaN	NaN	NaN	1	1	Median	1.1629	0.83035	13.538	2	0	Median	7.3	14.6	156860000	70212000	86648000	73437000
A0A0B4LHU8;P21525-2;A8MPH9;P21525	A0A0B4LHU8;P21525-2;A8MPH9;P21525	13;13;12;12	1;1;0;0	1;1;0;0	Transcription factor kayak, isoforms A/B/F;Transcription factor kayak, isoforms D/sro	kay	>tr|A0A0B4LHU8|A0A0B4LHU8_DROME Kayak, isoform G OS=Drosophila melanogaster GN=kay PE=1 SV=1;>sp|P21525-2|FOSLA_DROME Isoform A of Transcription factor kayak, isoforms A/B/F OS=Drosophila melanogaster GN=kay;>sp|A8MPH9|FOSLD_DROME Transcription factor kaya	4	13	1	1	12	13	1	1	1	1	22.9	2.2	2.2	68.592	646	646;595;722;755	0	7.262	1.0885	1.0838	10.61	4	0	Median	0.71733	1.0325	3.7683	2	0	Median	1.7183	1.194	10.593	2	0	Median	19.3	22.9	393050000	199190000	193860000	230340000
A0A0B4LHV8;Q9VC57	A0A0B4LHV8;Q9VC57	24;24	24;24	24;24	Atlastin	atl	>tr|A0A0B4LHV8|A0A0B4LHV8_DROME Atlastin, isoform C OS=Drosophila melanogaster GN=atl PE=4 SV=1;>sp|Q9VC57|ATLAS_DROME Atlastin OS=Drosophila melanogaster GN=atl PE=1 SV=1	2	24	24	24	21	21	21	21	21	21	50.6	50.6	50.6	60.911	541	541;541	0	286.74	1.0755	1.1071	12.83	56	0	Median	0.83899	1.1171	10.631	28	0	Median	1.3867	1.0395	14.744	28	0	Median	49.2	50.3	7904800000	4067300000	3837500000	4120100000
A0A0B4LHX1;O76206	A0A0B4LHX1;O76206	10;10	10;10	10;10	Putative riboflavin kinase	anon-84Ea	>tr|A0A0B4LHX1|A0A0B4LHX1_DROME CG2846, isoform B OS=Drosophila melanogaster GN=CG2846 PE=4 SV=1;>sp|O76206|RIFK_DROME Putative riboflavin kinase OS=Drosophila melanogaster GN=anon-84Ea PE=2 SV=1	2	10	10	10	10	9	10	9	10	9	81	81	81	16.985	153	153;153	0	94.085	1.2311	1.0249	12.599	26	0	Median	0.73365	0.99187	11.909	11	0	Median	1.4337	1.0595	13.285	15	0	Median	81	79.1	2383400000	1192000000	1191400000	1318900000
A0A0B4LJ12;A0A0B4LHX6;P08879	A0A0B4LJ12;A0A0B4LHX6;P08879	17;17;17	17;17;17	17;17;17	Nucleoside diphosphate kinase	awd	>tr|A0A0B4LJ12|A0A0B4LJ12_DROME Nucleoside diphosphate kinase OS=Drosophila melanogaster GN=awd PE=1 SV=1;>tr|A0A0B4LHX6|A0A0B4LHX6_DROME Nucleoside diphosphate kinase OS=Drosophila melanogaster GN=awd PE=1 SV=1;>sp|P08879|NDKA_DROME Nucleoside diphosphate	3	17	17	17	17	16	17	16	17	16	86.3	86.3	86.3	17.17	153	153;168;153	0	323.31	0.80584	0.99959	10.858	77	0	Median	0.68156	0.96206	7.2793	41	0	Median	1.4528	1.0505	11.238	36	0	Median	86.3	86.3	86397000000	43819000000	42578000000	48227000000
A0A0B4LHZ6;A0A0B4K6M9;Q9VB70	A0A0B4LHZ6;A0A0B4K6M9;Q9VB70	2;1;1	2;1;1	2;1;1	Lateral signaling target protein 2 homolog	CG6051	>tr|A0A0B4LHZ6|A0A0B4LHZ6_DROME CG6051, isoform D OS=Drosophila melanogaster GN=CG6051 PE=4 SV=1;>tr|A0A0B4K6M9|A0A0B4K6M9_DROME CG6051, isoform C OS=Drosophila melanogaster GN=CG6051 PE=4 SV=1;>sp|Q9VB70|LST2_DROME Lateral signaling target protein 2 homol	3	2	2	2	2	1	2	1	2	1	2.8	2.8	2.8	108.7	988	988;989;989	0	17.32	1.014	1.0055	32.29	3	1	Plateau	0.84266	1.1901	23.837	2	1	Median	NaN	NaN	NaN	1	0	Median	2.8	0.9	159970000	82123000	77849000	64954000
A0A0B4LI25;P20480	A0A0B4LI25;P20480	44;44	44;44	44;44	Protein claret segregational	ncd	>tr|A0A0B4LI25|A0A0B4LI25_DROME Kinesin-like protein OS=Drosophila melanogaster GN=ncd PE=1 SV=1;>sp|P20480|NCD_DROME Protein claret segregational OS=Drosophila melanogaster GN=ncd PE=1 SV=1	2	44	44	44	37	42	37	42	37	42	66.4	66.4	66.4	77.473	700	700;700	0	323.31	1.2414	1.0301	9.6152	94	0	Median	0.79415	1.0506	7.4979	38	0	Median	1.3474	1.0231	10.427	56	0	Median	59	66.4	17478000000	8376000000	9102200000	7828600000
A0A0B4LI86;P08266	A0A0B4LI86;P08266	44;44	44;44	44;44	DNA-directed RNA polymerase II subunit RPB2	RpII140	>tr|A0A0B4LI86|A0A0B4LI86_DROME DNA-directed RNA polymerase subunit beta OS=Drosophila melanogaster GN=RpII140 PE=3 SV=1;>sp|P08266|RPB2_DROME DNA-directed RNA polymerase II subunit RPB2 OS=Drosophila melanogaster GN=RpII140 PE=2 SV=2	2	44	44	44	29	35	29	35	29	35	41.3	41.3	41.3	134.04	1176	1176;1176	0	202.3	1.2077	1.0634	17.284	60	0	Median	0.86011	1.2076	15.938	28	0	Median	1.337	0.97055	12.053	32	0	Median	27.6	32	3600800000	1636100000	1964700000	1460900000
A0A0B4LIA3;Q8INB9-2	A0A0B4LIA3;Q8INB9-2	23;23	1;1	1;1	RAC serine/threonine-protein kinase	Akt1	>tr|A0A0B4LIA3|A0A0B4LIA3_DROME Akt1, isoform D OS=Drosophila melanogaster GN=Akt1 PE=1 SV=1;>sp|Q8INB9-2|AKT1_DROME Isoform A of RAC serine/threonine-protein kinase OS=Drosophila melanogaster GN=Akt1	2	23	1	1	18	20	1	1	1	1	46	5.1	5.1	59.91	530	530;530	0	20.12	0.94146	0.96226	16.779	2	0	Median	NaN	NaN	NaN	1	0	Median	NaN	NaN	NaN	1	0	Median	40.2	43.8	69140000	34336000	34804000	24884000
Q9VDS7;A0A0B4LID7	Q9VDS7;A0A0B4LID7	22;22	22;22	22;22		CG4538-RA	>tr|Q9VDS7|Q9VDS7_DROME CG4538, isoform A OS=Drosophila melanogaster GN=CG4538-RA PE=1 SV=2;>tr|A0A0B4LID7|A0A0B4LID7_DROME CG4538, isoform C OS=Drosophila melanogaster GN=CG4538 PE=1 SV=1	2	22	22	22	17	20	17	20	17	20	44	44	44	71.278	673	673;679	0	276.4	1.1459	0.99837	14.399	38	0	Median	0.74185	0.99882	9.3595	16	0	Median	1.3126	0.99807	17.385	22	0	Median	37	39.8	2957100000	1415900000	1541200000	1292700000
Q8IN53;A0A0B4LIE8;Q9VDL7	Q8IN53;A0A0B4LIE8;Q9VDL7	3;3;3	3;3;3	3;3;3		att-ORFA	>tr|Q8IN53|Q8IN53_DROME Alternative testis transcripts open reading frame A, isoform B OS=Drosophila melanogaster GN=att-ORFA PE=1 SV=3;>tr|A0A0B4LIE8|A0A0B4LIE8_DROME Alternative testis transcripts open reading frame A, isoform D OS=Drosophila melanogaste	3	3	3	3	3	0	3	0	3	0	10.3	10.3	10.3	32.519	290	290;364;365	0.0036936	1.7547	0.64516	0.89696	30.155	3	1	Plateau	0.64516	0.89696	30.155	3	1	Plateau	NaN	NaN	NaN	0	0	Median	10.3	0	58591000	33108000	25483000	58591000
A0A0B4LIJ0;P48601	A0A0B4LIJ0;P48601	41;41	41;41	41;41	26S protease regulatory subunit 4	Rpt2	>tr|A0A0B4LIJ0|A0A0B4LIJ0_DROME Regulatory particle triple-A ATPase 2, isoform B OS=Drosophila melanogaster GN=Rpt2 PE=3 SV=1;>sp|P48601|PRS4_DROME 26S protease regulatory subunit 4 OS=Drosophila melanogaster GN=Rpt2 PE=1 SV=2	2	41	41	41	40	36	40	36	40	36	73.1	73.1	73.1	49.323	439	439;439	0	323.31	1.0448	1.0061	14.044	132	0	Median	0.7696	1.0792	10.507	63	0	Median	1.2565	0.92955	11.7	69	0	Median	73.1	70.4	36413000000	18814000000	17599000000	20485000000
A0A0B7P9G0	A0A0B7P9G0	32	32	32			>tr|A0A0B7P9G0|A0A0B7P9G0_DROME Unextended, isoform E OS=Drosophila melanogaster GN=uex PE=1 SV=1	1	32	32	32	28	25	28	25	28	25	41.5	41.5	41.5	93.282	834	834	0	245.03	0.81948	1.0107	18.051	57	0	Median	0.71719	0.96925	11.369	31	0	Median	1.4382	1.0692	21.853	26	0	Median	39.1	32.1	4035700000	1990700000	2045000000	2066500000
A0A0C4DHA1;Q2M1E6;Q9VN68	A0A0C4DHA1;Q2M1E6	14;14;6	14;14;6	7;7;0		Cdep	>tr|A0A0C4DHA1|A0A0C4DHA1_DROME Chondrocyte-derived ezrin-like domain containing protein ortholog, isoform F OS=Drosophila melanogaster GN=Cdep PE=1 SV=1;>tr|Q2M1E6|Q2M1E6_DROME Chondrocyte-derived ezrin-like domain containing protein ortholog, isoform E O	3	14	14	7	9	7	9	7	4	3	14.4	14.4	6	131.6	1163	1163;1167;404	0	31.384	0.98642	0.95749	22.007	17	0	Median	0.81737	1.1411	17.953	8	0	Median	1.1491	0.85025	14.079	9	0	Median	8.7	7.7	190300000	86420000	103880000	69578000
Q9VN84;A0A0C4DHA5;Q8IPP2	Q9VN84;A0A0C4DHA5;Q8IPP2	3;3;2	3;3;2	3;3;2		CG1116-RB	>tr|Q9VN84|Q9VN84_DROME CG1116, isoform A OS=Drosophila melanogaster GN=CG1116 PE=1 SV=2;>tr|A0A0C4DHA5|A0A0C4DHA5_DROME CG1116, isoform D OS=Drosophila melanogaster GN=CG1116 PE=1 SV=1;>tr|Q8IPP2|Q8IPP2_DROME CG1116, isoform B OS=Drosophila melanogaster G	3	3	3	3	3	0	3	0	3	0	8.6	8.6	8.6	49.424	442	442;443;360	0	7.4976	0.67335	0.92854	0.21146	2	0	Median	0.67335	0.92854	0.21146	2	0	Median	NaN	NaN	NaN	0	0	Median	8.6	0	86473000	49835000	36638000	86473000
A0A0C4DHD1;Q7KVH9;Q7KVH9-2	A0A0C4DHD1;Q7KVH9;Q7KVH9-2	3;3;3	3;3;3	3;3;3	Tumor necrosis factor alpha-induced protein 8-like protein	CG4091	>tr|A0A0C4DHD1|A0A0C4DHD1_DROME Salivary glands marred, isoform B OS=Drosophila melanogaster GN=sigmar PE=1 SV=1;>sp|Q7KVH9|TFP8L_DROME Tumor necrosis factor alpha-induced protein 8-like protein OS=Drosophila melanogaster GN=CG4091 PE=2 SV=2;>sp|Q7KVH9-2|T	3	3	3	3	1	3	1	3	1	3	19.7	19.7	19.7	21.387	188	188;188;210	0	10.862	1.0896	0.86737	34.389	3	0	Median	NaN	NaN	NaN	1	0	Median	0.89241	0.68552	25.365	4	2	Median	5.3	19.7	261750000	150080000	111670000	36884000
A0A0C4DHD4;Q45VV3;Q45VV3-2	A0A0C4DHD4;Q45VV3;Q45VV3-2	14;14;12	14;14;12	14;14;12	Protein yorkie	yki	>tr|A0A0C4DHD4|A0A0C4DHD4_DROME Yorkie, isoform G OS=Drosophila melanogaster GN=yki PE=1 SV=1;>sp|Q45VV3|YAP1_DROME Transcriptional coactivator yorkie OS=Drosophila melanogaster GN=yki PE=1 SV=2;>sp|Q45VV3-2|YAP1_DROME Isoform D of Transcriptional coactiva	3	14	14	14	9	12	9	12	9	12	45.3	45.3	45.3	43.594	395	395;395;343	0	162.03	1.1254	0.96503	13.427	22	0	Median	0.74508	1.023	17.682	10	0	Median	1.2633	0.93027	9.0498	12	0	Median	30.1	40.3	2413300000	1148500000	1264800000	856760000
A0A0C4DHE6;Q9VFS5;Q9VFS5-2	A0A0C4DHE6;Q9VFS5;Q9VFS5-2	29;29;28	29;29;28	29;29;28	Serine/threonine-protein phosphatase 4 regulatory subunit 3	flfl	>tr|A0A0C4DHE6|A0A0C4DHE6_DROME Falafel, isoform E OS=Drosophila melanogaster GN=flfl PE=1 SV=1;>sp|Q9VFS5|PP4R3_DROME Serine/threonine-protein phosphatase 4 regulatory subunit 3 OS=Drosophila melanogaster GN=flfl PE=1 SV=4;>sp|Q9VFS5-2|PP4R3_DROME Isoform	3	29	29	29	23	27	23	27	23	27	28.1	28.1	28.1	109.29	980	980;980;973	0	133.97	1.1778	0.95164	8.6438	46	0	Median	0.69045	0.95882	6.6326	20	0	Median	1.3007	0.94506	10.009	26	0	Median	24.1	26.2	4785900000	2370600000	2415300000	1879100000
A0A0C4DHE8;Q9VH69	A0A0C4DHE8;Q9VH69	6;6	6;6	6;6	40S ribosomal protein S29	RpS29	>tr|A0A0C4DHE8|A0A0C4DHE8_DROME Ribosomal protein S29, isoform B OS=Drosophila melanogaster GN=RpS29 PE=1 SV=1;>sp|Q9VH69|RS29_DROME 40S ribosomal protein S29 OS=Drosophila melanogaster GN=RpS29 PE=1 SV=1	2	6	6	6	6	6	6	6	6	6	53.6	53.6	53.6	6.5906	56	56;56	0	17.741	1.2408	1.0178	6.7984	11	0	Median	0.73484	1.0192	1.5993	4	0	Median	1.4148	1.0119	8.6012	7	0	Median	53.6	53.6	12902000000	6539200000	6362700000	8112800000
A1ZA89;Q8STB9;Q8WR08;A0A0C4DHF6	A1ZA89;Q8STB9;Q8WR08;A0A0C4DHF6	6;6;6;6	6;6;6;6	6;6;6;6		Dg	>tr|A1ZA89|A1ZA89_DROME Dystroglycan, isoform B OS=Drosophila melanogaster GN=Dg PE=1 SV=1;>tr|Q8STB9|Q8STB9_DROME Dystroglycan type II OS=Drosophila melanogaster GN=Dg PE=1 SV=1;>tr|Q8WR08|Q8WR08_DROME Dystroglycan type I OS=Drosophila melanogaster GN=Dg	4	6	6	6	5	4	5	4	5	4	7.8	7.8	7.8	102.63	914	914;997;1179;1262	0	11.728	1.0766	0.86435	40.603	11	0	Median	1.1311	1.4956	26.051	5	0	Median	1.0599	0.77662	12.089	6	0	Median	6.9	6	337340000	166570000	170780000	202370000
A0A0C4DHG1;Q9VNE3	A0A0C4DHG1;Q9VNE3	1;1	1;1	1;1		CG1427-RC	>tr|A0A0C4DHG1|A0A0C4DHG1_DROME O-phosphoseryl-tRNA(Sec) selenium transferase OS=Drosophila melanogaster GN=CG1427 PE=3 SV=1;>tr|Q9VNE3|Q9VNE3_DROME O-phosphoseryl-tRNA(Sec) selenium transferase OS=Drosophila melanogaster GN=CG1427-RC PE=2 SV=4	2	1	1	1	1	1	1	1	1	1	2.3	2.3	2.3	52.907	476	476;478	0.0011983	2.5893	0.95446	0.9767	19.514	2	0	Median	NaN	NaN	NaN	1	0	Median	NaN	NaN	NaN	1	0	Median	2.3	2.3	25899000	13346000	12553000	17422000
A0A0C4DHG6;A0A0C4DHG2;Q07171-2;Q07171-6;Q07171	A0A0C4DHG6;A0A0C4DHG2;Q07171-2;Q07171-6;Q07171	19;19;19;19;19	19;19;19;19;19	19;19;19;19;19	Gelsolin	Gel	>tr|A0A0C4DHG6|A0A0C4DHG6_DROME Gelsolin, isoform L OS=Drosophila melanogaster GN=Gel PE=4 SV=1;>tr|A0A0C4DHG2|A0A0C4DHG2_DROME Gelsolin, isoform J OS=Drosophila melanogaster GN=Gel PE=4 SV=1;>sp|Q07171-2|GELS_DROME Isoform 2 of Gelsolin OS=Drosophila mela	5	19	19	19	15	16	15	16	15	16	36.2	36.2	36.2	82.527	740	740;798;740;786;798	0	100.82	0.86349	0.86316	26.057	22	0	Median	0.73978	0.94956	31.958	11	0	Median	1.0992	0.80843	15.635	11	0	Median	29.5	32.4	1505800000	781190000	724590000	709160000
A0A0C4DHG4;Q7K2K2	A0A0C4DHG4;Q7K2K2	2;2	2;2	2;2		CG10265-RB	>tr|A0A0C4DHG4|A0A0C4DHG4_DROME Uncharacterized protein, isoform C OS=Drosophila melanogaster GN=CG10265 PE=4 SV=1;>tr|Q7K2K2|Q7K2K2_DROME FI04612p OS=Drosophila melanogaster GN=CG10265-RB PE=2 SV=1	2	2	2	2	1	2	1	2	1	2	11.2	11.2	11.2	27.292	240	240;340	0	5.3369	1.2729	0.94955	6.0634	5	0	Median	0.68908	0.93002	8.4425	2	0	Median	1.2885	0.94955	5.438	3	0	Median	5.8	11.2	96531000	45772000	50759000	38367000
A0A0C4DHG5;P26686-3;P26686-2;P26686-5;P26686;P26686-7;P26686-4;P26686-6	A0A0C4DHG5;P26686-3;P26686-2;P26686-5;P26686	25;25;25;25;25;12;11;11	25;25;25;25;25;12;11;11	25;25;25;25;25;12;11;11	Serine-arginine protein 55	B52	>tr|A0A0C4DHG5|A0A0C4DHG5_DROME B52, isoform O OS=Drosophila melanogaster GN=B52 PE=4 SV=1;>sp|P26686-3|SRR55_DROME Isoform B of Serine-arginine protein 55 OS=Drosophila melanogaster GN=B52;>sp|P26686-2|SRR55_DROME Isoform A of Serine-arginine protein 55 O	8	25	25	25	23	22	23	22	23	22	42	42	42	40.381	355	355;329;350;355;376;216;135;147	0	129.19	0.80326	1.0035	8.3155	71	0	Median	0.67732	0.972	5.9236	36	0	Median	1.4128	1.0443	8.552	35	0	Median	40.3	36.1	36448000000	18888000000	17560000000	20790000000
A0A0C4DHM7;A0A0C4DHN6;A0A0C4DHN1;A0A0C4DHN2	A0A0C4DHM7;A0A0C4DHN6;A0A0C4DHN1;A0A0C4DHN2	1;1;1;1	1;1;1;1	1;1;1;1			>tr|A0A0C4DHM7|A0A0C4DHM7_DROME Uncharacterized protein, isoform C OS=Drosophila melanogaster GN=CG41378 PE=1 SV=1;>tr|A0A0C4DHN6|A0A0C4DHN6_DROME Uncharacterized protein, isoform E OS=Drosophila melanogaster GN=CG41378 PE=1 SV=1;>tr|A0A0C4DHN1|A0A0C4DHN1_	4	1	1	1	0	1	0	1	0	1	13.8	13.8	13.8	21.76	196	196;200;205;228	0	6.3063	NaN	NaN	NaN	1	0	Median	NaN	NaN	NaN	0	0	Median	NaN	NaN	NaN	1	0	Median	0	13.8	9993600	4205300	5788200	0
Q9V3D8;A0A0C4FEI8	Q9V3D8;A0A0C4FEI8	22;22	22;22	22;22		grsm	>tr|Q9V3D8|Q9V3D8_DROME GH27579p OS=Drosophila melanogaster GN=grsm PE=1 SV=1;>tr|A0A0C4FEI8|A0A0C4FEI8_DROME Granny smith, isoform F OS=Drosophila melanogaster GN=grsm PE=1 SV=1	2	22	22	22	20	22	20	22	20	22	57.9	57.9	57.9	60.169	558	558;655	0	254.31	0.83714	1.0307	17.22	55	0	Median	0.64519	0.86001	16.059	31	0	Median	1.3569	1.0753	11.845	24	0	Median	50.9	57.9	14323000000	7384500000	6938400000	7488400000
M9NFK2;A0A0S0WH29;P33244-2;P33244	M9NFK2;A0A0S0WH29;P33244-2;P33244	1;1;1;1	1;1;1;1	1;1;1;1	Nuclear hormone receptor FTZ-F1	ftz-f1	>tr|M9NFK2|M9NFK2_DROME Ftz transcription factor 1, isoform C OS=Drosophila melanogaster GN=ftz-f1 PE=3 SV=1;>tr|A0A0S0WH29|A0A0S0WH29_DROME Ftz transcription factor 1, isoform D OS=Drosophila melanogaster GN=ftz-f1 PE=3 SV=1;>sp|P33244-2|FTZF1_DROME Isofo	4	1	1	1	1	1	1	1	1	1	1.2	1.2	1.2	85.9	803	803;853;803;1027	0.0055726	1.4488	1.0193	1.0119	8.2833	2	0	Median	NaN	NaN	NaN	1	0	Median	NaN	NaN	NaN	1	0	Median	1.2	1.2	27617000	13283000	14334000	9239900
A0A0S0WNN6;Q9TVM2	A0A0S0WNN6;Q9TVM2	72;72	72;72	72;72	Exportin-1	emb	>tr|A0A0S0WNN6|A0A0S0WNN6_DROME Embargoed, isoform B OS=Drosophila melanogaster GN=emb PE=1 SV=1;>sp|Q9TVM2|XPO1_DROME Exportin-1 OS=Drosophila melanogaster GN=emb PE=1 SV=1	2	72	72	72	60	67	60	67	60	67	65.3	65.3	65.3	122.8	1063	1063;1063	0	323.31	1.1636	0.98817	14.323	158	0	Median	0.68925	0.95076	9.7821	73	0	Median	1.3597	1.0372	16.308	85	0	Median	59.9	59.6	29623000000	14682000000	14941000000	12316000000
A0A0S0WNT6;Q9VNS0;Q9VNS0-2	A0A0S0WNT6;Q9VNS0;Q9VNS0-2	8;8;8	8;8;8	8;8;8	Protein maelstrom	mael	>tr|A0A0S0WNT6|A0A0S0WNT6_DROME Maelstrom, isoform D OS=Drosophila melanogaster GN=mael PE=4 SV=1;>sp|Q9VNS0|MAEL_DROME Protein maelstrom OS=Drosophila melanogaster GN=mael PE=1 SV=1;>sp|Q9VNS0-2|MAEL_DROME Isoform C of Protein maelstrom OS=Drosophila mela	3	8	8	8	6	5	6	5	6	5	23.1	23.1	23.1	51.601	459	459;459;462	0	15.72	1.0364	0.95345	24.695	10	0	Median	0.97436	1.3073	19.461	5	0	Median	1.1092	0.86541	15.697	5	0	Median	20.3	10	289190000	137560000	151630000	161840000
A0A0S0X7W8;A0A0S0X0Z7;M9PGE0;M9NEN6;Q9W5A5-2;Q9W5A5	A0A0S0X7W8;A0A0S0X0Z7;M9PGE0;M9NEN6;Q9W5A5-2;Q9W5A5	8;7;7;7;7;7	8;7;7;7;7;7	8;7;7;7;7;7	Protein tweety homolog;Protein tweety-2	CG3638	>tr|A0A0S0X7W8|A0A0S0X7W8_DROME Protein tweety homolog OS=Drosophila melanogaster GN=CG3638 PE=3 SV=1;>tr|A0A0S0X0Z7|A0A0S0X0Z7_DROME Protein tweety homolog OS=Drosophila melanogaster GN=CG3638 PE=3 SV=1;>tr|M9PGE0|M9PGE0_DROME Protein tweety homolog OS=Dr	6	8	8	8	6	6	6	6	6	6	9.4	9.4	9.4	134.77	1224	1224;551;586;639;639;655	0	28.41	1.1696	1.0176	28.273	13	0	Median	0.84423	1.1589	23.403	6	0	Median	1.1966	0.93544	23.94	7	0	Median	7.2	7.4	321810000	175240000	146570000	147190000
A0A0S0X8K7;Q9W4V8;Q9W0S3	A0A0S0X8K7;Q9W4V8	21;21;1	21;21;1	20;20;1	Mitochondrial import inner membrane translocase subunit TIM50-C	ttm50	>tr|A0A0S0X8K7|A0A0S0X8K7_DROME Tiny tim 50, isoform B OS=Drosophila melanogaster GN=ttm50 PE=4 SV=1;>sp|Q9W4V8|TI50C_DROME Mitochondrial import inner membrane translocase subunit TIM50-C OS=Drosophila melanogaster GN=ttm50 PE=2 SV=2	3	21	21	20	18	17	18	17	17	16	43.5	43.5	40	49.671	428	428;428;409	0	135.49	1.0424	1.0403	10.678	46	0	Median	0.76082	1.0601	9.4023	23	0	Median	1.4225	1.0394	12.033	23	0	Median	43.5	38.1	8969800000	4499700000	4470000000	5279000000
X2JES1;Q9VIS3;A0A0U1RVK6	X2JES1;Q9VIS3;A0A0U1RVK6	9;9;9	9;9;9	9;9;9		fbp	>tr|X2JES1|X2JES1_DROME Fructose-1,6-bisphosphatase, isoform C OS=Drosophila melanogaster GN=fbp PE=1 SV=1;>tr|Q9VIS3|Q9VIS3_DROME Fructose-1,6-bisphosphatase OS=Drosophila melanogaster GN=fbp PE=1 SV=1;>tr|A0A0U1RVK6|A0A0U1RVK6_DROME Fructose-1,6-bisphosp	3	9	9	9	8	8	8	8	8	8	32.9	32.9	32.9	34.849	322	322;334;343	0	117.29	0.82798	0.93272	23.281	16	0	Median	0.81178	1.0579	8.9007	9	0	Median	0.85512	0.67278	9.4328	7	0	Median	30.7	29.5	1264300000	692410000	571860000	706230000
A0A126BEE6;Q9I7K6	A0A126BEE6;Q9I7K6	26;26	26;26	26;26	Protein NASP homolog	CG8223	>tr|A0A126BEE6|A0A126BEE6_DROME CG8223, isoform B OS=Drosophila melanogaster GN=CG8223 PE=4 SV=1;>sp|Q9I7K6|NASP_DROME Protein NASP homolog OS=Drosophila melanogaster GN=CG8223 PE=1 SV=1	2	26	26	26	23	24	23	24	23	24	63.2	63.2	63.2	51.89	492	492;492	0	323.31	1.3	1.015	14.233	93	0	Median	0.68227	0.91679	14.434	41	0	Median	1.4218	1.1083	9.8579	52	0	Median	55.9	55.3	17684000000	8769900000	8913800000	8716700000
A0A126GUM1;A1Z8A4;Q7K0T7;A1Z8A6;A4UZC9;Q0E9C8	A0A126GUM1;A1Z8A4;Q7K0T7;A1Z8A6;A4UZC9;Q0E9C8	8;8;8;8;7;7	8;8;8;8;7;7	8;8;8;8;7;7		psq	>tr|A0A126GUM1|A0A126GUM1_DROME Pipsqueak, isoform N OS=Drosophila melanogaster GN=psq PE=1 SV=1;>tr|A1Z8A4|A1Z8A4_DROME Pipsqueak, isoform A OS=Drosophila melanogaster GN=psq PE=1 SV=1;>tr|Q7K0T7|Q7K0T7_DROME LD33470p OS=Drosophila melanogaster GN=psq PE=	6	8	8	8	7	7	7	7	7	7	12.9	12.9	12.9	112.58	1043	1043;1046;1064;1123;639;645	0	84.988	0.91931	0.9694	19.6	10	0	Median	0.70952	0.97976	22.91	5	0	Median	1.3462	0.95914	18.403	5	0	Median	12.2	11.1	778040000	481460000	296580000	214010000
A0A126GUM8;E1JH02;Q86S05-3;Q86S05-2;A0A0B4K6T1;A0A0B4K7U5;A0A0B4KFC5;Q86S05;D0Z768	A0A126GUM8;E1JH02;Q86S05-3;Q86S05-2;A0A0B4K6T1;A0A0B4K7U5;A0A0B4KFC5;Q86S05;D0Z768	33;33;33;33;32;32;32;32;25	33;33;33;33;32;32;32;32;25	33;33;33;33;32;32;32;32;25	Protein lingerer	lig;lig-RA	>tr|A0A126GUM8|A0A126GUM8_DROME Lingerer, isoform L OS=Drosophila melanogaster GN=lig PE=1 SV=1;>tr|E1JH02|E1JH02_DROME Lingerer, isoform E OS=Drosophila melanogaster GN=lig PE=1 SV=1;>sp|Q86S05-3|LIG_DROME Isoform B of Protein lingerer OS=Drosophila melan	9	33	33	33	31	29	31	29	31	29	33	33	33	127.51	1261	1261;1332;1332;1343;1300;1330;1417;1375;1079	0	323.31	0.91573	0.99077	12.745	111	0	Median	0.72394	0.97132	14.332	58	0	Median	1.339	1.0199	9.1212	53	0	Median	30.1	33	11254000000	5513600000	5740100000	4600400000
A0A126GUP4;Q9VN27	A0A126GUP4;Q9VN27	1;1	1;1	1;1	Putative lipoyltransferase 2, mitochondrial	CG9804	>tr|A0A126GUP4|A0A126GUP4_DROME Putative lipoyltransferase 2, mitochondrial OS=Drosophila melanogaster GN=CG9804 PE=3 SV=1;>sp|Q9VN27|LIPT2_DROME Putative lipoyltransferase 2, mitochondrial OS=Drosophila melanogaster GN=CG9804 PE=2 SV=1	2	1	1	1	1	1	1	1	1	1	3.4	3.4	3.4	26.033	234	234;234	0.0059319	1.3826	1.1028	1.1155	25.11	2	1	Median	NaN	NaN	NaN	1	0	Median	NaN	NaN	NaN	1	1	Median	3.4	3.4	37539000	22316000	15222000	31174000
A0A126GUQ3;Q9VNA8	A0A126GUQ3;Q9VNA8	3;3	3;3	3;3	Protein downstream neighbor of son homolog	hd	>tr|A0A126GUQ3|A0A126GUQ3_DROME Humpty dumpty, isoform B OS=Drosophila melanogaster GN=hd PE=4 SV=1;>sp|Q9VNA8|DONS_DROME Protein downstream neighbor of son homolog OS=Drosophila melanogaster GN=hd PE=1 SV=1	2	3	3	3	3	3	3	3	3	3	6.7	6.7	6.7	63.437	568	568;568	0	13.136	0.98325	1.0201	16.302	6	0	Median	0.81158	1.1493	10.504	3	0	Median	1.3071	0.97185	14.273	3	0	Median	6.7	6.7	197310000	98225000	99084000	88114000
A0A126GUQ4;Q0KIA8;Q9VI16;Q9VEM4	A0A126GUQ4;Q0KIA8;Q9VI16	19;19;19;1	19;19;19;1	19;19;19;1			>tr|A0A126GUQ4|A0A126GUQ4_DROME Carnitine O-Acetyl-Transferase, isoform E OS=Drosophila melanogaster GN=CRAT PE=1 SV=1;>tr|Q0KIA8|Q0KIA8_DROME Carnitine O-Acetyl-Transferase, isoform B OS=Drosophila melanogaster GN=CRAT PE=1 SV=1;>tr|Q9VI16|Q9VI16_DROME Ca	4	19	19	19	12	15	12	15	12	15	35.1	35.1	35.1	72.015	638	638;657;662;643	0	117.14	1.271	1.0487	17.326	26	0	Median	0.68233	0.9273	18.252	10	0	Median	1.4413	1.0535	15.857	16	0	Median	22.6	31	1027200000	505050000	522120000	509580000
A0A126GUQ5;Q9Y0Y6	A0A126GUQ5;Q9Y0Y6	15;15	15;15	15;15	Nuclear receptor-binding protein homolog	Madm	>tr|A0A126GUQ5|A0A126GUQ5_DROME MLF1-adaptor molecule, isoform B OS=Drosophila melanogaster GN=Madm PE=4 SV=1;>sp|Q9Y0Y6|NRBP_DROME Nuclear receptor-binding protein homolog OS=Drosophila melanogaster GN=Madm PE=1 SV=1	2	15	15	15	11	14	11	14	11	14	36.9	36.9	36.9	70.507	637	637;637	0	130.3	1.2829	1.0394	14.702	22	0	Median	0.79424	1.0673	7.5432	9	0	Median	1.3776	1.0193	18.372	13	0	Median	27	32	1487100000	714710000	772380000	544190000
A0A126GUS7;Q9NFU0-2;Q9NFU0-3;A0A0B4KFN9;Q9NFU0-4	A0A126GUS7;Q9NFU0-2;Q9NFU0-3;A0A0B4KFN9;Q9NFU0-4	43;43;40;38;36	1;1;0;0;1	0;0;0;0;0	Fragile X mental retardation syndrome-related protein 1	Fmr1	>tr|A0A126GUS7|A0A126GUS7_DROME Fmr1, isoform J OS=Drosophila melanogaster GN=Fmr1 PE=1 SV=1;>sp|Q9NFU0-2|FMR1_DROME Isoform C of Synaptic functional regulator FMR1 OS=Drosophila melanogaster GN=Fmr1;>sp|Q9NFU0-3|FMR1_DROME Isoform E of Synaptic functional	5	43	1	0	41	39	1	1	0	0	67.5	1.3	0	75.818	681	681;681;643;639;529	0.001199	2.6242	1.7651	1.2624	28.987	5	0	Median	0.56729	0.79282	9.737	4	2	Median	1.7766	1.2847	2.4374	3	0	Median	66.1	60.5	168930000	77106000	91828000	57262000
A0A126GUT1;Q9VGS2	A0A126GUT1;Q9VGS2	23;23	23;23	23;23	Translationally-controlled tumor protein homolog	Tctp	>tr|A0A126GUT1|A0A126GUT1_DROME Translationally controlled tumor protein ortholog, isoform B OS=Drosophila melanogaster GN=Tctp PE=3 SV=1;>sp|Q9VGS2|TCTP_DROME Translationally-controlled tumor protein homolog OS=Drosophila melanogaster GN=Tctp PE=1 SV=1	2	23	23	23	22	23	22	23	22	23	94.8	94.8	94.8	19.637	172	172;172	0	323.31	0.79221	1.0136	15.764	115	0	Median	0.72233	0.97439	16.611	65	0	Median	1.4592	1.0828	10.968	50	0	Median	80.8	94.8	85645000000	43477000000	42167000000	50373000000
A0A126GUU0;Q9V3G6	A0A126GUU0;Q9V3G6	16;16	16;16	16;16	CCR4-NOT transcription complex subunit 10	Not10	>tr|A0A126GUU0|A0A126GUU0_DROME Not10, isoform B OS=Drosophila melanogaster GN=Not10 PE=4 SV=1;>sp|Q9V3G6|CNO10_DROME CCR4-NOT transcription complex subunit 10 OS=Drosophila melanogaster GN=Not10 PE=1 SV=1	2	16	16	16	14	11	14	11	14	11	30.1	30.1	30.1	69.692	635	635;635	0	109.74	0.8053	0.9611	12.292	22	0	Median	0.6922	0.92456	9.8823	12	0	Median	1.3738	1.0641	11.904	10	0	Median	28.5	22.5	812090000	407720000	404370000	402600000
A0A126GUU7;Q9VEX9	A0A126GUU7;Q9VEX9	9;9	9;9	9;9	Histone deacetylase complex subunit SAP18	Bin1	>tr|A0A126GUU7|A0A126GUU7_DROME Bicoid interacting protein 1, isoform B OS=Drosophila melanogaster GN=Bin1 PE=4 SV=1;>sp|Q9VEX9|SAP18_DROME Histone deacetylase complex subunit SAP18 OS=Drosophila melanogaster GN=Bin1 PE=1 SV=1	2	9	9	9	8	7	8	7	8	7	54.7	54.7	54.7	17.287	150	150;150	0	63.631	1.1742	1.0401	8.7757	26	0	Median	0.77567	1.069	6.8881	12	0	Median	1.3848	1.0276	9.8954	14	0	Median	54.7	52	2168800000	1109600000	1059200000	1266300000
A0A126GUW2;Q9VEJ2	A0A126GUW2;Q9VEJ2	15;15	15;15	15;15	Nucleolar protein 14 homolog	l(3)07882	>tr|A0A126GUW2|A0A126GUW2_DROME Lethal (3) 07882, isoform B OS=Drosophila melanogaster GN=l(3)07882 PE=4 SV=1;>sp|Q9VEJ2|NOP14_DROME Nucleolar protein 14 homolog OS=Drosophila melanogaster GN=l(3)07882 PE=2 SV=2	2	15	15	15	6	11	6	11	6	11	24.6	24.6	24.6	97.55	852	852;852	0	52.32	1.2693	0.98616	17.78	9	0	Median	0.71581	0.9729	20.75	4	0	Median	1.4001	1.1021	16.354	5	0	Median	8.7	18.7	539490000	232090000	307400000	110650000
A0A126GUZ9;A4V381	A0A126GUZ9;A4V381	2;2	2;2	2;2			>tr|A0A126GUZ9|A0A126GUZ9_DROME Uncharacterized protein, isoform D OS=Drosophila melanogaster GN=CG34148 PE=4 SV=1;>tr|A4V381|A4V381_DROME Uncharacterized protein, isoform B OS=Drosophila melanogaster GN=CG34148 PE=4 SV=1	2	2	2	2	2	1	2	1	2	1	29.5	29.5	29.5	11.323	95	95;139	0.00020563	3.5576	1.0531	0.95804	8.4873	4	3	Median	0.75417	1.0143	12.513	2	1	Median	1.3404	0.95526	4.8512	2	2	Median	29.5	17.9	64243000	30822000	33421000	30252000
A0A126GV10;A0A126GV13;Q8I0P1;A0A0B4LHJ5	A0A126GV10;A0A126GV13;Q8I0P1;A0A0B4LHJ5	7;6;6;5	7;6;6;5	7;6;6;5	Spastin	spas	>tr|A0A126GV10|A0A126GV10_DROME Spastin OS=Drosophila melanogaster GN=spas PE=3 SV=1;>tr|A0A126GV13|A0A126GV13_DROME Spastin OS=Drosophila melanogaster GN=spas PE=3 SV=1;>sp|Q8I0P1|SPAST_DROME Spastin OS=Drosophila melanogaster GN=spas PE=1 SV=2;>tr|A0A0B4	4	7	7	7	3	5	3	5	3	5	16.7	16.7	16.7	60.651	551	551;489;758;696	0	7.9508	1.0568	1.0282	11.179	6	0	Median	0.82988	1.1417	11.644	3	0	Median	1.3194	0.95162	10.002	3	0	Median	7.8	12.5	274450000	128510000	145940000	118590000
A0A126GV25;P07665	A0A126GV25;P07665	7;7	7;7	7;7	Serendipity locus protein beta	Sry-beta	>tr|A0A126GV25|A0A126GV25_DROME Serendipity beta, isoform B OS=Drosophila melanogaster GN=Sry-beta PE=4 SV=1;>sp|P07665|SRYB_DROME Serendipity locus protein beta OS=Drosophila melanogaster GN=Sry-beta PE=1 SV=2	2	7	7	7	6	3	6	3	6	3	19.4	19.4	19.4	41.708	356	356;356	0	6.0388	0.78235	1.0048	8.1922	7	0	Median	0.74537	0.99503	8.9737	6	0	Median	1.3279	1.0168	1.6787	2	1	Median	16	9.3	231840000	128840000	103010000	206950000
A0A140SRF8	A0A140SRF8	10	10	2			>tr|A0A140SRF8|A0A140SRF8_DROME Uncharacterized protein, isoform C OS=Drosophila melanogaster GN=CG11857 PE=1 SV=1	1	10	10	2	9	10	9	10	2	2	46.4	46.4	19.2	29.576	265	265	0	163.62	1.2076	1.0592	11.949	105	0	Median	0.77003	1.0447	12.784	48	0	Median	1.4417	1.074	11.283	57	0	Median	44.2	46.4	13101000000	6436900000	6663800000	6893200000
A0AQH0	A0AQH0	14	14	14	Proteasome subunit beta type	Prosbeta1	>tr|A0AQH0|A0AQH0_DROME Proteasome subunit beta type OS=Drosophila melanogaster GN=Prosbeta1 PE=1 SV=1	1	14	14	14	12	13	12	13	12	13	79.9	79.9	79.9	24.264	224	224	0	323.31	1.044	0.91172	14.054	32	0	Median	0.75079	1.049	7.1588	12	0	Median	1.2498	0.89389	11.355	20	0	Median	64.7	75.9	13748000000	7050200000	6697800000	8142500000
A0T1Z5;Q9VFU8;B7Z0J2;A0T1Z4	A0T1Z5;Q9VFU8;B7Z0J2;A0T1Z4	6;6;5;5	6;6;5;5	6;6;5;5		yrt	>tr|A0T1Z5|A0T1Z5_DROME Yurt delta OS=Drosophila melanogaster GN=yrt PE=2 SV=1;>tr|Q9VFU8|Q9VFU8_DROME LD33734p OS=Drosophila melanogaster GN=yrt PE=2 SV=1;>tr|B7Z0J2|B7Z0J2_DROME Yurt, isoform D OS=Drosophila melanogaster GN=yrt PE=4 SV=1;>tr|A0T1Z4|A0T1Z	4	6	6	6	3	5	3	5	3	5	10.8	10.8	10.8	86.497	786	786;972;919;932	0	11.38	1.0127	0.86218	18.976	7	0	Median	0.67347	0.86708	28.363	3	1	Median	1.1733	0.86218	15.108	5	0	Median	4.2	8.7	136480000	64347000	72136000	33988000
M9PDA5;A1A6N4	M9PDA5;A1A6N4	1;1	1;1	1;1			>tr|M9PDA5|M9PDA5_DROME Uncharacterized protein, isoform B OS=Drosophila melanogaster GN=CG34163 PE=4 SV=1;>tr|A1A6N4|A1A6N4_DROME IP16804p OS=Drosophila melanogaster GN=CG34163 PE=2 SV=1	2	1	1	1	1	1	1	1	1	1	12.8	12.8	12.8	10.035	86	86;87	0.0010002	2.6778	1.0007	1.0304	12.632	2	0	Median	NaN	NaN	NaN	1	0	Median	NaN	NaN	NaN	1	0	Median	12.8	12.8	36459000	19686000	16773000	24825000
A1A708;A1A708-2	A1A708;A1A708-2	8;6	8;6	8;6	Uncharacterized protein CG4951	CG4951	>sp|A1A708|Y4951_DROME Uncharacterized protein CG4951 OS=Drosophila melanogaster GN=CG4951 PE=1 SV=1;>sp|A1A708-2|Y4951_DROME Isoform A of Uncharacterized protein CG4951 OS=Drosophila melanogaster GN=CG4951	2	8	8	8	7	7	7	7	7	7	23.3	23.3	23.3	50.753	446	446;320	0	110.01	1.0649	0.91116	29.646	21	0	Median	1.0489	1.4424	9.7704	9	0	Median	1.0951	0.82671	11.565	12	0	Median	21.7	21.5	1301700000	615300000	686380000	666230000
A1YK02	A1YK02	31	31	31		Nup75	>tr|A1YK02|A1YK02_DROME Nucleoporin 75kD OS=Drosophila melanogaster GN=Nup75 PE=1 SV=1	1	31	31	31	24	25	24	25	24	25	51.9	51.9	51.9	76.871	668	668	0	305.29	0.85873	0.96979	13.234	64	0	Median	0.73089	1.0064	15.538	36	0	Median	1.284	0.9456	8.6073	28	0	Median	40.3	44.6	3861200000	1915300000	1945900000	1595100000
Q8IMP8;A1Z0H7;Q8IG88;P48607-8;P48607-7;P48607-2;P48607-10;P48607-9;P48607-5;P48607-3;P48607;P48607-6	Q8IMP8;A1Z0H7;Q8IG88;P48607-8;P48607-7;P48607-2;P48607-10;P48607-9;P48607-5;P48607-3;P48607;P48607-6	2;2;2;2;2;2;2;2;2;2;2;1	2;2;2;2;2;2;2;2;2;2;2;1	2;2;2;2;2;2;2;2;2;2;2;1	Protein spaetzle;Protein spaetzle C-106	spz	>tr|Q8IMP8|Q8IMP8_DROME Spatzle, isoform J OS=Drosophila melanogaster GN=spz PE=1 SV=1;>tr|A1Z0H7|A1Z0H7_DROME Spatzle OS=Drosophila melanogaster GN=spz PE=1 SV=1;>tr|Q8IG88|Q8IG88_DROME SD20537p OS=Drosophila melanogaster GN=spz PE=1 SV=1;>sp|P48607-8|SPZ	12	2	2	2	2	1	2	1	2	1	11.1	11.1	11.1	27.997	244	244;270;290;163;175;227;243;253;273;300;326;216	0	8.2102	0.6042	0.59961	11.731	4	3	Median	0.46787	0.64758	6.7213	2	2	Median	0.75915	0.54655	8.9413	2	1	Median	11.1	5.7	153940000	98813000	55129000	90572000
A1Z6G4	A1Z6G4	2	2	2		CG17508-RA	>tr|A1Z6G4|A1Z6G4_DROME RE41154p1 OS=Drosophila melanogaster GN=CG17508-RA PE=1 SV=1	1	2	2	2	1	2	1	2	1	2	8.7	8.7	8.7	35.184	321	321	0	20.555	1.3119	1.0372	5.9934	4	0	Median	NaN	NaN	NaN	1	0	Median	1.3474	1.0186	5.6856	3	0	Median	4	8.7	466860000	235810000	231050000	200710000
A1Z6G6	A1Z6G6	10	10	10			>tr|A1Z6G6|A1Z6G6_DROME CG1344, isoform A OS=Drosophila melanogaster GN=CG1344 PE=1 SV=1	1	10	10	10	5	9	5	9	5	9	19	19	19	77.85	683	683	0	41.278	0.80066	0.97437	15.012	8	0	Median	0.72349	1.0035	5.7717	5	0	Median	1.1964	0.8641	15.432	3	0	Median	10.2	17.4	328360000	163700000	164660000	117260000
A1Z6H6	A1Z6H6	39	39	39			>tr|A1Z6H6|A1Z6H6_DROME CG7791 OS=Drosophila melanogaster GN=CG7791 PE=1 SV=1	1	39	39	39	30	34	30	34	30	34	61.5	61.5	61.5	80.235	699	699	0	292.12	0.83017	1.0202	23.572	67	0	Median	0.68481	0.93304	9.9312	33	0	Median	1.5153	1.1055	30.21	34	0	Median	50.5	56.4	4870900000	2398400000	2472600000	1879500000
A1Z6H7	A1Z6H7	106	106	106		Gp210	>tr|A1Z6H7|A1Z6H7_DROME Gp210 ortholog, isoform A OS=Drosophila melanogaster GN=Gp210 PE=1 SV=1	1	106	106	106	91	104	91	104	91	104	56.7	56.7	56.7	209.79	1876	1876	0	323.31	1.3571	1.0703	15.797	497	0	Median	0.68504	0.91792	9.3141	234	0	Median	1.5134	1.1535	9.8155	263	0	Median	49.7	55.9	73156000000	34376000000	38780000000	26113000000
A1Z6I7	A1Z6I7	52	52	52		BubR1	>tr|A1Z6I7|A1Z6I7_DROME Bub1-related kinase OS=Drosophila melanogaster GN=BubR1 PE=1 SV=1	1	52	52	52	46	46	46	46	46	46	43.1	43.1	43.1	165.06	1460	1460	0	323.31	1.1243	1.0903	12.792	87	0	Median	0.76112	1.0391	11.221	43	0	Median	1.5191	1.1377	12.061	44	0	Median	38	39.7	4478900000	2082400000	2396500000	1745000000
A1Z6J2	A1Z6J2	10	10	10		SCAP	>tr|A1Z6J2|A1Z6J2_DROME SREBP cleavage activating protein OS=Drosophila melanogaster GN=SCAP PE=1 SV=1	1	10	10	10	9	7	9	7	9	7	12	12	12	142.49	1276	1276	0	20.871	1.0241	1.0453	39.203	12	0	Median	0.7784	1.0508	20.668	7	0	Median	1.4416	1.0398	59.382	5	0	Median	11.2	6.9	226710000	110680000	116030000	85881000
A1Z6J5	A1Z6J5	23	23	23		Tbce	>tr|A1Z6J5|A1Z6J5_DROME FI05242p OS=Drosophila melanogaster GN=Tbce PE=1 SV=1	1	23	23	23	20	20	20	20	20	20	52.2	52.2	52.2	59.423	523	523	0	169.92	0.99228	0.82059	31.762	43	0	Median	0.99479	1.3468	7.5114	21	0	Median	0.98361	0.73961	8.1619	22	0	Median	46.8	48.2	5339600000	2711800000	2627800000	2455700000
A1Z6L9	A1Z6L9	47	47	47		Trap1	>tr|A1Z6L9|A1Z6L9_DROME FI21274p1 OS=Drosophila melanogaster GN=Trap1 PE=1 SV=1	1	47	47	47	41	42	41	42	41	42	66.9	66.9	66.9	77.962	691	691	0	294.85	0.82744	1.0982	14.575	117	0	Median	0.7601	1.0519	14.076	70	0	Median	1.6285	1.1974	11.015	47	0	Median	60.3	63.5	14610000000	6802300000	7808100000	6076800000
A1Z6M0	A1Z6M0	29	29	29		Bap170	>tr|A1Z6M0|A1Z6M0_DROME Brahma associated protein 170kD OS=Drosophila melanogaster GN=Bap170 PE=1 SV=1	1	29	29	29	21	26	21	26	21	26	24.2	24.2	24.2	183.03	1688	1688	0	155.21	1.2769	1.0384	17.927	45	0	Median	0.72534	0.95873	14.461	20	0	Median	1.4808	1.0788	17.306	25	0	Median	18.4	22.3	1855300000	869750000	985580000	642000000
A1Z6M6	A1Z6M6	17	17	17		Dpit47	>tr|A1Z6M6|A1Z6M6_DROME DNA polymerase interacting tpr containing protein of 47kD, isoform A OS=Drosophila melanogaster GN=Dpit47 PE=1 SV=1	1	17	17	17	15	15	15	15	15	15	39.6	39.6	39.6	46.906	396	396	0	53.308	0.95365	1.0409	16.858	35	0	Median	0.80669	1.0923	13.437	21	0	Median	1.1921	0.87179	11.233	14	0	Median	32.3	35.1	3582600000	1822800000	1759800000	1771700000
A1Z6P3	A1Z6P3	26	1	1		Eb1	>tr|A1Z6P3|A1Z6P3_DROME Eb1, isoform F OS=Drosophila melanogaster GN=Eb1 PE=1 SV=2	1	26	1	1	25	26	1	1	1	1	74.7	3	3	33.293	297	297	1	-2	0.72873	0.93939	4.3308	3	0	Median	0.69987	0.93127	6.0835	2	0	Median	NaN	NaN	NaN	1	0	Median	66	74.7	67090000	38113000	28976000	42630000
A1Z6Q0;A4UZ58	A1Z6Q0;A4UZ58	35;27	8;8	8;8		koi	>tr|A1Z6Q0|A1Z6Q0_DROME Klaroid, isoform D OS=Drosophila melanogaster GN=koi PE=1 SV=1;>tr|A4UZ58|A4UZ58_DROME Klaroid, isoform E OS=Drosophila melanogaster GN=koi PE=1 SV=1	2	35	8	8	30	26	8	7	8	7	72.2	16.7	16.7	51.754	449	449;365	0	66.439	0.751	0.909	7.3162	20	0	Median	0.67604	0.93027	7.9955	13	0	Median	1.2312	0.88418	5.0245	7	0	Median	68.2	59	4272600000	2296800000	1975800000	2588400000
A1Z6S6	A1Z6S6	37	1	1		vimar	>tr|A1Z6S6|A1Z6S6_DROME RE54322p OS=Drosophila melanogaster GN=vimar PE=1 SV=1	1	37	1	1	36	34	1	1	1	1	60.7	1.6	1.6	70.253	634	634	0.00060545	2.9753	0.97991	0.99876	0.46539	2	0	Median	NaN	NaN	NaN	1	0	Median	NaN	NaN	NaN	1	0	Median	59.6	60.4	287150000	140650000	146500000	101670000
A1Z6S7	A1Z6S7	37	36	1		vimar	>tr|A1Z6S7|A1Z6S7_DROME FI02061p OS=Drosophila melanogaster GN=vimar PE=1 SV=1	1	37	36	1	36	34	35	33	1	1	60.8	59.7	1.7	70.324	635	635	0	323.31	0.84044	0.9858	8.5464	57	0	Median	0.74716	0.99576	10.553	30	0	Median	1.2443	0.97601	5.7513	27	0	Median	59.7	60.5	9138000000	4747400000	4390500000	5269000000
A1Z6X6	A1Z6X6	18	18	18			>tr|A1Z6X6|A1Z6X6_DROME Glyoxalase 1 OS=Drosophila melanogaster GN=Glo1 PE=1 SV=1	1	18	18	18	16	16	16	16	16	16	94.3	94.3	94.3	20.045	176	176	0	323.31	0.82929	0.96694	9.8102	49	0	Median	0.74402	1.0203	10.238	25	0	Median	1.2639	0.95542	8.8695	24	0	Median	90.9	90.3	17765000000	9177000000	8588100000	10060000000
A1Z6Z7	A1Z6Z7	6	6	2			>tr|A1Z6Z7|A1Z6Z7_DROME CG1620, isoform A OS=Drosophila melanogaster GN=CG1620 PE=1 SV=1	1	6	6	2	6	6	6	6	2	2	14.7	14.7	4.9	63.981	586	586	0	74.492	1.0505	0.97501	12.722	19	0	Median	0.73464	0.98808	12.365	9	0	Median	1.2992	0.93673	11.369	10	0	Median	14.7	14.7	883910000	444470000	439430000	414060000
A1Z6Z9;A1Z6Z8;A1Z700	A1Z6Z9;A1Z6Z8;A1Z700	75;75;49	75;75;49	75;75;49		didum	>tr|A1Z6Z9|A1Z6Z9_DROME Dilute class unconventional myosin, isoform A OS=Drosophila melanogaster GN=didum PE=1 SV=1;>tr|A1Z6Z8|A1Z6Z8_DROME Dilute class unconventional myosin, isoform C OS=Drosophila melanogaster GN=didum PE=1 SV=1;>tr|A1Z700|A1Z700_DROME	3	75	75	75	55	63	55	63	55	63	48.8	48.8	48.8	207.26	1792	1792;1800;1196	0	323.31	1.0209	0.94225	16.906	137	0	Median	0.71069	0.97388	17.054	59	0	Median	1.1889	0.90409	16.306	78	0	Median	37.8	41	5500500000	2724800000	2775700000	1963400000
A1Z705;Q9VGN5;A0A0B4K633;A0A0B4LI42;Q58CJ5;Q9VGN4	A1Z705	9;1;1;1;1;1	9;1;1;1;1;1	9;1;1;1;1;1		CG2144-RA	>tr|A1Z705|A1Z705_DROME CG2144 OS=Drosophila melanogaster GN=CG2144-RA PE=1 SV=1	6	9	9	9	8	7	8	7	8	7	10.8	10.8	10.8	104.59	927	927;533;563;599;899;935	0	33.247	0.85919	0.95837	20.475	18	0	Median	0.6433	0.88082	11.299	9	0	Median	1.461	1.0798	22.866	9	0	Median	9.5	9	291560000	146590000	144970000	144860000
A1Z713	A1Z713	182	182	182		Vps13	>tr|A1Z713|A1Z713_DROME Vacuolar protein sorting 13, isoform A OS=Drosophila melanogaster GN=Vps13 PE=1 SV=2	1	182	182	182	158	171	158	171	158	171	53.8	53.8	53.8	374.54	3321	3321	0	323.31	1.247	1.0243	12.339	412	0	Median	0.72867	0.9965	11.519	183	0	Median	1.3952	1.0489	12.181	229	0	Median	47.9	50.8	22186000000	10257000000	11929000000	7493500000
A1Z714;E1JGZ4	A1Z714;E1JGZ4	4;3	4;3	4;3		blow	>tr|A1Z714|A1Z714_DROME Blown fuse, isoform A OS=Drosophila melanogaster GN=blow PE=4 SV=1;>tr|E1JGZ4|E1JGZ4_DROME Blown fuse, isoform B OS=Drosophila melanogaster GN=blow PE=4 SV=1	2	4	4	4	1	4	1	4	1	4	11	11	11	69.397	644	644;637	0	31.872	0.82613	0.78064	16.926	3	0	Median	NaN	NaN	NaN	1	0	Median	0.85987	0.6739	20.25	4	2	Median	3.1	11	92555000	44967000	47588000	14290000
A1Z729;Q8MZG9	A1Z729	32;1	32;1	27;0			>tr|A1Z729|A1Z729_DROME CG2064 OS=Drosophila melanogaster GN=CG2064 PE=1 SV=1	2	32	32	27	32	28	32	28	27	24	69.1	69.1	64.5	36.581	330	330;325	0	323.31	0.95765	0.99279	15.336	121	0	Median	0.73822	1.0227	16.597	64	0	Median	1.3044	0.97132	12.665	57	0	Median	69.1	66.7	52530000000	27319000000	25210000000	28446000000
E1JGZ8;A1Z734;A0A0B4KEE7;E1JGZ7;Q8IGL5;Q6NND6	E1JGZ8;A1Z734;A0A0B4KEE7;E1JGZ7	29;29;27;26;14;8	29;29;27;26;14;8	29;29;27;26;14;8			>tr|E1JGZ8|E1JGZ8_DROME Leucine-rich repeat, isoform C OS=Drosophila melanogaster GN=LRR PE=1 SV=1;>tr|A1Z734|A1Z734_DROME Leucine-rich repeat, isoform B OS=Drosophila melanogaster GN=LRR PE=1 SV=2;>tr|A0A0B4KEE7|A0A0B4KEE7_DROME Leucine-rich repeat, isofo	6	29	29	29	21	26	21	26	21	26	27.2	27.2	27.2	155.08	1429	1429;1452;1486;1296;655;492	0	216.46	1.1076	0.97624	24.249	45	0	Median	0.89917	1.2315	29.671	20	0	Median	1.1702	0.88655	11.279	25	0	Median	18.9	25.1	1427800000	678020000	749800000	503080000
A1Z745;Q8SXN9;A1Z743	A1Z745;Q8SXN9;A1Z743	2;2;2	2;2;2	2;2;2		CG1383	>tr|A1Z745|A1Z745_DROME Uncharacterized protein, isoform C OS=Drosophila melanogaster GN=CG30497 PE=4 SV=1;>tr|Q8SXN9|Q8SXN9_DROME GH21034p OS=Drosophila melanogaster GN=CG1383 PE=2 SV=1;>tr|A1Z743|A1Z743_DROME Uncharacterized protein, isoform A OS=Drosoph	3	2	2	2	1	1	1	1	1	1	3.8	3.8	3.8	59.347	529	529;560;877	0.00040775	3.2598	0.93639	0.98144	33.632	2	0	Median	NaN	NaN	NaN	1	0	Median	NaN	NaN	NaN	1	0	Median	1.7	2.1	35106000	16651000	18455000	11435000
A1Z757;Q7JY97	A1Z757;Q7JY97	12;12	12;12	9;9		phr	>tr|A1Z757|A1Z757_DROME Photorepair, isoform B OS=Drosophila melanogaster GN=phr PE=1 SV=1;>tr|Q7JY97|Q7JY97_DROME Photorepair, isoform A OS=Drosophila melanogaster GN=phr PE=1 SV=1	2	12	12	9	8	9	8	9	8	6	35.9	35.9	29	61.352	535	535;555	0	75.989	1.0569	1.0289	15.978	14	0	Median	0.88996	1.1959	12.191	6	0	Median	1.3201	0.97109	12.341	8	0	Median	23.9	25.6	636050000	311430000	324610000	282580000
A1Z758	A1Z758	4	1	0			>tr|A1Z758|A1Z758_DROME TA01342p OS=Drosophila melanogaster GN=CG18853 PE=2 SV=1	1	4	1	0	0	4	0	1	0	0	13.3	2.1	0	38.505	330	330	1	-2	NaN	NaN	NaN	1	1	Median	NaN	NaN	NaN	0	0	Median	NaN	NaN	NaN	1	1	Median	0	13.3	107350000	48854000	58494000	0
Q8MR50;A1Z759	Q8MR50;A1Z759	2;2	1;1	1;1			>tr|Q8MR50|Q8MR50_DROME GH21247p OS=Drosophila melanogaster GN=CG12822 PE=1 SV=1;>tr|A1Z759|A1Z759_DROME Uncharacterized protein, isoform A OS=Drosophila melanogaster GN=CG12822 PE=1 SV=1	2	2	1	1	0	2	0	1	0	1	4.3	2.5	2.5	43.984	394	394;412	0.002554	2.0933	NaN	NaN	NaN	1	0	Median	NaN	NaN	NaN	0	0	Median	NaN	NaN	NaN	1	0	Median	0	4.3	71459000	29891000	41568000	0
Q8MSH0;A1Z765	Q8MSH0;A1Z765	5;5	5;5	5;5			>tr|Q8MSH0|Q8MSH0_DROME GH27834p OS=Drosophila melanogaster GN=CG12159 PE=1 SV=1;>tr|A1Z765|A1Z765_DROME Uncharacterized protein, isoform A OS=Drosophila melanogaster GN=CG12159 PE=1 SV=1	2	5	5	5	5	3	5	3	5	3	28.4	28.4	28.4	20.984	197	197;202	0	54.551	0.75329	0.93423	11.043	11	0	Median	0.66086	0.90973	13.233	6	0	Median	1.2893	0.94231	6.24	5	0	Median	28.4	24.4	2121500000	1111000000	1010500000	1196700000
A1Z768;Q7JY33	A1Z768;Q7JY33	8;8	8;8	8;8		rnh1	>tr|A1Z768|A1Z768_DROME Ribonuclease H1 OS=Drosophila melanogaster GN=rnh1 PE=1 SV=1;>tr|Q7JY33|Q7JY33_DROME Ribonuclease H1 OS=Drosophila melanogaster GN=rnh1 PE=1 SV=1	2	8	8	8	7	7	7	7	7	7	32.8	32.8	32.8	35.191	314	314;333	0	36.682	0.9269	0.97958	14.585	19	0	Median	0.77929	1.0417	6.6483	9	0	Median	1.0339	0.78914	11.631	10	0	Median	29.9	29.6	860060000	442020000	418040000	518180000
A1Z782;A1Z783;Q8MQL4	A1Z782;A1Z783	7;6;3	7;6;3	7;6;3		CG8726-RB	>tr|A1Z782|A1Z782_DROME CG8726, isoform B OS=Drosophila melanogaster GN=CG8726-RB PE=1 SV=1;>tr|A1Z783|A1Z783_DROME CG8726, isoform A OS=Drosophila melanogaster GN=CG8726 PE=1 SV=1	3	7	7	7	5	5	5	5	5	5	15.5	15.5	15.5	71.721	646	646;563;440	0	34.348	0.67968	0.8712	9.447	12	0	Median	0.64382	0.91435	10.675	8	0	Median	1.1237	0.83181	1.7688	4	0	Median	12.2	11.9	460050000	251280000	208770000	295750000
A1Z784;Q7JV23;A8DY67	A1Z784;Q7JV23;A8DY67	122;117;116	122;117;116	122;117;116		ACC	>tr|A1Z784|A1Z784_DROME Acetyl-CoA carboxylase, isoform A OS=Drosophila melanogaster GN=ACC PE=1 SV=1;>tr|Q7JV23|Q7JV23_DROME Acetyl-CoA carboxylase, isoform B OS=Drosophila melanogaster GN=ACC PE=1 SV=1;>tr|A8DY67|A8DY67_DROME Acetyl-CoA carboxylase, isof	3	122	122	122	105	112	105	112	105	112	62.9	62.9	62.9	278.59	2482	2482;2323;2348	0	323.31	1.021	1.0071	21.388	298	0	Median	0.86797	1.1656	9.7598	142	0	Median	1.1319	0.84473	18.296	156	0	Median	57.5	57.6	25668000000	12700000000	12968000000	9477900000
A1Z7A5	A1Z7A5	3	3	3		udd	>tr|A1Z7A5|A1Z7A5_DROME Under-developed, isoform A OS=Drosophila melanogaster GN=udd PE=1 SV=1	1	3	3	3	0	3	0	3	0	3	30.2	30.2	30.2	18.223	159	159	0	4.2761	1.3567	0.95754	31.005	3	2	Median	NaN	NaN	NaN	0	0	Median	1.3567	0.95754	31.005	3	2	Median	0	30.2	62197000	29776000	32421000	0
A1Z7B8	A1Z7B8	5	5	5			>tr|A1Z7B8|A1Z7B8_DROME Uncharacterized protein, isoform A OS=Drosophila melanogaster GN=CG30373 PE=1 SV=1	1	5	5	5	2	5	2	5	2	5	29.1	29.1	29.1	17.877	158	158	0	14.47	1.4388	1.0406	13.228	5	0	Median	0.7074	0.95287	4.9701	2	0	Median	1.5329	1.1104	11.549	3	0	Median	8.9	29.1	166650000	79761000	86887000	94871000
A1Z7G9	A1Z7G9	1	1	1		beta3GalTII	>tr|A1Z7G9|A1Z7G9_DROME Hexosyltransferase OS=Drosophila melanogaster GN=beta3GalTII PE=1 SV=1	1	1	1	1	1	0	1	0	1	0	2.4	2.4	2.4	44.423	382	382	1	-2	NaN	NaN	NaN	1	1	Median	NaN	NaN	NaN	1	1	Median	NaN	NaN	NaN	0	0	Median	2.4	0	17846000	13743000	4103600	17846000
A1Z7J6;A0A0B4LEY1;A0A0B4LEZ1	A1Z7J6;A0A0B4LEY1;A0A0B4LEZ1	48;47;47	1;0;0	1;0;0		Sec31	>tr|A1Z7J6|A1Z7J6_DROME Sec31 ortholog, isoform B OS=Drosophila melanogaster GN=Sec31 PE=1 SV=1;>tr|A0A0B4LEY1|A0A0B4LEY1_DROME Sec31 ortholog, isoform C OS=Drosophila melanogaster GN=Sec31 PE=1 SV=1;>tr|A0A0B4LEZ1|A0A0B4LEZ1_DROME Sec31 ortholog, isoform	3	48	1	1	43	42	1	1	1	1	40.6	2.8	2.8	136.14	1241	1241;1259;1260	0	68.889	0.96212	0.95727	7.0191	2	0	Median	NaN	NaN	NaN	1	0	Median	NaN	NaN	NaN	1	0	Median	39.2	38.4	349980000	178710000	171280000	159840000
A1Z7J7	A1Z7J7	48	48	1		Sec31	>tr|A1Z7J7|A1Z7J7_DROME Sec31 ortholog, isoform A OS=Drosophila melanogaster GN=Sec31 PE=1 SV=1	1	48	48	1	43	42	43	42	1	1	40.6	40.6	2.7	136.01	1240	1240	0	323.31	1.0906	0.96023	10.999	99	0	Median	0.7145	0.99148	8.247	46	0	Median	1.2439	0.9258	12.431	53	0	Median	39.1	38.4	12514000000	6414900000	6099100000	4972200000
A1Z7K2	A1Z7K2	22	22	22		CG30349-RA	>tr|A1Z7K2|A1Z7K2_DROME FI03455p OS=Drosophila melanogaster GN=CG30349-RA PE=1 SV=1	1	22	22	22	14	20	14	20	14	20	39.8	39.8	39.8	68.306	620	620	0	59.184	1.1944	1.0784	15.322	49	0	Median	0.91665	1.1938	14.581	21	0	Median	1.2991	1.0089	13.857	28	0	Median	21.5	34.8	1189900000	551370000	638570000	340550000
A1Z7K6	A1Z7K6	11	11	11		CG8243-RA	>tr|A1Z7K6|A1Z7K6_DROME CG8243 OS=Drosophila melanogaster GN=CG8243-RA PE=1 SV=1	1	11	11	11	9	7	9	7	9	7	21.7	21.7	21.7	55.031	517	517	0	44.649	0.94122	0.96588	14.022	18	0	Median	0.66399	0.93921	9.8335	9	0	Median	1.371	1.0334	13.636	9	0	Median	19.7	17.8	2417500000	1198700000	1218800000	1039800000
A1Z7K8	A1Z7K8	19	19	19			>tr|A1Z7K8|A1Z7K8_DROME CG8235 OS=Drosophila melanogaster GN=AIMP1 PE=1 SV=1	1	19	19	19	15	17	15	17	15	17	60.7	60.7	60.7	34.401	323	323	0	251.42	1.0162	1.0171	8.1889	36	0	Median	0.79378	1.0886	7.4415	18	0	Median	1.3206	0.96948	5.3	18	0	Median	45.8	60.7	7361700000	3689800000	3671900000	4183700000
A1Z7L1	A1Z7L1	7	7	7		FANCI	>tr|A1Z7L1|A1Z7L1_DROME Fanconi anemia complementation group I homologue OS=Drosophila melanogaster GN=FANCI PE=1 SV=2	1	7	7	7	3	6	3	6	3	6	6.2	6.2	6.2	169.98	1481	1481	0	18.535	1.2528	1.0332	14.812	7	0	Median	0.89513	1.2527	12.919	3	0	Median	1.2926	0.95308	5.0902	4	0	Median	3	5.3	85212000	40372000	44839000	23094000
Q7YU60;A1Z7L9;A1Z7L8	Q7YU60;A1Z7L9;A1Z7L8	1;1;1	1;1;1	1;1;1		babo	>tr|Q7YU60|Q7YU60_DROME Receptor protein serine/threonine kinase OS=Drosophila melanogaster GN=babo PE=2 SV=1;>tr|A1Z7L9|A1Z7L9_DROME Receptor protein serine/threonine kinase OS=Drosophila melanogaster GN=babo PE=3 SV=1;>tr|A1Z7L8|A1Z7L8_DROME Receptor pro	3	1	1	1	0	1	0	1	0	1	3.7	3.7	3.7	66.004	595	595;601;622	0	26.501	NaN	NaN	NaN	1	0	Median	NaN	NaN	NaN	0	0	Median	NaN	NaN	NaN	1	0	Median	0	3.7	29401000	14848000	14553000	0
A1Z7P1	A1Z7P1	25	25	25		Pmm45A	>tr|A1Z7P1|A1Z7P1_DROME Phosphomannomutase 45A OS=Drosophila melanogaster GN=Pmm45A PE=1 SV=1	1	25	25	25	24	19	24	19	24	19	46.1	46.1	46.1	69.916	623	623	0	167.62	0.74545	1.0244	14.689	52	0	Median	0.69147	0.95973	14.792	31	0	Median	1.5105	1.0957	7.326	21	0	Median	44.1	41.1	4800700000	2355000000	2445700000	2338100000
Q6NL95;A1Z7P3	Q6NL95;A1Z7P3	6;6	6;6	6;6		Phax	>tr|Q6NL95|Q6NL95_DROME Phosphorylated adaptor for RNA export, isoform B OS=Drosophila melanogaster GN=Phax PE=1 SV=1;>tr|A1Z7P3|A1Z7P3_DROME Phosphorylated adaptor for RNA export, isoform A OS=Drosophila melanogaster GN=Phax PE=1 SV=1	2	6	6	6	6	1	6	1	6	1	21	21	21	40.569	357	357;453	0	19.099	0.62092	0.87976	21.659	4	0	Median	0.62092	0.87976	21.659	4	0	Median	NaN	NaN	NaN	0	0	Median	21	3.1	203640000	90825000	112820000	203640000
A1Z7Q8;Q95SG9	A1Z7Q8;Q95SG9	11;7	11;7	11;7		alc	>tr|A1Z7Q8|A1Z7Q8_DROME Alicorn, isoform A OS=Drosophila melanogaster GN=alc PE=1 SV=1;>tr|Q95SG9|Q95SG9_DROME Alicorn, isoform B OS=Drosophila melanogaster GN=alc PE=1 SV=1	2	11	11	11	11	7	11	7	11	7	42.8	42.8	42.8	36.417	341	341;220	0	121.14	0.90136	0.99815	15.724	14	0	Median	0.71581	1.0197	16.075	8	0	Median	1.3328	0.96575	16.64	6	0	Median	42.8	27.9	1066700000	535120000	531550000	753120000
A1Z7R6;A1Z7R7	A1Z7R6	7;3	7;3	7;3			>tr|A1Z7R6|A1Z7R6_DROME CG8046, isoform A OS=Drosophila melanogaster GN=CG8046 PE=1 SV=1	2	7	7	7	6	7	6	7	6	7	16.4	16.4	16.4	56.996	519	519;388	0	39.991	1.0208	0.95107	20.104	31	0	Median	0.62597	0.84566	7.8488	15	0	Median	1.3479	1.0573	19.493	16	0	Median	16.2	16.4	1386500000	680990000	705530000	482780000
A1Z7R9	A1Z7R9	2	2	2		rad201	>tr|A1Z7R9|A1Z7R9_DROME Uncharacterized protein OS=Drosophila melanogaster GN=rad201 PE=4 SV=1	1	2	2	2	1	2	1	2	1	2	20	20	20	19.781	180	180	0	9.6642	1.5387	1.1355	21.943	3	0	Median	NaN	NaN	NaN	1	0	Median	1.5682	1.1721	4.4807	2	0	Median	8.3	20	79287000	34561000	44726000	21537000
A1Z7S4;Q95T49;C9QPE2	A1Z7S4;Q95T49;C9QPE2	6;5;3	6;5;3	6;5;3		CG8026-RB	>tr|A1Z7S4|A1Z7S4_DROME CG8026, isoform D OS=Drosophila melanogaster GN=CG8026 PE=3 SV=2;>tr|Q95T49|Q95T49_DROME CG8026, isoform B OS=Drosophila melanogaster GN=CG8026 PE=2 SV=1;>tr|C9QPE2|C9QPE2_DROME CG8026, isoform C OS=Drosophila melanogaster GN=CG8026	3	6	6	6	4	4	4	4	4	4	22.7	22.7	22.7	36.081	322	322;304;203	0	18.497	1.0661	0.92886	11.5	8	0	Median	0.65834	0.93375	1.4297	3	0	Median	1.3024	0.924	15.13	5	0	Median	15.2	15.2	702420000	373350000	329070000	439780000
A1Z7T0;A0A0B4LEY5;A0A0B4K6U3;A0A0B4LF03;A0A0B4LEI8;A1Z7T1;A0A0B4LFX2;A1Z7T0-2	A1Z7T0;A0A0B4LEY5;A0A0B4K6U3;A0A0B4LF03;A0A0B4LEI8;A1Z7T1;A0A0B4LFX2;A1Z7T0-2	33;32;32;32;32;32;32;32	33;32;32;32;32;32;32;32	1;1;1;1;1;1;1;1	Serine/threonine-protein kinase N	Pkn	>sp|A1Z7T0|PKN_DROME Serine/threonine-protein kinase N OS=Drosophila melanogaster GN=Pkn PE=1 SV=1;>tr|A0A0B4LEY5|A0A0B4LEY5_DROME Protein kinase N, isoform O OS=Drosophila melanogaster GN=Pkn PE=1 SV=1;>tr|A0A0B4K6U3|A0A0B4K6U3_DROME Protein kinase N, iso	8	33	33	1	28	27	28	27	1	1	34.4	34.4	1.8	131.79	1190	1190;1167;1260;1278;1280;1407;1477;1260	0	160.84	0.94754	0.99815	15.266	43	0	Median	0.7503	1.0423	13.635	23	0	Median	1.3415	0.98271	17.13	20	0	Median	31.1	28.9	1643900000	827410000	816470000	714540000
A1Z7T2;A0A0B4K727;E1JH15;A1Z7T3;A0A0B4JD07;A8DY76;A1Z7T4	A1Z7T2;A0A0B4K727;E1JH15;A1Z7T3;A0A0B4JD07;A8DY76	33;32;32;32;31;31;12	1;1;0;1;0;0;0	1;1;0;1;0;0;0		Pkn	>tr|A1Z7T2|A1Z7T2_DROME Protein kinase N, isoform F OS=Drosophila melanogaster GN=Pkn PE=1 SV=1;>tr|A0A0B4K727|A0A0B4K727_DROME Protein kinase N, isoform J OS=Drosophila melanogaster GN=Pkn PE=1 SV=1;>tr|E1JH15|E1JH15_DROME Protein kinase N, isoform H OS=D	7	33	1	1	27	27	0	1	0	1	34.1	1.1	1.1	133.54	1205	1205;1275;1284;1422;1354;1501;590	1	-2	NaN	NaN	NaN	1	1	Median	NaN	NaN	NaN	0	0	Median	NaN	NaN	NaN	1	1	Median	29	28.7	31808000	20075000	11733000	0
Q7K3S2;A1Z7V8;A1Z7V9	Q7K3S2;A1Z7V8;A1Z7V9	12;12;12	12;12;12	12;12;12		CG1814-RB;CG1814-RA	>tr|Q7K3S2|Q7K3S2_DROME CG1814, isoform B OS=Drosophila melanogaster GN=CG1814-RB PE=1 SV=1;>tr|A1Z7V8|A1Z7V8_DROME CG1814, isoform C OS=Drosophila melanogaster GN=CG1814 PE=1 SV=1;>tr|A1Z7V9|A1Z7V9_DROME CG1814, isoform A OS=Drosophila melanogaster GN=CG1	3	12	12	12	9	7	9	7	9	7	36.7	36.7	36.7	48.476	409	409;462;548	0	27.932	0.69912	0.91085	22.439	13	0	Median	0.62353	0.90092	13.888	8	0	Median	1.1956	0.92714	34.234	5	0	Median	26.4	22.2	757570000	412140000	345430000	504650000
A1Z7W1	A1Z7W1	8	8	8			>tr|A1Z7W1|A1Z7W1_DROME CG1868, isoform B OS=Drosophila melanogaster GN=Smyd4-1 PE=4 SV=1	1	8	8	8	4	5	4	5	4	5	12.8	12.8	12.8	86.976	751	751	0	12.381	0.80728	0.8897	31.694	7	0	Median	0.63723	0.88836	32.59	4	0	Median	1.3441	0.97598	36.537	3	0	Median	4.9	9.2	221640000	107260000	114380000	53351000
A1Z7X7	A1Z7X7	15	15	15		GstT2	>tr|A1Z7X7|A1Z7X7_DROME Glutathione S transferase T2 OS=Drosophila melanogaster GN=GstT2 PE=1 SV=2	1	15	15	15	13	13	13	13	13	13	61.4	61.4	61.4	26.614	228	228	0	168.38	0.9372	0.96439	10.355	34	0	Median	0.68684	0.94424	9.6297	17	0	Median	1.3945	1.0186	11.184	17	0	Median	60.5	58.3	4704200000	2443500000	2260700000	2649100000
Q7K2P3;A1Z7Z4	Q7K2P3;A1Z7Z4	3;3	3;3	3;3			>tr|Q7K2P3|Q7K2P3_DROME CG1648, isoform A OS=Drosophila melanogaster GN=CG1648 PE=1 SV=1;>tr|A1Z7Z4|A1Z7Z4_DROME CG1648, isoform B OS=Drosophila melanogaster GN=CG1648 PE=1 SV=1	2	3	3	3	1	2	1	2	1	2	18.3	18.3	18.3	23.853	230	230;232	0	5.3238	1.2425	0.89696	34.612	3	0	Median	NaN	NaN	NaN	1	0	Median	1.2868	0.96807	10.789	2	0	Median	5.2	13	46486000	25771000	20715000	20400000
A1Z802	A1Z802	4	4	4		Lsm11	>tr|A1Z802|A1Z802_DROME FI05704p OS=Drosophila melanogaster GN=Lsm11 PE=1 SV=1	1	4	4	4	2	3	2	3	2	3	21.1	21.1	21.1	29.149	256	256	0	9.5072	1.1253	0.9175	14.283	5	0	Median	0.7144	0.94113	7.8071	3	2	Median	1.1472	0.91099	15.647	4	0	Median	12.1	14.1	138700000	75316000	63384000	78605000
A1Z803	A1Z803	24	24	24		CG1665-RA	>tr|A1Z803|A1Z803_DROME CG1665 OS=Drosophila melanogaster GN=CG1665-RA PE=1 SV=1	1	24	24	24	22	19	22	19	22	19	60	60	60	38.163	340	340	0	143.88	0.91695	0.84553	13.548	46	0	Median	0.6662	0.94457	11.866	21	0	Median	1.0949	0.79744	12.704	25	0	Median	60	48.2	9121200000	4921900000	4199300000	5511700000
A1Z814;A0A0B4KEI3;E1JH23	A1Z814;A0A0B4KEI3;E1JH23	30;20;17	30;20;17	30;20;17	Oxysterol-binding protein	CG1513-RA	>tr|A1Z814|A1Z814_DROME Oxysterol-binding protein OS=Drosophila melanogaster GN=CG1513-RA PE=1 SV=2;>tr|A0A0B4KEI3|A0A0B4KEI3_DROME Oxysterol-binding protein OS=Drosophila melanogaster GN=CG1513 PE=1 SV=1;>tr|E1JH23|E1JH23_DROME Oxysterol-binding protein O	3	30	30	30	24	24	24	24	24	24	38	38	38	87.441	784	784;469;406	0	103.72	0.80115	0.97592	19.711	61	0	Median	0.67403	0.9355	17.968	31	0	Median	1.3773	1.0109	20.646	30	0	Median	32	32.8	4746100000	2455000000	2291000000	2446400000
E1JH24;A1Z817;E1JH25;A1Z818	E1JH24;A1Z817;E1JH25;A1Z818	7;7;7;7	7;7;7;7	7;7;7;7		CG30007-RB	>tr|E1JH24|E1JH24_DROME Uncharacterized protein, isoform D OS=Drosophila melanogaster GN=CG30007 PE=1 SV=1;>tr|A1Z817|A1Z817_DROME FI17840p1 OS=Drosophila melanogaster GN=CG30007-RB PE=1 SV=1;>tr|E1JH25|E1JH25_DROME Uncharacterized protein, isoform C OS=Dr	4	7	7	7	6	2	6	2	6	2	5.7	5.7	5.7	190.91	1691	1691;1693;1876;1878	0	27.618	0.73082	0.98954	7.8653	5	0	Median	0.72861	0.98954	9.3766	3	0	Median	1.268	0.93359	8.2539	2	0	Median	5	1.7	142460000	72342000	70118000	93713000
A1Z823	A1Z823	3	3	3		CG1418-RA	>tr|A1Z823|A1Z823_DROME CG1418 OS=Drosophila melanogaster GN=CG1418-RA PE=2 SV=1	1	3	3	3	3	3	3	3	3	3	26.9	26.9	26.9	21.284	193	193	0	61.72	0.73905	0.95589	19.206	11	0	Median	0.6983	0.98999	4.7602	5	0	Median	1.2736	0.90837	25.249	6	0	Median	26.9	26.9	607840000	341880000	265960000	386020000
A1Z830;A1Z831	A1Z830	13;6	13;6	13;6			>tr|A1Z830|A1Z830_DROME Uncharacterized protein, isoform A OS=Drosophila melanogaster GN=CG12128 PE=1 SV=1	2	13	13	13	12	12	12	12	12	12	40.2	40.2	40.2	53.88	485	485;250	0	134.22	0.85377	1.0896	13.153	22	0	Median	0.7582	1.0028	11.328	12	0	Median	1.5486	1.1766	11.778	10	0	Median	37.7	36.5	1327500000	640660000	686840000	647040000
A1Z838	A1Z838	2	2	2			>tr|A1Z838|A1Z838_DROME CG2292 OS=Drosophila melanogaster GN=CG2292 PE=4 SV=1	1	2	2	2	1	1	1	1	1	1	4	4	4	101.83	894	894	0	4.9682	0.52296	0.50152	52.314	2	1	Median	NaN	NaN	NaN	1	0	Median	NaN	NaN	NaN	1	1	Median	2.9	1.1	13620000	9095100	4524900	5410900
A1Z840	A1Z840	5	4	4		cdc2rk	>tr|A1Z840|A1Z840_DROME Cdc2-related kinase OS=Drosophila melanogaster GN=Cdc2rk PE=1 SV=1	1	5	4	4	4	3	3	2	3	2	14	11.9	11.9	43.395	387	387	0	14.069	1.2927	1.3195	32.794	2	2	Median	NaN	NaN	NaN	1	1	Median	NaN	NaN	NaN	1	1	Median	11.1	7.2	72881000	33353000	39528000	46243000
A1Z843	A1Z843	56	56	56			>tr|A1Z843|A1Z843_DROME CG1371 OS=Drosophila melanogaster GN=CG1371 PE=1 SV=1	1	56	56	56	50	54	50	54	50	54	51.1	51.1	51.1	130.89	1199	1199	0	323.31	1.2019	0.98498	12.753	211	0	Median	0.71598	0.96355	9.4839	95	0	Median	1.3133	1.0052	14.238	116	0	Median	47.7	50.5	19324000000	9867200000	9457200000	7550900000
A1Z898	A1Z898	8	8	8		Caf1-105	>tr|A1Z898|A1Z898_DROME Chromatin assembly factor 1, p105 subunit OS=Drosophila melanogaster GN=Caf1-105 PE=1 SV=1	1	8	8	8	5	5	5	5	5	5	12.6	12.6	12.6	83.394	747	747	0	55.578	0.87013	1.065	7.3928	8	0	Median	0.75287	1.0765	8.9124	5	0	Median	1.3824	1.0536	5.2212	3	0	Median	7.2	8.2	287730000	139350000	148380000	139470000
A1Z8A7	A1Z8A7	27	1	1			>tr|A1Z8A7|A1Z8A7_DROME Uncharacterized protein, isoform A OS=Drosophila melanogaster GN=CG11883 PE=1 SV=1	1	27	1	1	23	24	1	0	1	0	44.5	1.6	1.6	80.693	732	732	0.0072065	1.219	NaN	NaN	NaN	1	1	Median	NaN	NaN	NaN	1	1	Median	NaN	NaN	NaN	0	0	Median	41.3	41.7	23575000	14877000	8697800	23575000
Q8T972;A1Z8B5	Q8T972;A1Z8B5	2;2	2;2	2;2		CG7220-RB	>tr|Q8T972|Q8T972_DROME AT19555p OS=Drosophila melanogaster GN=CG7220 PE=2 SV=1;>tr|A1Z8B5|A1Z8B5_DROME CG7220, isoform B OS=Drosophila melanogaster GN=CG7220-RB PE=2 SV=2	2	2	2	2	0	2	0	2	0	2	11	11	11	17.647	154	154;190	1	-2	1.1064	0.83013	1.2553	2	0	Median	NaN	NaN	NaN	0	0	Median	1.1064	0.83013	1.2553	2	0	Median	0	11	24783000	11851000	12932000	0
A1Z8D0	A1Z8D0	13	13	13		nclb	>tr|A1Z8D0|A1Z8D0_DROME No child left behind OS=Drosophila melanogaster GN=nclb PE=1 SV=1	1	13	13	13	13	12	13	12	13	12	37.7	37.7	37.7	51.391	459	459	0	223.06	0.98363	1.0395	6.8337	24	0	Median	0.75036	1.03	3.1852	12	0	Median	1.3934	1.058	9.2671	12	0	Median	37.7	36.6	8402600000	4103600000	4298900000	3984400000
Q9V5R2;A1Z8D1	Q9V5R2;A1Z8D1	3;3	3;3	3;3		Pex6	>tr|Q9V5R2|Q9V5R2_DROME GH14288p1 OS=Drosophila melanogaster GN=Pex6 PE=2 SV=1;>tr|A1Z8D1|A1Z8D1_DROME Peroxin 6, isoform D OS=Drosophila melanogaster GN=Pex6 PE=4 SV=1	2	3	3	3	1	2	1	2	1	2	3.3	3.3	3.3	101.12	897	897;899	0.00040917	3.3953	1.131	0.96445	5.9578	3	0	Median	NaN	NaN	NaN	1	0	Median	1.2107	0.93753	4.0038	2	0	Median	1.3	2	17940000	7839600	10101000	4377600
A1Z8D6;A1Z8D4;A1Z8D5	A1Z8D6;A1Z8D4;A1Z8D5	3;3;3	3;3;3	3;3;3		CG18004-RB;CG18004-RA	>tr|A1Z8D6|A1Z8D6_DROME Uncharacterized protein, isoform D OS=Drosophila melanogaster GN=CG18004 PE=1 SV=1;>tr|A1Z8D4|A1Z8D4_DROME AT13868p OS=Drosophila melanogaster GN=CG18004-RB PE=1 SV=1;>tr|A1Z8D5|A1Z8D5_DROME FI20187p1 OS=Drosophila melanogaster GN=C	3	3	3	3	2	3	2	3	2	3	18.9	18.9	18.9	31.525	291	291;291;297	0	18.622	1.1946	0.87609	82.832	5	0	Median	0.63473	0.88982	5.3925	2	0	Median	1.2001	0.87609	107.41	3	0	Median	12.7	18.9	350470000	180030000	170440000	193140000
A1Z8I0	A1Z8I0	4	4	4			>tr|A1Z8I0|A1Z8I0_DROME CG9067 OS=Drosophila melanogaster GN=CG9067 PE=1 SV=1	1	4	4	4	2	3	2	3	2	3	32.6	32.6	32.6	15.495	138	138	0	4.8421	1.1739	0.93705	23.255	4	0	Median	NaN	NaN	NaN	1	0	Median	1.1962	0.90522	6.5361	3	0	Median	16.7	26.1	142420000	69948000	72468000	17212000
J7K3P9;A1Z8L8;Q95TS2;D3DMU9	J7K3P9;A1Z8L8;Q95TS2;D3DMU9	2;2;2;2	2;2;2;2	2;2;2;2		CG7777-RB	>tr|J7K3P9|J7K3P9_DROME AQP7777 transcript variant D OS=Drosophila melanogaster GN=CG7777 PE=1 SV=1;>tr|A1Z8L8|A1Z8L8_DROME CG7777, isoform A OS=Drosophila melanogaster GN=CG7777 PE=1 SV=1;>tr|Q95TS2|Q95TS2_DROME CG7777, isoform B OS=Drosophila melanogaste	4	2	2	2	1	2	1	2	1	2	8.1	8.1	8.1	27.93	259	259;264;268;270	0.0015842	2.3112	1.8977	1.3854	118.76	3	0	Median	NaN	NaN	NaN	1	0	Median	3.9248	2.9753	108.1	2	0	Median	3.9	8.1	22207000	10894000	11312000	11566000
A1Z8M2;A8DYA3;A0A0B4KEM1;A0A0B4KFE3;Q95T46	A1Z8M2;A8DYA3;A0A0B4KEM1;A0A0B4KFE3	84;84;81;77;5	84;84;81;77;5	84;84;81;77;5		tou	>tr|A1Z8M2|A1Z8M2_DROME Toutatis, isoform A OS=Drosophila melanogaster GN=tou PE=1 SV=2;>tr|A8DYA3|A8DYA3_DROME Toutatis, isoform E OS=Drosophila melanogaster GN=tou PE=1 SV=1;>tr|A0A0B4KEM1|A0A0B4KEM1_DROME Toutatis, isoform G OS=Drosophila melanogaster G	5	84	84	84	65	72	65	72	65	72	30.7	30.7	30.7	322.21	2999	2999;3131;3094;3058;249	0	323.31	1.1579	1.0146	24.004	169	0	Median	0.73216	1.0053	9.9106	76	0	Median	1.3597	1.0299	31.164	93	0	Median	28.1	26.5	4795400000	2382600000	2412800000	1569400000
A1Z8R2	A1Z8R2	12	12	2			>tr|A1Z8R2|A1Z8R2_DROME ADD domain-containing protein 1, isoform A OS=Drosophila melanogaster GN=ADD1 PE=1 SV=1	1	12	12	2	10	10	10	10	2	1	11.7	11.7	1.7	130.94	1199	1199	0	28.934	1.2312	1.0177	16.6	13	0	Median	0.71893	0.93514	11.017	6	0	Median	1.5638	1.2006	10.422	7	0	Median	9.5	10	669410000	315090000	354320000	270410000
A1Z8R8	A1Z8R8	4	4	4		rho-7	>tr|A1Z8R8|A1Z8R8_DROME Rhomboid-like protein OS=Drosophila melanogaster GN=rho-7 PE=1 SV=1	1	4	4	4	3	3	3	3	3	3	12.5	12.5	12.5	38.932	351	351	0	9.6507	1.088	1.0175	6.1933	6	0	Median	0.75682	1.0621	7.6129	3	0	Median	1.3323	1.014	0.51587	3	0	Median	9.1	10.5	109100000	49508000	59589000	43449000
A1Z8S6	A1Z8S6	25	25	25		pds5	>tr|A1Z8S6|A1Z8S6_DROME Pds5, isoform A OS=Drosophila melanogaster GN=pds5 PE=1 SV=1	1	25	25	25	14	21	14	21	14	21	23.2	23.2	23.2	138.89	1218	1218	0	82.528	1.1747	1.0078	20.676	31	0	Median	0.7	0.98411	18.529	14	0	Median	1.3389	1.0078	22.582	17	0	Median	13.8	20.2	1261200000	604560000	656670000	426120000
A1Z8T3	A1Z8T3	1	1	1		CG18343-RA	>tr|A1Z8T3|A1Z8T3_DROME TA01006p OS=Drosophila melanogaster GN=CG18343-RA PE=2 SV=1	1	1	1	1	1	1	1	1	1	1	7.1	7.1	7.1	10.869	99	99	1	-2	NaN	NaN	NaN	0	0	Median	NaN	NaN	NaN	0	0	Median	NaN	NaN	NaN	0	0	Median	7.1	7.1	0	0	0	0
A1Z8U0	A1Z8U0	124	124	124		Prp8	>tr|A1Z8U0|A1Z8U0_DROME Pre-mRNA processing factor 8 OS=Drosophila melanogaster GN=Prp8 PE=1 SV=1	1	124	124	124	99	113	99	113	99	113	56.1	56.1	56.1	279.57	2396	2396	0	323.31	1.1252	0.99742	14.245	277	0	Median	0.72111	0.99084	14.885	129	0	Median	1.3438	1.0063	13.711	148	0	Median	49.5	52.8	21098000000	10648000000	10449000000	6278200000
A1Z8W3;A1Z8W2;A1Z8W1	A1Z8W3;A1Z8W2;A1Z8W1	1;1;1	1;1;1	1;1;1		SIP2	>tr|A1Z8W3|A1Z8W3_DROME FI05245p OS=Drosophila melanogaster GN=SIP2-RE PE=2 SV=1;>tr|A1Z8W2|A1Z8W2_DROME Uncharacterized protein, isoform C OS=Drosophila melanogaster GN=CG13164 PE=4 SV=1;>tr|A1Z8W1|A1Z8W1_DROME Uncharacterized protein, isoform A OS=Drosop	3	1	1	1	0	1	0	1	0	1	1.5	1.5	1.5	67.668	589	589;681;832	1	-2	NaN	NaN	NaN	1	0	Median	NaN	NaN	NaN	0	0	Median	NaN	NaN	NaN	1	0	Median	0	1.5	12423000	5635200	6787300	0
A1Z8W8;A1Z8W9;A0A0B4K7N0	A1Z8W8;A1Z8W9;A0A0B4K7N0	55;53;53	55;53;53	55;53;53		garz	>tr|A1Z8W8|A1Z8W8_DROME Gartenzwerg, isoform B OS=Drosophila melanogaster GN=garz PE=1 SV=1;>tr|A1Z8W9|A1Z8W9_DROME Gartenzwerg, isoform A OS=Drosophila melanogaster GN=garz PE=1 SV=1;>tr|A0A0B4K7N0|A0A0B4K7N0_DROME Gartenzwerg, isoform C OS=Drosophila mel	3	55	55	55	45	51	45	51	45	51	36.4	36.4	36.4	220.59	1983	1983;1740;1741	0	323.31	1.1008	1.0004	12.818	90	0	Median	0.73139	0.98508	12.738	41	0	Median	1.3451	1.0033	12.815	49	0	Median	32.3	34.3	4214000000	2023100000	2191000000	1510600000
A1Z8X3	A1Z8X3	10	10	10		ana3	>tr|A1Z8X3|A1Z8X3_DROME Anastral spindle 3 OS=Drosophila melanogaster GN=ana3 PE=1 SV=1	1	10	10	10	6	9	6	9	6	9	7	7	7	225.55	1977	1977	0	34.168	1.3921	1.1137	20.531	12	0	Median	0.7921	1.1161	26.423	5	0	Median	1.5323	1.1113	16.668	7	0	Median	4.4	6.4	183040000	82178000	100860000	48325000
A1Z909	A1Z909	36	36	36		CG8545-RA	>tr|A1Z909|A1Z909_DROME CG8545 OS=Drosophila melanogaster GN=CG8545-RA PE=1 SV=1	1	36	36	36	28	32	28	32	28	32	39.3	39.3	39.3	99.84	891	891	0	134.34	1.3601	1.0842	17.822	58	0	Median	0.72072	1.0097	9.8399	27	0	Median	1.6423	1.226	16.808	31	0	Median	31.4	37.8	5773500000	2702000000	3071500000	2184600000
A1Z933	A1Z933	5	5	5		CG33672-RA	>tr|A1Z933|A1Z933_DROME MIP03836p OS=Drosophila melanogaster GN=CG33672-RA PE=1 SV=1	1	5	5	5	4	5	4	5	4	5	72.1	72.1	72.1	9.8019	86	86	0	64.923	0.91193	1.0072	8.7004	9	0	Median	0.77425	1.0469	10.552	5	0	Median	1.3322	1.0033	7.2646	4	0	Median	69.8	72.1	3036500000	1551600000	1484900000	1740000000
A1Z934	A1Z934	18	18	18			>tr|A1Z934|A1Z934_DROME CG8778 OS=Drosophila melanogaster GN=CG8778 PE=1 SV=1	1	18	18	18	16	16	16	16	16	16	52.2	52.2	52.2	31.909	299	299	0	139.54	1.1631	1.0272	9.5295	45	0	Median	0.77479	1.0878	7.3238	22	0	Median	1.2947	0.95403	8.8947	23	0	Median	51.8	47.8	17900000000	9112000000	8788300000	9942000000
A1Z936;A1Z935	A1Z936;A1Z935	9;9	9;9	9;9		ZnT49B	>tr|A1Z936|A1Z936_DROME FI18626p1 OS=Drosophila melanogaster GN=ZnT49B PE=1 SV=1;>tr|A1Z935|A1Z935_DROME Zinc transporter 49B, isoform B OS=Drosophila melanogaster GN=ZnT49B PE=1 SV=1	2	9	9	9	7	7	7	7	7	7	18	18	18	72.345	655	655;660	0	35.319	1.2296	1.0308	20.259	13	0	Median	0.67007	0.86403	25.587	7	0	Median	1.4078	1.0487	8.9398	6	0	Median	13.7	14.2	529210000	269470000	259740000	282490000
A1Z968;Q0E996	A1Z968;Q0E996	73;46	73;46	73;46		NAT1	>tr|A1Z968|A1Z968_DROME NAT1, isoform D OS=Drosophila melanogaster GN=NAT1 PE=1 SV=1;>tr|Q0E996|Q0E996_DROME FI23508p1 OS=Drosophila melanogaster GN=NAT1 PE=1 SV=1	2	73	73	73	66	64	66	64	66	64	54.9	54.9	54.9	162.87	1488	1488;918	0	323.31	1.035	1.0952	12.016	161	0	Median	0.85878	1.1674	10.034	82	0	Median	1.3558	1.0179	11.007	79	0	Median	50.6	48.5	11647000000	5477000000	6169900000	4556600000
A1Z971	A1Z971	5	5	5			>tr|A1Z971|A1Z971_DROME Uncharacterized protein, isoform A OS=Drosophila melanogaster GN=CG17019 PE=1 SV=1	1	5	5	5	5	3	5	3	5	3	14.3	14.3	14.3	77.142	700	700	0	45.763	1.0169	1.0626	20.984	5	0	Median	0.76192	1.0626	18.084	3	0	Median	1.6145	1.1603	32.672	2	0	Median	14.3	8.9	112810000	55462000	57351000	81526000
A1Z987;B3DN53	A1Z987;B3DN53	18;16	18;16	18;16		Cap-G	>tr|A1Z987|A1Z987_DROME Chromosome associated protein G, isoform F OS=Drosophila melanogaster GN=Cap-G PE=1 SV=2;>tr|B3DN53|B3DN53_DROME Chromosome associated protein G, isoform G OS=Drosophila melanogaster GN=Cap-G PE=1 SV=1	2	18	18	18	13	17	13	17	13	17	16.4	16.4	16.4	153.88	1351	1351;1299	0	125.27	1.0807	0.97357	12.542	33	0	Median	0.72935	1.0047	9.3209	13	0	Median	1.2896	0.93784	14.428	20	0	Median	12.4	15.2	1461000000	1003000000	458030000	326140000
A1Z992	A1Z992	36	36	36		AGBE	>tr|A1Z992|A1Z992_DROME 1,4-Alpha-Glucan branching enzyme OS=Drosophila melanogaster GN=AGBE PE=1 SV=1	1	36	36	36	27	32	27	32	27	32	65.1	65.1	65.1	79.108	685	685	0	226.52	0.7725	0.93367	16.304	79	0	Median	0.69739	0.98444	17.79	47	0	Median	1.2225	0.88748	11.033	32	0	Median	46.1	61.8	5798100000	3114900000	2683100000	2954900000
A1Z9A8	A1Z9A8	24	24	24	Protein PTCD3 homolog, mitochondrial	CG4679	>sp|A1Z9A8|PTCD3_DROME Protein PTCD3 homolog, mitochondrial OS=Drosophila melanogaster GN=CG4679 PE=2 SV=1	1	24	24	24	21	18	21	18	21	18	47.1	47.1	47.1	74.206	652	652	0	323.31	1.1163	1.0064	12.07	37	0	Median	0.7362	0.95816	12.845	17	0	Median	1.3786	1.0183	11.227	20	0	Median	40.8	34.7	3230100000	1575400000	1654700000	1882000000
A1Z9D9;A0A0B4KFL2;A1Z9E0;A0A0B4K7Y4	A1Z9D9;A0A0B4KFL2;A1Z9E0;A0A0B4K7Y4	8;7;7;7	8;7;7;7	8;7;7;7		bbc	>tr|A1Z9D9|A1Z9D9_DROME Bb in a boxcar, isoform A OS=Drosophila melanogaster GN=bbc PE=1 SV=1;>tr|A0A0B4KFL2|A0A0B4KFL2_DROME Bb in a boxcar, isoform E OS=Drosophila melanogaster GN=bbc PE=1 SV=1;>tr|A1Z9E0|A1Z9E0_DROME Bb in a boxcar, isoform B OS=Drosoph	4	8	8	8	6	8	6	8	6	8	15.6	15.6	15.6	46.379	417	417;373;417;417	0	41.126	1.1115	0.97539	14.028	36	0	Median	0.78857	1.0565	15.577	14	0	Median	1.2157	0.90939	11.696	22	0	Median	12	15.6	1729300000	841440000	887880000	609490000
E1JH59;A1Z9E2;A1Z9E2-2	E1JH59;A1Z9E2;A1Z9E2-2	27;27;19	27;27;19	27;27;19	Protein lin-54 homolog	mip120	>tr|E1JH59|E1JH59_DROME Myb-interacting protein 120, isoform B OS=Drosophila melanogaster GN=mip120 PE=1 SV=1;>sp|A1Z9E2|LIN54_DROME Protein lin-54 homolog OS=Drosophila melanogaster GN=mip120 PE=1 SV=1;>sp|A1Z9E2-2|LIN54_DROME Isoform 2 of Protein lin-54	3	27	27	27	18	19	18	19	18	19	41.9	41.9	41.9	100.48	952	952;950;560	0	185.81	1.1374	0.96456	15.292	31	0	Median	0.69353	0.90658	10.641	14	0	Median	1.2557	0.97041	17.304	17	0	Median	28.5	29.8	2187500000	907960000	1279600000	1089400000
A1Z9E3	A1Z9E3	34	34	34	Elongation factor Tu	EfTuM	>tr|A1Z9E3|A1Z9E3_DROME Elongation factor Tu OS=Drosophila melanogaster GN=EfTuM PE=1 SV=1	1	34	34	34	32	32	32	32	32	32	72.4	72.4	72.4	53.992	489	489	0	323.31	1.0217	1.0139	20.562	90	0	Median	0.65761	0.91479	13.364	45	0	Median	1.6189	1.2091	14.277	45	0	Median	72.4	71.8	29748000000	15057000000	14691000000	16649000000
A1Z9F0	A1Z9F0	5	5	1			>tr|A1Z9F0|A1Z9F0_DROME CG6145, isoform A OS=Drosophila melanogaster GN=CG6145 PE=1 SV=1	1	5	5	1	3	3	3	3	1	1	14	14	4.4	57.455	520	520	0	26.816	1.1928	1.0025	11.854	5	0	Median	0.77135	1.0025	12.182	3	1	Plateau	1.314	1.0542	5.807	3	0	Median	9	9.4	140060000	69938000	70120000	65493000
A1Z9G2	A1Z9G2	28	28	28		fand	>tr|A1Z9G2|A1Z9G2_DROME FI18620p1 OS=Drosophila melanogaster GN=fand PE=1 SV=1	1	28	28	28	21	24	21	24	21	24	30	30	30	103.33	883	883	0	77.78	1.0082	0.97816	15.021	36	0	Median	0.71898	1.0217	15.136	17	0	Median	1.3217	0.96478	14.237	19	0	Median	24.2	27.2	1895200000	951440000	943740000	811750000
A1Z9H7	A1Z9H7	1	1	1			>tr|A1Z9H7|A1Z9H7_DROME Uncharacterized protein OS=Drosophila melanogaster GN=CG13339 PE=4 SV=1	1	1	1	1	1	0	1	0	1	0	7.9	7.9	7.9	17.03	152	152	0.0061057	1.3322	NaN	NaN	NaN	1	1	Median	NaN	NaN	NaN	1	1	Median	NaN	NaN	NaN	0	0	Median	7.9	0	17185000	10360000	6824400	17185000
A1Z9I5	A1Z9I5	32	32	32		tum	>tr|A1Z9I5|A1Z9I5_DROME FI24033p1 OS=Drosophila melanogaster GN=tum PE=1 SV=1	1	32	32	32	22	31	22	31	22	31	59.8	59.8	59.8	69.762	625	625	0	167.96	1.0259	1.041	18.673	68	0	Median	0.88567	1.2175	16.328	38	0	Median	1.2847	0.93331	12.528	30	0	Median	37.4	58.6	4590100000	2228200000	2361900000	1879000000
A1Z9I6	A1Z9I6	1	1	1			>tr|A1Z9I6|A1Z9I6_DROME Uncharacterized protein, isoform A OS=Drosophila melanogaster GN=CG13344 PE=1 SV=1	1	1	1	1	0	1	0	1	0	1	2.9	2.9	2.9	42.171	374	374	0.0025495	2.047	NaN	NaN	NaN	1	0	Median	NaN	NaN	NaN	0	0	Median	NaN	NaN	NaN	1	0	Median	0	2.9	21325000	7565600	13759000	0
A1Z9J0;A1Z9J2;E1JH64	A1Z9J0;A1Z9J2;E1JH64	317;307;305	1;1;1	1;1;1		shot	>tr|A1Z9J0|A1Z9J0_DROME Short stop, isoform E OS=Drosophila melanogaster GN=shot PE=1 SV=1;>tr|A1Z9J2|A1Z9J2_DROME Short stop, isoform C OS=Drosophila melanogaster GN=shot PE=1 SV=1;>tr|E1JH64|E1JH64_DROME Short stop, isoform Q OS=Drosophila melanogaster G	3	317	1	1	221	292	0	1	0	1	60	0.4	0.4	594.59	5201	5201;5160;5155	0	11.81	NaN	NaN	NaN	0	0	Median	NaN	NaN	NaN	0	0	Median	NaN	NaN	NaN	0	0	Median	47.9	56.3	0	0	0	0
B7YZG5;A1Z9J1;B7YZG6;E1JH63;B7YZG3;A1Z9I9;B7YZG2;A1Z9I8;B7YZG4;E1JH62;A0A0B4K7P8;A0A0B4K7Y9;E1JH65;A0A0B4K788;A0A0B4K867;A0A0B4K718	B7YZG5;A1Z9J1;B7YZG6;E1JH63;B7YZG3;A1Z9I9;B7YZG2;A1Z9I8;B7YZG4;E1JH62;A0A0B4K7P8;A0A0B4K7Y9;E1JH65;A0A0B4K788;A0A0B4K867;A0A0B4K718	330;330;327;327;322;322;320;320;319;319;319;319;317;317;314;263	10;10;10;10;2;2;2;2;2;2;2;2;0;0;0;0	0;0;0;0;0;0;0;0;0;0;0;0;0;0;0;0		shot	>tr|B7YZG5|B7YZG5_DROME Short stop, isoform L OS=Drosophila melanogaster GN=shot PE=1 SV=1;>tr|A1Z9J1|A1Z9J1_DROME Short stop, isoform A OS=Drosophila melanogaster GN=shot PE=1 SV=1;>tr|B7YZG6|B7YZG6_DROME Short stop, isoform M OS=Drosophila melanogaster G	16	330	10	0	230	305	9	7	0	0	60	2.5	0	626.07	5486	5486;5501;5479;5499;5375;5390;5370;5385;5368;5388;5394;5408;5458;5462;5463;4100	0	78.703	0.71605	0.78743	14.081	17	0	Median	0.59802	0.80587	8.1345	8	0	Median	0.8863	0.68149	15.343	9	0	Median	47.8	56.4	246080000	138570000	107520000	102520000
A1Z9J3	A1Z9J3	483	483	163		shot	>tr|A1Z9J3|A1Z9J3_DROME Short stop, isoform H OS=Drosophila melanogaster GN=shot PE=1 SV=1	1	483	483	163	347	454	347	454	126	156	56.2	56.2	20.4	989.54	8805	8805	0	323.31	1.0509	0.93015	18.924	849	0	Median	0.68899	0.93401	16.687	349	0	Median	1.2233	0.92797	20.338	500	0	Median	45.6	54.1	25365000000	12309000000	13056000000	7400100000
A1Z9J6	A1Z9J6	7	7	7		mRpL53	>tr|A1Z9J6|A1Z9J6_DROME Mitochondrial ribosomal protein L53 OS=Drosophila melanogaster GN=mRpL53 PE=1 SV=1	1	7	7	7	4	6	4	6	4	6	39.4	39.4	39.4	16.86	155	155	0	14.955	1.2215	0.94771	16.878	9	0	Median	0.68911	0.94023	6.8652	4	0	Median	1.3	0.9487	22.135	5	0	Median	32.3	39.4	436970000	211400000	225570000	128960000
A1Z9K0	A1Z9K0	56	56	56			>tr|A1Z9K0|A1Z9K0_DROME CG6701, isoform B OS=Drosophila melanogaster GN=CG6701 PE=1 SV=2	1	56	56	56	40	50	40	50	40	50	46.2	46.2	46.2	151.11	1333	1333	0	227.39	1.1972	0.99184	12.169	115	0	Median	0.72548	1.0097	12.89	49	0	Median	1.3328	0.98248	11.702	66	0	Median	35	42.7	5094900000	2497500000	2597400000	1878100000
A1Z9K4	A1Z9K4	18	18	5		RN-tre	>tr|A1Z9K4|A1Z9K4_DROME Related to the N terminus of tre oncogene, isoform A OS=Drosophila melanogaster GN=RN-tre PE=1 SV=1	1	18	18	5	12	12	12	12	4	1	33.5	33.5	8.8	66.253	571	571	0	44.273	1.0015	0.98621	23.873	21	0	Median	0.8697	1.1697	13.902	10	0	Median	1.1923	0.86864	21.726	11	0	Median	20.5	24.3	925990000	439020000	486970000	337220000
A1Z9L2;A1Z9L0;Q8T076;A0A0B4KFX4;A0A0B4KEP1;A0A0B4LFC1;A0A0B4KFM5;A0A0B4KF25	A1Z9L2;A1Z9L0;Q8T076;A0A0B4KFX4;A0A0B4KEP1;A0A0B4LFC1;A0A0B4KFM5;A0A0B4KF25	17;17;17;16;16;16;16;16	17;17;17;16;16;16;16;16	17;17;17;16;16;16;16;16		Rcd1	>tr|A1Z9L2|A1Z9L2_DROME Reduction in Cnn dots 1, isoform C OS=Drosophila melanogaster GN=Rcd1 PE=1 SV=1;>tr|A1Z9L0|A1Z9L0_DROME LD05087p OS=Drosophila melanogaster GN=Rcd1 PE=1 SV=1;>tr|Q8T076|Q8T076_DROME LD22513p OS=Drosophila melanogaster GN=Rcd1 PE=1 S	8	17	17	17	13	15	13	15	13	15	28.4	28.4	28.4	100.8	934	934;1001;1066;1046;1066;1108;1111;1131	0	187.98	1.3407	1.0578	13.913	21	0	Median	0.6679	0.93132	9.1047	8	0	Median	1.4896	1.0941	10.922	13	0	Median	21.2	26.7	1434800000	742000000	692800000	619030000
A1Z9L3	A1Z9L3	33	32	31		pea	>tr|A1Z9L3|A1Z9L3_DROME FI05376p OS=Drosophila melanogaster GN=pea PE=1 SV=1	1	33	32	31	25	26	24	25	23	25	34.9	34.1	33.4	141.93	1242	1242	0	171.36	0.96385	0.99803	18.327	40	0	Median	0.77116	1.0291	21.405	21	0	Median	1.1941	0.91895	14.458	19	0	Median	24.8	28.3	1934400000	923880000	1010500000	708740000
Q7K2Y2;A1Z9M0	Q7K2Y2;A1Z9M0	2;2	2;2	2;2			>tr|Q7K2Y2|Q7K2Y2_DROME SD01736p OS=Drosophila melanogaster GN=CG18324 PE=2 SV=1;>tr|A1Z9M0|A1Z9M0_DROME Uncharacterized protein, isoform B OS=Drosophila melanogaster GN=CG18324 PE=3 SV=1	2	2	2	2	1	2	1	2	1	2	11.1	11.1	11.1	22.456	199	199;307	0.00020743	3.8492	1.2002	1.0057	7.673	3	0	Median	NaN	NaN	NaN	1	0	Median	1.3384	1.0114	10.842	2	0	Median	4	11.1	25469000	11989000	13480000	8590100
A1Z9M2;A0A0B4JD51;F2FB55	A1Z9M2;A0A0B4JD51;F2FB55	8;4;4	8;4;4	5;3;3		CG8331-RB	>tr|A1Z9M2|A1Z9M2_DROME Receptor expression-enhancing protein OS=Drosophila melanogaster GN=CG8331 PE=1 SV=1;>tr|A0A0B4JD51|A0A0B4JD51_DROME Receptor expression-enhancing protein OS=Drosophila melanogaster GN=CG8331 PE=3 SV=1;>tr|F2FB55|F2FB55_DROME Recept	3	8	8	5	7	7	7	7	4	5	30.9	30.9	20.2	20.313	178	178;153;160	0	15.162	1.0428	0.93011	21.735	27	0	Median	0.82467	1.1665	20.919	13	0	Median	1.1273	0.834	21.192	14	0	Median	30.9	29.2	6138300000	3108600000	3029700000	3377600000
A1Z9M5	A1Z9M5	19	19	19			>tr|A1Z9M5|A1Z9M5_DROME Uncharacterized protein OS=Drosophila melanogaster GN=CG30069 PE=1 SV=1	1	19	19	19	9	16	9	16	9	16	8.4	8.4	8.4	460.95	4012	4012	0	51.838	0.9612	0.79377	14.347	21	0	Median	0.54487	0.73163	20.779	9	0	Median	1.0209	0.79586	6.4521	12	0	Median	2.9	7.5	363360000	172580000	190780000	164710000
A1Z9S1	A1Z9S1	3	3	3	Biogenesis of lysosome-related organelles complex 1 subunit 1	blos1	>sp|A1Z9S1|BL1S1_DROME Biogenesis of lysosome-related organelles complex 1 subunit 1 OS=Drosophila melanogaster GN=Blos1 PE=1 SV=2	1	3	3	3	2	2	2	2	2	2	24.5	24.5	24.5	16.153	147	147	0	8.8875	0.98246	0.88003	21.966	6	0	Median	0.94315	1.2071	7.898	3	1	Median	1.0039	0.7945	14.073	4	0	Median	19.7	17	118570000	61753000	56821000	72762000
A1Z9S6;A1Z9S5	A1Z9S6;A1Z9S5	43;24	43;24	43;24		Su(var)2-HP2	>tr|A1Z9S6|A1Z9S6_DROME Su(Var)2-HP2, isoform A OS=Drosophila melanogaster GN=Su(var)2-HP2 PE=1 SV=1;>tr|A1Z9S5|A1Z9S5_DROME RE12383p OS=Drosophila melanogaster GN=Su(var)2-HP2 PE=1 SV=1	2	43	43	43	22	38	22	38	22	38	18.7	18.7	18.7	355.97	3257	3257;1633	0	236.62	1.2652	1.0007	15.854	61	0	Median	0.6787	0.9141	15.038	20	0	Median	1.3521	1.0569	13.957	41	0	Median	10	16.3	784250000	366750000	417500000	193020000
A1Z9S8	A1Z9S8	2	2	2			>tr|A1Z9S8|A1Z9S8_DROME Uncharacterized protein OS=Drosophila melanogaster GN=CG12863 PE=4 SV=1	1	2	2	2	1	1	1	1	1	1	3.9	3.9	3.9	51.083	437	437	0.0010012	2.7145	1.1812	1.2079	19.954	2	0	Median	NaN	NaN	NaN	1	0	Median	NaN	NaN	NaN	1	0	Median	2.1	1.8	36817000	18262000	18556000	25815000
A1Z9W2	A1Z9W2	11	11	11		CG33506-RA	>tr|A1Z9W2|A1Z9W2_DROME RH47216p OS=Drosophila melanogaster GN=CG33506-RA PE=1 SV=1	1	11	11	11	7	10	7	10	7	10	46.6	46.6	46.6	36.401	320	320	0	122.63	1.1828	1.0163	11.315	19	0	Median	0.7267	1.0255	9.8516	8	0	Median	1.3551	1.0083	12.747	11	0	Median	30.9	46.6	1570800000	790640000	780180000	761240000
A1Z9X0;A1Z9X0-3;A0A0B4KFQ6;A0A0B4KEQ8;A0A0B4KEV2;A0A0B4JD78;A0A0B4KG15;A1Z9X0-5;A1Z9X0-4;A0A0B4JD26;A1Z9X0-2	A1Z9X0;A1Z9X0-3;A0A0B4KFQ6;A0A0B4KEQ8;A0A0B4KEV2;A0A0B4JD78;A0A0B4KG15;A1Z9X0-5;A1Z9X0-4;A0A0B4JD26;A1Z9X0-2	23;21;18;18;18;18;18;18;18;16;16	23;21;18;18;18;18;18;18;18;16;16	23;21;18;18;18;18;18;18;18;16;16	Atypical protein kinase C	aPKC	>sp|A1Z9X0|APKC_DROME Atypical protein kinase C OS=Drosophila melanogaster GN=aPKC PE=1 SV=1;>sp|A1Z9X0-3|APKC_DROME Isoform D of Atypical protein kinase C OS=Drosophila melanogaster GN=aPKC;>tr|A0A0B4KFQ6|A0A0B4KFQ6_DROME Protein kinase C OS=Drosophila me	11	23	23	23	21	20	21	20	21	20	44.9	44.9	44.9	69.556	606	606;608;519;620;634;951;958;503;524;511;526	0	249.78	0.91793	1.0314	14.056	48	0	Median	0.76455	1.0002	8.954	24	0	Median	1.428	1.0813	17.38	24	0	Median	43.1	39.4	2232200000	1065300000	1166900000	997090000
A1ZA22	A1ZA22	21	21	21		eIF2B-gamma	>tr|A1ZA22|A1ZA22_DROME eIF2B-gamma OS=Drosophila melanogaster GN=eIF2B-gamma PE=1 SV=1	1	21	21	21	15	19	15	19	15	19	49.2	49.2	49.2	50.671	455	455	0	88.572	1.3477	1.044	11.602	32	0	Median	0.70854	0.96559	10.754	14	0	Median	1.4289	1.08	11.152	18	0	Median	36	48.8	3143100000	1507900000	1635200000	1407700000
A1ZA47-3;A0A0B4KFR8;A1ZA47;G3JX32;A1ZA47-5;G3JX29;G3JX30;G3JX27;G3JX28;A0A0B4KEW3;A0A0B4LGL0;A0A0B4KER6;A0A126GUN6;A1ZA47-4;C1C3E7;A1ZA47-7;G3JX31;G3JX25;G3JX33	A1ZA47-3;A0A0B4KFR8;A1ZA47;G3JX32;A1ZA47-5;G3JX29;G3JX30;G3JX27;G3JX28;A0A0B4KEW3;A0A0B4LGL0;A0A0B4KER6;A0A126GUN6;A1ZA47-4;C1C3E7;A1ZA47-7;G3JX31	28;23;23;22;22;21;21;21;21;21;21;20;20;20;17;17;16;10;9	28;23;23;22;22;21;21;21;21;21;21;20;20;20;17;17;16;10;9	28;23;23;22;22;21;21;21;21;21;21;20;20;20;17;17;16;10;9	PDZ and LIM domain protein Zasp	Zasp52	>sp|A1ZA47-3|ZASP_DROME Isoform C of PDZ and LIM domain protein Zasp OS=Drosophila melanogaster GN=Zasp52;>tr|A0A0B4KFR8|A0A0B4KFR8_DROME Z band alternatively spliced PDZ-motif protein 52, isoform L OS=Drosophila melanogaster GN=Zasp52 PE=1 SV=1;>sp|A1ZA47	19	28	28	28	24	27	24	27	24	27	29.9	29.9	29.9	116.65	1082	1082;897;2194;955;890;651;716;722;787;1318;2084;1267;2142;780;449;450;515;233;1758	0	323.31	1.262	1.1136	13.775	60	0	Median	0.84847	1.128	11.08	28	0	Median	1.4154	1.0618	15.94	32	0	Median	28.6	28.6	7078400000	3232000000	3846300000	2852100000
A1ZA77	A1ZA77	4	4	4		CG8320-RA	>tr|A1ZA77|A1ZA77_DROME CG8320 OS=Drosophila melanogaster GN=CG8320-RA PE=1 SV=1	1	4	4	4	3	4	3	4	3	4	15.5	15.5	15.5	19.564	174	174	0	38.23	1.2827	1.0237	13.214	10	0	Median	0.72928	0.95487	5.2128	3	0	Median	1.4353	1.0527	15.416	7	0	Median	15.5	15.5	437190000	201050000	236140000	239490000
A1ZA83	A1ZA83	14	14	14			>tr|A1ZA83|A1ZA83_DROME CG8397 OS=Drosophila melanogaster GN=CG8397 PE=1 SV=1	1	14	14	14	14	12	14	12	14	12	52.7	52.7	52.7	27.794	245	245	0	122.36	0.9928	0.96437	17.331	38	0	Median	0.69282	0.95543	18.754	20	0	Median	1.3367	0.97901	16.014	18	0	Median	52.7	50.6	3910900000	2111600000	1799300000	2595800000
A1ZA92	A1ZA92	17	17	17	Polynucleotide 5-hydroxyl-kinase NOL9	CG8414	>sp|A1ZA92|NOL9_DROME Polynucleotide 5-hydroxyl-kinase NOL9 OS=Drosophila melanogaster GN=CG8414 PE=2 SV=1	1	17	17	17	9	15	9	15	9	15	20.8	20.8	20.8	111.21	995	995	0	66.137	1.2882	1.0924	33.055	21	0	Median	0.87813	1.1453	19.091	8	0	Median	1.3802	1.0317	39.84	13	0	Median	10.8	18.4	1167000000	521460000	645550000	315250000
A1ZAA9	A1ZAA9	5	5	5			>tr|A1ZAA9|A1ZAA9_DROME Uncharacterized protein, isoform B OS=Drosophila melanogaster GN=CG10731 PE=1 SV=1	1	5	5	5	3	4	3	4	3	4	33	33	33	22.677	203	203	0	13.721	0.8863	1.1002	16.698	4	0	Median	0.78401	1.1363	20.421	3	0	Median	1.3851	1.0568	1.1178	2	1	Median	22.2	23.6	232390000	118240000	114150000	143800000
A1ZAB5;A0A0B4KEX0	A1ZAB5;A0A0B4KEX0	62;61	62;61	62;61	Protein clueless	clu	>sp|A1ZAB5|CLU_DROME Protein clueless OS=Drosophila melanogaster GN=clu PE=1 SV=1;>tr|A0A0B4KEX0|A0A0B4KEX0_DROME Protein clueless OS=Drosophila melanogaster GN=clu PE=1 SV=1	2	62	62	62	54	55	54	55	54	55	50.1	50.1	50.1	160.85	1448	1448;1289	0	323.31	1.2548	1.0642	11.864	148	0	Median	0.77602	1.032	12.416	72	0	Median	1.4734	1.1001	10.26	76	0	Median	44.5	46.9	13371000000	6208600000	7162800000	4853300000
A1ZAC0	A1ZAC0	2	2	2		Tsf3	>tr|A1ZAC0|A1ZAC0_DROME Transferrin OS=Drosophila melanogaster GN=Tsf3 PE=1 SV=1	1	2	2	2	0	2	0	2	0	2	3.4	3.4	3.4	81.075	714	714	0.00060447	2.925	0.84548	0.63472	82.655	2	1	Median	NaN	NaN	NaN	0	0	Median	0.84548	0.63472	82.655	2	1	Median	0	3.4	42744000	25879000	16865000	0
A1ZAC4	A1ZAC4	18	18	18		krimp	>tr|A1ZAC4|A1ZAC4_DROME FI20010p1 OS=Drosophila melanogaster GN=krimp PE=1 SV=1	1	18	18	18	17	16	17	16	17	16	26	26	26	83.988	746	746	0	92.061	0.91035	1.0304	12.051	39	0	Median	0.73736	0.9613	10.175	20	0	Median	1.4149	1.0632	12.497	19	0	Median	24.5	24.7	2723200000	1286000000	1437300000	978990000
A1ZAC7	A1ZAC7	5	5	5		fidipidine	>tr|A1ZAC7|A1ZAC7_DROME Fidipidine OS=Drosophila melanogaster GN=fidipidine PE=1 SV=1	1	5	5	5	1	4	1	4	1	4	8.9	8.9	8.9	69.331	595	595	0.0029377	1.9777	1.624	1.1672	22.582	4	2	Median	NaN	NaN	NaN	1	0	Median	1.6847	1.2158	18.268	3	2	Median	1.3	7.6	320560000	168910000	151650000	205810000
A1ZAD7	A1ZAD7	2	2	2		CG42372-RA	>tr|A1ZAD7|A1ZAD7_DROME AT22563p2 OS=Drosophila melanogaster GN=CG42372-RA PE=2 SV=1	1	2	2	2	1	2	1	2	1	2	16.4	16.4	16.4	16.781	146	146	0	4.455	1.1943	0.92598	18.796	3	2	Median	NaN	NaN	NaN	1	1	Median	1.2297	0.91129	2.2616	2	1	Median	10.3	16.4	142170000	67195000	74973000	58584000
A1ZAE2	A1ZAE2	5	5	5			>tr|A1ZAE2|A1ZAE2_DROME CG8060 OS=Drosophila melanogaster GN=CG8060 PE=1 SV=1	1	5	5	5	2	3	2	3	2	3	4.3	4.3	4.3	135.63	1189	1189	0	6.3143	1.2079	1.0216	9.7402	3	0	Median	0.10347	0.15008	275.65	2	1	Median	1.3036	0.94732	10.673	2	0	Median	1.3	2.9	52379000	45110000	7269400	42374000
A1ZAG1	A1ZAG1	6	6	6			>tr|A1ZAG1|A1ZAG1_DROME CG4398 OS=Drosophila melanogaster GN=CG4398 PE=1 SV=1	1	6	6	6	6	6	6	6	6	6	33.5	33.5	33.5	27.167	233	233	0	29.811	5.697	4.0669	163.19	13	0	Median	0.12818	0.17532	59.832	6	0	Median	6.663	4.8729	23.538	7	0	Median	33.5	33.5	1280900000	737210000	543660000	787200000
A1ZAK1	A1ZAK1	4	4	4		IntS8	>tr|A1ZAK1|A1ZAK1_DROME FI09622p OS=Drosophila melanogaster GN=IntS8 PE=1 SV=1	1	4	4	4	3	3	3	3	3	3	5.5	5.5	5.5	113.48	1007	1007	0	31.972	0.89225	0.98238	15.71	5	0	Median	0.73119	1.0321	9.3758	3	0	Median	1.2083	0.79533	12.384	3	1	Plateau	3.4	4.7	150170000	76554000	73616000	53654000
A1ZAK4;A1ZAK3;Q8T0D3;Q8IFW6	A1ZAK4;A1ZAK3;Q8T0D3;Q8IFW6	28;28;28;23	28;28;28;23	28;28;28;23		Dek	>tr|A1ZAK4|A1ZAK4_DROME Dek, isoform A OS=Drosophila melanogaster GN=Dek PE=1 SV=1;>tr|A1ZAK3|A1ZAK3_DROME Dek, isoform C OS=Drosophila melanogaster GN=Dek PE=1 SV=1;>tr|Q8T0D3|Q8T0D3_DROME Dek, isoform B OS=Drosophila melanogaster GN=Dek PE=1 SV=1;>tr|Q8I	4	28	28	28	26	26	26	26	26	26	33.5	33.5	33.5	71.893	663	663;667;669;612	0	323.31	0.86951	0.97416	8.4774	65	0	Median	0.70911	0.98812	9.7933	33	0	Median	1.2817	0.96279	7.0143	32	0	Median	33.5	32.1	7985500000	3989600000	3996000000	3674900000
A1ZAK7;A1ZAK8;A1ZAK9	A1ZAK7;A1ZAK8;A1ZAK9	22;22;20	22;22;20	22;22;20		Psi	>tr|A1ZAK7|A1ZAK7_DROME LD35640p OS=Drosophila melanogaster GN=Psi PE=1 SV=1;>tr|A1ZAK8|A1ZAK8_DROME P-element somatic inhibitor, isoform C OS=Drosophila melanogaster GN=Psi PE=1 SV=1;>tr|A1ZAK9|A1ZAK9_DROME P-element somatic inhibitor, isoform A OS=Drosop	3	22	22	22	20	21	20	21	20	21	25.9	25.9	25.9	81.587	796	796;797;716	0	110.94	0.95632	0.98231	16.184	114	0	Median	0.67203	0.91961	10.411	57	0	Median	1.4496	1.0855	15.052	57	0	Median	25	24.1	6320700000	2966300000	3354500000	2804600000
A1ZAN2;A4UZL2;B7YZI1;A4UZL3	A1ZAN2;A4UZL2;B7YZI1;A4UZL3	7;7;7;7	7;7;7;7	7;7;7;7		Ehbp1	>tr|A1ZAN2|A1ZAN2_DROME Eps15 homology domain containing protein-binding protein 1, isoform G OS=Drosophila melanogaster GN=Ehbp1 PE=1 SV=2;>tr|A4UZL2|A4UZL2_DROME Eps15 homology domain containing protein-binding protein 1, isoform B OS=Drosophila melanoga	4	7	7	7	5	5	5	5	5	5	9.7	9.7	9.7	108.81	965	965;987;994;1141	0	30.653	0.65592	0.92742	29.09	9	0	Median	0.59668	0.88959	33.531	5	0	Median	1.4695	1.0523	2.214	4	0	Median	7.4	7	488630000	204300000	284330000	288410000
A1ZAS3;Q8MQK4	A1ZAS3;Q8MQK4	9;9	9;9	9;9	Uridine kinase	l(2)k01209	>tr|A1ZAS3|A1ZAS3_DROME Uridine kinase OS=Drosophila melanogaster GN=l(2)k01209 PE=1 SV=1;>tr|Q8MQK4|Q8MQK4_DROME Uridine kinase OS=Drosophila melanogaster GN=l(2)k01209 PE=1 SV=1	2	9	9	9	5	7	5	7	5	7	15.3	15.3	15.3	63.012	561	561;626	0	20.497	1.1878	1.0151	17.904	15	0	Median	0.74701	0.99296	24.975	6	0	Median	1.3724	1.0642	11.071	9	0	Median	10.9	13.5	1047900000	497770000	550100000	360760000
Q9NDR1;A1ZAS8	Q9NDR1;A1ZAS8	3;3	3;3	3;3		EDTP	>tr|Q9NDR1|Q9NDR1_DROME BcDNA.LD23181 OS=Drosophila melanogaster GN=EDTP PE=2 SV=2;>tr|A1ZAS8|A1ZAS8_DROME Egg-derived tyrosine phosphatase, isoform C OS=Drosophila melanogaster GN=EDTP PE=4 SV=2	2	3	3	3	2	2	2	2	2	2	5.4	5.4	5.4	83.073	747	747;754	0	9.1337	0.98588	0.97629	16.025	4	2	Median	0.65634	0.89696	25.782	2	1	Median	1.3217	0.97629	5.8173	2	1	Median	3.6	2.9	49866000	24731000	25135000	13632000
A1ZAT5	A1ZAT5	8	8	8		Tes	>tr|A1ZAT5|A1ZAT5_DROME Testin ortholog OS=Drosophila melanogaster GN=Tes PE=1 SV=1	1	8	8	8	7	6	7	6	7	6	10.4	10.4	10.4	89.848	816	816	0	37.992	0.79117	0.94286	13.124	14	0	Median	0.68716	0.94286	13.829	8	0	Median	1.3121	0.93969	13.343	6	0	Median	9.6	9.3	685840000	362570000	323270000	321080000
A1ZAU6;A0A0B4LFJ8	A1ZAU6;A0A0B4LFJ8	17;16	17;16	17;16		CG4853-RA	>tr|A1ZAU6|A1ZAU6_DROME CG4853, isoform A OS=Drosophila melanogaster GN=CG4853-RA PE=1 SV=1;>tr|A0A0B4LFJ8|A0A0B4LFJ8_DROME CG4853, isoform C OS=Drosophila melanogaster GN=CG4853 PE=1 SV=1	2	17	17	17	16	14	16	14	16	14	30.9	30.9	30.9	79.042	709	709;704	0	133.61	0.96315	0.87809	16.463	24	0	Median	0.71659	0.9184	17.702	12	0	Median	1.1159	0.85845	11.814	12	0	Median	29.8	26	1387200000	716110000	671070000	682560000
A1ZAW0;A0A0B4LFK8	A1ZAW0;A0A0B4LFK8	80;78	80;78	80;78		Dcr-2	>tr|A1ZAW0|A1ZAW0_DROME Dicer-2, isoform A OS=Drosophila melanogaster GN=Dcr-2 PE=1 SV=1;>tr|A0A0B4LFK8|A0A0B4LFK8_DROME Dicer-2, isoform B OS=Drosophila melanogaster GN=Dcr-2 PE=1 SV=1	2	80	80	80	69	72	69	72	69	72	52.4	52.4	52.4	197.76	1722	1722;1721	0	323.31	1.1444	0.96873	14.965	189	0	Median	0.68517	0.93554	16.289	90	0	Median	1.3446	1.0101	12.483	99	0	Median	44.7	49.4	8666800000	4324100000	4342700000	3517800000
A1ZAW3	A1ZAW3	2	2	2		RhoGAP54D	>tr|A1ZAW3|A1ZAW3_DROME FI17823p1 OS=Drosophila melanogaster GN=RhoGAP54D PE=1 SV=1	1	2	2	2	2	1	2	1	2	1	2.5	2.5	2.5	110.66	1004	1004	0.00020734	3.8283	0.45571	0.64639	45.67	3	0	Median	0.42695	0.5772	16.01	2	0	Median	NaN	NaN	NaN	1	0	Median	2.5	1	41831000	24623000	17208000	22640000
A1ZAW5	A1ZAW5	2	2	2	Methylosome subunit pICln	icln	>sp|A1ZAW5|ICLN_DROME Methylosome subunit pICln OS=Drosophila melanogaster GN=icln PE=1 SV=1	1	2	2	2	2	2	2	2	2	2	14.9	14.9	14.9	23.742	215	215	0	60.805	0.71819	1.0296	9.2864	5	0	Median	0.70838	1.0129	5.9484	3	0	Median	1.5933	1.1304	7.3111	2	0	Median	14.9	14.9	827900000	408610000	419290000	502330000
A1ZAW6	A1ZAW6	3	3	3			>tr|A1ZAW6|A1ZAW6_DROME Uncharacterized protein OS=Drosophila melanogaster GN=CG30105 PE=1 SV=1	1	3	3	3	2	3	2	3	2	3	33.5	33.5	33.5	17.425	155	155	0	26.311	0.99023	0.79053	20.733	5	0	Median	0.53697	0.72628	40.028	2	0	Median	1.1125	0.79053	2.7936	3	0	Median	16.1	33.5	238630000	130850000	107780000	81399000
A1ZAW7	A1ZAW7	3	1	1			>tr|A1ZAW7|A1ZAW7_DROME NADH dehydrogenase (Ubiquinone) 51 kDa subunit-like 1 OS=Drosophila melanogaster GN=ND-51L1 PE=4 SV=1	1	3	1	1	1	2	1	0	1	0	4.8	2.3	2.3	76.808	702	702	1	-2	NaN	NaN	NaN	1	0	Median	NaN	NaN	NaN	1	0	Median	NaN	NaN	NaN	0	0	Median	2.3	2.6	24849000	15219000	9630200	24849000
A1ZAW9	A1ZAW9	5	5	5		Oxp	>tr|A1ZAW9|A1ZAW9_DROME Oxpecker OS=Drosophila melanogaster GN=Oxp PE=4 SV=1	1	5	5	5	5	5	5	5	5	5	54.8	54.8	54.8	9.9342	84	84	0	39.114	0.93864	0.92491	35.365	9	0	Median	0.9675	1.3392	17.801	5	0	Median	0.92533	0.66737	5.1272	4	0	Median	54.8	54.8	3697000000	1895900000	1801200000	2232000000
A1ZAX2	A1ZAX2	1	1	1			>tr|A1ZAX2|A1ZAX2_DROME Uncharacterized protein OS=Drosophila melanogaster GN=CG30108 PE=1 SV=2	1	1	1	1	1	1	1	1	1	1	25	25	25	10.102	88	88	0	25.726	0.9712	0.98517	21.504	2	0	Median	NaN	NaN	NaN	1	0	Median	NaN	NaN	NaN	1	0	Median	25	25	113830000	59480000	54347000	61762000
A1ZAX6;A1ZAX8	A1ZAX6;A1ZAX8	1;1	1;1	1;1		HPS4	>tr|A1ZAX6|A1ZAX6_DROME FI02012p OS=Drosophila melanogaster GN=HPS4 PE=1 SV=1;>tr|A1ZAX8|A1ZAX8_DROME Hermansky-Pudlak syndrome 4 ortholog, isoform A OS=Drosophila melanogaster GN=HPS4 PE=1 SV=1	2	1	1	1	1	0	1	0	1	0	1.4	1.4	1.4	93.756	834	834;858	0.0062893	1.3058	NaN	NaN	NaN	0	0	Median	NaN	NaN	NaN	0	0	Median	NaN	NaN	NaN	0	0	Median	1.4	0	0	0	0	0
A1ZAY5	A1ZAY5	6	6	6			>tr|A1ZAY5|A1ZAY5_DROME FI01437p OS=Drosophila melanogaster GN=CG34195 PE=2 SV=2	1	6	6	6	3	4	3	4	3	4	25.8	25.8	25.8	33.183	283	283	0	16.889	1.1612	1.157	16.226	5	0	Median	0.62518	0.88805	26.934	3	1	Median	1.6658	1.2257	17.249	3	0	Median	11.7	18	243650000	122670000	120980000	115820000
A1ZB12	A1ZB12	1	1	1			>tr|A1ZB12|A1ZB12_DROME Uncharacterized protein OS=Drosophila melanogaster GN=CG14492 PE=4 SV=1	1	1	1	1	0	1	0	1	0	1	5.5	5.5	5.5	23.543	199	199	1	-2	NaN	NaN	NaN	0	0	Median	NaN	NaN	NaN	0	0	Median	NaN	NaN	NaN	0	0	Median	0	5.5	0	0	0	0
A1ZB29	A1ZB29	14	14	14			>tr|A1ZB29|A1ZB29_DROME CG5757, isoform A OS=Drosophila melanogaster GN=CG5757 PE=1 SV=1	1	14	14	14	13	12	13	12	13	12	75.4	75.4	75.4	23.818	211	211	0	79.225	0.92426	1.0328	10.879	22	0	Median	0.77803	1.0838	11.229	12	0	Median	1.3193	0.94773	5.29	10	0	Median	70.1	62.1	3959200000	2114900000	1844300000	2684600000
A1ZB42	A1ZB42	1	1	1	Mediator of RNA polymerase II transcription subunit 9	MED9	>sp|A1ZB42|MED9_DROME Mediator of RNA polymerase II transcription subunit 9 OS=Drosophila melanogaster GN=MED9 PE=2 SV=1	1	1	1	1	1	1	1	1	1	1	8.3	8.3	8.3	16.808	144	144	0.00020653	3.6509	NaN	NaN	NaN	0	0	Median	NaN	NaN	NaN	0	0	Median	NaN	NaN	NaN	0	0	Median	8.3	8.3	0	0	0	0
A1ZB68	A1ZB68	19	19	19		GstE3	>tr|A1ZB68|A1ZB68_DROME FI01423p OS=Drosophila melanogaster GN=GstE3 PE=1 SV=1	1	19	19	19	17	17	17	17	17	17	72.7	72.7	72.7	24.947	220	220	0	170.68	1.0478	0.86695	9.1564	53	0	Median	0.69786	0.93039	9.3699	25	0	Median	1.1393	0.8292	4.4617	28	0	Median	69.5	72.3	25605000000	13800000000	11805000000	13710000000
A1ZB71	A1ZB71	18	18	17		GstE6	>tr|A1ZB71|A1ZB71_DROME Glutathione S transferase E6 OS=Drosophila melanogaster GN=GstE6 PE=1 SV=1	1	18	18	17	16	18	16	18	15	17	58.6	58.6	58.6	25.014	222	222	0	323.31	1.1682	1.0212	18.11	57	0	Median	0.69373	0.94393	9.5219	28	0	Median	1.4397	1.0687	21.67	29	0	Median	58.6	58.6	50670000000	25816000000	24853000000	27517000000
A1ZB72	A1ZB72	18	17	15		GstE7	>tr|A1ZB72|A1ZB72_DROME Glutathione S transferase E7 OS=Drosophila melanogaster GN=GstE7 PE=1 SV=1	1	18	17	15	16	17	15	16	13	14	74.9	74.9	70.4	25.51	223	223	0	128.65	1.248	1.0346	15.408	35	0	Median	0.7234	0.99781	18.04	16	0	Median	1.4603	1.0447	12.877	19	0	Median	74	71.7	7553800000	3856400000	3697400000	4337000000
A1ZB73	A1ZB73	3	3	3		GstE8	>tr|A1ZB73|A1ZB73_DROME Glutathione S transferase E8, isoform A OS=Drosophila melanogaster GN=GstE8 PE=3 SV=1	1	3	3	3	2	2	2	2	2	2	19.4	19.4	19.4	24.889	222	222	0	13.018	1.7257	1.2944	35.033	5	0	Median	1.7432	2.3811	7.2089	2	0	Median	1.7132	1.2846	3.6826	3	0	Median	12.2	13.1	158030000	55491000	102540000	71303000
A1ZB84	A1ZB84	13	13	13		CG12263-RA	>tr|A1ZB84|A1ZB84_DROME FI22105p1 OS=Drosophila melanogaster GN=CG12263-RA PE=1 SV=1	1	13	13	13	9	12	9	12	9	12	13.7	13.7	13.7	121.33	1077	1077	0	47.252	1.1939	0.97559	15.532	24	0	Median	0.66204	0.92637	21.04	9	0	Median	1.3683	0.9958	10.364	15	0	Median	10.2	11.8	356910000	175800000	181110000	114430000
A1ZB86	A1ZB86	2	2	2	Kelch domain-containing protein 10 homolog	slim	>sp|A1ZB86|KLD10_DROME Kelch domain-containing protein 10 homolog OS=Drosophila melanogaster GN=slim PE=1 SV=2	1	2	2	2	1	2	1	2	1	2	4.6	4.6	4.6	69.675	609	609	0	4.8925	0.85066	0.83733	55.644	3	0	Median	NaN	NaN	NaN	1	0	Median	0.75574	0.58064	51.772	2	0	Median	2	4.6	59332000	31522000	27810000	17893000
A1ZBA1;A0A0B4KFB7;B3DN64	A1ZBA1;A0A0B4KFB7;B3DN64	3;2;2	3;2;2	3;2;2		GEFmeso;CG30115-RD	>tr|A1ZBA1|A1ZBA1_DROME FI17866p1 OS=Drosophila melanogaster GN=GEFmeso PE=1 SV=2;>tr|A0A0B4KFB7|A0A0B4KFB7_DROME Guanine nucleotide exchange factor in mesoderm, isoform F OS=Drosophila melanogaster GN=GEFmeso PE=1 SV=1;>tr|B3DN64|B3DN64_DROME Guanine nucl	3	3	3	3	2	2	2	2	2	2	2	2	2	171.71	1549	1549;878;1237	0.0099437	0.98161	1.1896	0.94996	28.851	2	1	Median	NaN	NaN	NaN	0	0	Median	1.1896	0.94996	28.851	2	1	Median	1.4	1.2	165430000	47817000	117610000	70549000
A1ZBA5	A1ZBA5	2	2	2		mRpS28	>tr|A1ZBA5|A1ZBA5_DROME FI07234p OS=Drosophila melanogaster GN=mRpS28 PE=2 SV=1	1	2	2	2	1	2	1	2	1	2	18	18	18	21.271	194	194	0	21.268	1.0855	0.86264	14.894	5	0	Median	0.6386	0.88987	4.7081	2	0	Median	1.15	0.86264	20.345	3	0	Median	13.4	18	264230000	134700000	129540000	102200000
A1ZBB1	A1ZBB1	2	2	2	Galectin	CG5335-RA	>tr|A1ZBB1|A1ZBB1_DROME Galectin OS=Drosophila melanogaster GN=CG5335-RA PE=2 SV=1	1	2	2	2	1	1	1	1	1	1	12.8	12.8	12.8	36.699	321	321	1	-2	1.3027	1.3127	74.598	2	1	Median	NaN	NaN	NaN	1	0	Median	NaN	NaN	NaN	1	1	Median	5.3	7.5	34810000	14603000	20207000	22095000
A8E6M1;A1ZBB4;E1JGL8	A8E6M1;A1ZBB4;E1JGL8	61;61;61	61;61;61	61;61;61			>tr|A8E6M1|A8E6M1_DROME GH01011p OS=Drosophila melanogaster GN=CG30122 PE=1 SV=1;>tr|A1ZBB4|A1ZBB4_DROME Uncharacterized protein, isoform B OS=Drosophila melanogaster GN=CG30122 PE=1 SV=1;>tr|E1JGL8|E1JGL8_DROME Uncharacterized protein, isoform C OS=Drosop	3	61	61	61	58	57	58	57	58	57	42.7	42.7	42.7	140.44	1271	1271;1271;1272	0	323.31	1.0999	0.99757	13.431	153	0	Median	0.67355	0.92938	11.476	76	0	Median	1.44	1.0653	11.333	77	0	Median	41.5	42.1	24112000000	11930000000	12183000000	10796000000
A1ZBE0;A1ZBD9	A1ZBE0;A1ZBD9	2;2	2;2	2;2		MFS15	>tr|A1ZBE0|A1ZBE0_DROME Major facilitator superfamily transporter 15, isoform B OS=Drosophila melanogaster GN=MFS15 PE=4 SV=1;>tr|A1ZBD9|A1ZBD9_DROME FI23731p1 OS=Drosophila melanogaster GN=MFS15 PE=2 SV=1	2	2	2	2	1	2	1	2	1	2	4.3	4.3	4.3	49.009	443	443;497	0.0092123	1.0393	1.2274	0.9796	9.2702	4	0	Median	0.77143	1.0823	6.7286	2	1	Median	1.3139	0.9672	9.3354	3	0	Median	2	4.3	123500000	59302000	64199000	35740000
A1ZBE8;A0A0B4KG81	A1ZBE8;A0A0B4KG81	82;80	82;80	82;80	Protein dopey-1 homolog	CG15099	>sp|A1ZBE8|DOP1_DROME Protein dopey-1 homolog OS=Drosophila melanogaster GN=CG15099 PE=1 SV=1;>tr|A0A0B4KG81|A0A0B4KG81_DROME Uncharacterized protein, isoform B OS=Drosophila melanogaster GN=CG15099 PE=4 SV=1	2	82	82	82	65	70	65	70	65	70	37.6	37.6	37.6	291.18	2599	2599;2683	0	323.31	1.2517	1.009	17.484	170	0	Median	0.65531	0.8887	15.843	80	0	Median	1.4787	1.112	11.169	90	0	Median	32.4	32.7	5540400000	2609300000	2931100000	1968000000
A1ZBE9	A1ZBE9	58	58	58			>tr|A1ZBE9|A1ZBE9_DROME Methionyl-tRNA synthetase OS=Drosophila melanogaster GN=MetRS PE=1 SV=1	1	58	58	58	46	54	46	54	46	54	70.2	70.2	70.2	112.48	1022	1022	0	323.31	1.0274	1.0052	15.096	111	0	Median	0.71748	0.96134	9.9328	52	0	Median	1.3458	1.0363	18.564	59	0	Median	60.4	66.8	20148000000	9809100000	10339000000	8305200000
A1ZBF1	A1ZBF1	16	12	12		CG18190-RB	>tr|A1ZBF1|A1ZBF1_DROME FI16628p1 OS=Drosophila melanogaster GN=CG18190-RB PE=1 SV=2	1	16	12	12	15	14	11	10	11	10	54.4	48.8	48.8	28.743	248	248	0	110.69	0.79653	1.1052	35.287	24	0	Median	0.65363	0.89882	12.637	13	0	Median	2.17	1.6293	18.831	11	0	Median	51.6	46	4233600000	2088500000	2145100000	2215900000
A1ZBH1;Q7K4M9;A8DYI9	A1ZBH1;Q7K4M9;A8DYI9	10;10;8	10;10;8	10;10;8			>tr|A1ZBH1|A1ZBH1_DROME Uncharacterized protein, isoform D OS=Drosophila melanogaster GN=CG15118 PE=1 SV=1;>tr|Q7K4M9|Q7K4M9_DROME LD31969p OS=Drosophila melanogaster GN=CG15118 PE=1 SV=1;>tr|A8DYI9|A8DYI9_DROME Uncharacterized protein, isoform E OS=Drosop	3	10	10	10	7	9	7	9	7	9	27.9	27.9	27.9	66.208	592	592;637;630	0	68.619	1.4138	1.052	21.999	14	0	Median	0.66799	0.89038	33.234	6	0	Median	1.484	1.0847	8.7014	8	0	Median	22.3	25.8	504710000	248620000	256090000	177330000
A1ZBH2;A1ZBH3	A1ZBH2;A1ZBH3	6;6	6;6	6;6		CG15111-RB	>tr|A1ZBH2|A1ZBH2_DROME Uncharacterized protein, isoform A OS=Drosophila melanogaster GN=CG15111 PE=1 SV=1;>tr|A1ZBH3|A1ZBH3_DROME FI04476p OS=Drosophila melanogaster GN=CG15111-RB PE=1 SV=1	2	6	6	6	4	4	4	4	4	4	21.6	21.6	21.6	45.575	393	393;411	0	14.66	0.87024	0.86155	21.142	7	0	Median	0.81386	1.1402	25.343	3	0	Median	1.1734	0.83715	16.72	4	0	Median	16.8	13.2	283980000	140100000	143880000	103730000
A1ZBJ2	A1ZBJ2	42	42	42			>tr|A1ZBJ2|A1ZBJ2_DROME CG7461, isoform B OS=Drosophila melanogaster GN=CG7461 PE=1 SV=2	1	42	42	42	38	37	38	37	38	37	65.1	65.1	65.1	68.367	627	627	0	323.31	1.0826	1.0729	23.427	100	0	Median	0.59655	0.80319	12.583	50	0	Median	1.6304	1.2334	7.8721	50	0	Median	59.5	63.3	29456000000	14676000000	14780000000	13931000000
A1ZBK6	A1ZBK6	4	4	4		CG11257-RA	>tr|A1ZBK6|A1ZBK6_DROME FI21247p1 OS=Drosophila melanogaster GN=CG11257-RA PE=2 SV=1	1	4	4	4	2	2	2	2	2	2	11.4	11.4	11.4	60.211	535	535	0	9.0475	1.0721	1.0152	17.827	4	3	Median	0.87148	1.1483	19.685	2	2	Median	1.3011	0.94094	13.015	2	1	Median	5.8	5.6	72267000	32049000	40218000	23742000
A1ZBK7	A1ZBK7	7	7	7		cer	>tr|A1ZBK7|A1ZBK7_DROME Crammer OS=Drosophila melanogaster GN=cer PE=1 SV=1	1	7	7	7	5	7	5	7	5	7	77.2	77.2	77.2	9.4636	79	79	0	30.076	0.90761	0.9125	15.319	14	0	Median	0.58707	0.83578	13.204	7	0	Median	1.4113	1.0051	8.0375	7	0	Median	55.7	77.2	1245300000	743130000	502120000	906110000
A1ZBL5	A1ZBL5	29	1	0		par-1	>tr|A1ZBL5|A1ZBL5_DROME Par-1, isoform V OS=Drosophila melanogaster GN=par-1 PE=1 SV=2	1	29	1	0	19	22	1	0	0	0	37.2	3.7	0	102.16	951	951	0	15.581	NaN	NaN	NaN	1	1	Median	NaN	NaN	NaN	1	1	Median	NaN	NaN	NaN	0	0	Median	30	26.5	15570000	10306000	5263900	15570000
A1ZBM2	A1ZBM2	22	22	22		TBCB	>tr|A1ZBM2|A1ZBM2_DROME Tubulin-binding cofactor B OS=Drosophila melanogaster GN=TBCB PE=1 SV=1	1	22	22	22	20	21	20	21	20	21	65.6	65.6	65.6	26.974	244	244	0	323.31	0.91329	0.9618	13.154	46	0	Median	0.70809	0.93872	5.8225	23	0	Median	1.2777	0.97515	16.848	23	0	Median	65.2	65.2	16407000000	8388400000	8018400000	8720100000
A1ZBT5	A1ZBT5	7	7	7	Mediator of RNA polymerase II transcription subunit 8	MED8	>sp|A1ZBT5|MED8_DROME Mediator of RNA polymerase II transcription subunit 8 OS=Drosophila melanogaster GN=MED8 PE=2 SV=1	1	7	7	7	6	6	6	6	6	6	35.7	35.7	35.7	27.948	252	252	0	20.924	1.0368	1.0073	12.09	12	0	Median	0.67971	0.90541	11.469	6	0	Median	1.4447	1.0257	10.094	6	0	Median	31.7	31.3	1512700000	860730000	651930000	540160000
A1ZBV5	A1ZBV5	1	1	1		CG18065-RA	>tr|A1ZBV5|A1ZBV5_DROME GH13245p1 OS=Drosophila melanogaster GN=CG18065-RA PE=1 SV=1	1	1	1	1	1	1	1	1	1	1	12.4	12.4	12.4	11.956	105	105	0	7.8895	0.92047	0.92387	12.167	2	0	Median	NaN	NaN	NaN	1	0	Median	NaN	NaN	NaN	1	0	Median	12.4	12.4	56049000	29853000	26196000	32361000
A1ZBW1;A1ZBW0;E1JGN7;A1ZBW3;A1ZBW4	A1ZBW1;A1ZBW0;E1JGN7;A1ZBW3	23;23;21;18;8	23;23;21;18;8	23;23;21;18;8		bl	>tr|A1ZBW1|A1ZBW1_DROME Heterogeneous nuclear ribonucleoprotein K, isoform A OS=Drosophila melanogaster GN=HnRNP-K PE=1 SV=1;>tr|A1ZBW0|A1ZBW0_DROME Heterogeneous nuclear ribonucleoprotein K, isoform C OS=Drosophila melanogaster GN=HnRNP-K PE=1 SV=1;>tr|E1	5	23	23	23	22	18	22	18	22	18	49	49	49	50.235	496	496;502;493;413;315	0	280.49	0.74988	0.98366	13.478	63	0	Median	0.67391	0.96173	12.118	36	0	Median	1.3814	1.0171	12.948	27	0	Median	48.8	47.4	14439000000	7138900000	7300100000	7921100000
A1ZBW6;A0A0B4LG45	A1ZBW6;A0A0B4LG45	3;2	3;2	3;2			>tr|A1ZBW6|A1ZBW6_DROME Uncharacterized protein, isoform A OS=Drosophila melanogaster GN=CG11180 PE=1 SV=1;>tr|A0A0B4LG45|A0A0B4LG45_DROME Uncharacterized protein, isoform B OS=Drosophila melanogaster GN=CG11180 PE=1 SV=1	2	3	3	3	1	2	1	2	1	2	5	5	5	82.629	726	726;603	0.00020665	3.7209	1.4888	1.193	25.962	3	0	Median	NaN	NaN	NaN	1	0	Median	1.9309	1.4583	32.853	2	0	Median	1.2	3.7	73298000	34111000	39187000	28335000
A1ZBW7	A1ZBW7	8	8	8	WASH complex subunit FAM21 homolog	CG16742	>sp|A1ZBW7|FAM21_DROME WASH complex subunit FAM21 homolog OS=Drosophila melanogaster GN=CG16742 PE=1 SV=1	1	8	8	8	5	6	5	6	5	6	7.8	7.8	7.8	160.9	1469	1469	0	30.872	0.99915	0.92695	16.044	10	0	Median	0.66549	0.88605	17.754	4	0	Median	1.2398	0.95606	15.449	6	0	Median	4.8	6.1	598500000	321100000	277400000	334190000
A1ZBX4	A1ZBX4	3	3	3	DNA-directed RNA polymerase subunit		>tr|A1ZBX4|A1ZBX4_DROME DNA-directed RNA polymerase subunit OS=Drosophila melanogaster GN=CG33785 PE=3 SV=1	1	3	3	3	2	3	2	3	2	3	28.7	28.7	28.7	12.558	108	108	0	5.4326	1.1777	1.1328	6.7835	4	0	Median	0.89143	1.1914	9.1476	2	0	Median	1.446	1.1491	4.9986	3	1	Median	20.4	28.7	169930000	81739000	88188000	86437000
A1ZBY1-3;A1ZBY1	A1ZBY1-3;A1ZBY1	5;4	5;4	5;4	Protein fem-1 homolog B	Fem-1	>sp|A1ZBY1-3|FEM1B_DROME Isoform A of Protein fem-1 homolog B OS=Drosophila melanogaster GN=Fem-1;>sp|A1ZBY1|FEM1B_DROME Protein fem-1 homolog B OS=Drosophila melanogaster GN=Fem-1 PE=2 SV=1	2	5	5	5	4	4	4	4	4	4	7.4	7.4	7.4	78.687	702	702;650	0	7.3975	1.3257	1.0493	25.358	9	0	Median	0.63293	0.86666	6.6688	4	0	Median	1.7786	1.3222	13.487	5	0	Median	5.7	5.8	78976000	36194000	42782000	26632000
Q9W061;A2VEF9;Q95RC8	Q9W061;A2VEF9;Q95RC8	5;5;5	5;5;5	5;5;5		mu2	>tr|Q9W061|Q9W061_DROME Mutator 2, isoform B OS=Drosophila melanogaster GN=mu2 PE=1 SV=1;>tr|A2VEF9|A2VEF9_DROME IP15561p OS=Drosophila melanogaster GN=mu2 PE=1 SV=1;>tr|Q95RC8|Q95RC8_DROME LD44171p OS=Drosophila melanogaster GN=mu2 PE=1 SV=1	3	5	5	5	4	3	4	3	4	3	5.6	5.6	5.6	138.3	1259	1259;1274;1280	0	10.5	0.85542	1.0347	18.051	4	0	Median	0.78432	1.0949	21.895	3	0	Median	1.3338	0.97787	20.257	3	2	Median	4.3	2.7	107270000	53792000	53482000	47695000
Q8SZ43;M9PDD2;A2VEG3;M9PDX3;M9PDK6;Q9VID5	Q8SZ43;M9PDD2;A2VEG3;M9PDX3;M9PDK6;Q9VID5	1;1;1;1;1;1	1;1;1;1;1;1	1;1;1;1;1;1			>tr|Q8SZ43|Q8SZ43_DROME CG8671, isoform B OS=Drosophila melanogaster GN=CG8671 PE=2 SV=1;>tr|M9PDD2|M9PDD2_DROME CG8671, isoform D OS=Drosophila melanogaster GN=CG8671 PE=4 SV=1;>tr|A2VEG3|A2VEG3_DROME CG8671, isoform C OS=Drosophila melanogaster GN=CG8671	6	1	1	1	0	1	0	1	0	1	2.6	2.6	2.6	49.68	467	467;655;851;867;878;1039	0.0029366	1.9752	1.1727	0.92626	3.9638	2	1	Median	NaN	NaN	NaN	0	0	Median	1.1727	0.92626	3.9638	2	1	Median	0	2.6	22392000	9639300	12752000	0
A2VEI2-2;A2VEI2	A2VEI2-2;A2VEI2	3;3	3;3	3;3	Calcium uptake protein 1 homolog, mitochondrial	CG4495	>sp|A2VEI2-2|MICU1_DROME Isoform A of Calcium uptake protein 1 homolog, mitochondrial OS=Drosophila melanogaster GN=CG4495;>sp|A2VEI2|MICU1_DROME Calcium uptake protein 1 homolog, mitochondrial OS=Drosophila melanogaster GN=CG4495 PE=2 SV=1	2	3	3	3	3	0	3	0	3	0	5.7	5.7	5.7	60.272	524	524;525	0.002932	1.9155	0.71603	1.375	44.283	3	2	Plateau	0.71603	1.375	44.283	3	2	Plateau	NaN	NaN	NaN	0	0	Median	5.7	0	118850000	54397000	64455000	118850000
A2VEK1	A2VEK1	3	3	3			>tr|A2VEK1|A2VEK1_DROME IP17771p OS=Drosophila melanogaster GN=CG34213 PE=2 SV=1	1	3	3	3	2	3	2	3	2	3	30.9	30.9	30.9	15.894	139	139	0	5.0873	1.1216	1.0024	13.433	3	0	Median	0.80221	1.1389	18.067	2	1	Median	1.6	1.1335	15.072	3	1	Plateau	13.7	30.9	158280000	72440000	85842000	98433000
A4IJ59;M9NDY6;Q0E8A7;M9NEH9	A4IJ59;M9NDY6;Q0E8A7;M9NEH9	11;10;9;9	11;10;9;9	1;1;1;1		mub	>tr|A4IJ59|A4IJ59_DROME IP17311p OS=Drosophila melanogaster GN=mub PE=1 SV=1;>tr|M9NDY6|M9NDY6_DROME Mushroom-body expressed, isoform I OS=Drosophila melanogaster GN=mub PE=1 SV=1;>tr|Q0E8A7|Q0E8A7_DROME Mushroom-body expressed, isoform D OS=Drosophila mel	4	11	11	1	9	10	9	10	1	1	25.3	25.3	2.9	56.209	557	557;539;539;573	0	87.976	0.96378	0.94117	15.908	15	0	Median	0.67741	0.93855	16.124	7	0	Median	1.2645	1.0018	16.782	8	0	Median	22.1	25.3	591770000	280610000	311170000	309220000
A4UZL5;P41043;A0A0B4KFT5	A4UZL5;P41043;A0A0B4KFT5	13;13;10	13;13;10	13;13;10	Glutathione S-transferase S1	GstS1	>tr|A4UZL5|A4UZL5_DROME Glutathione S transferase S1, isoform C OS=Drosophila melanogaster GN=GstS1 PE=1 SV=1;>sp|P41043|GSTS1_DROME Glutathione S-transferase S1 OS=Drosophila melanogaster GN=GstS1 PE=1 SV=2;>tr|A0A0B4KFT5|A0A0B4KFT5_DROME Glutathione S tr	3	13	13	13	12	7	12	7	12	7	42.2	42.2	42.2	27.613	249	249;249;250	0	52.517	0.58464	0.58512	28.417	12	0	Median	0.34625	0.47567	19.476	6	0	Median	0.96378	0.71177	10.942	6	0	Median	38.6	31.3	1545800000	797510000	748280000	1147600000
A4UZR3;Q9W2M2-2;Q9W2M2;Q9W2M2-3	A4UZR3;Q9W2M2-2;Q9W2M2;Q9W2M2-3	10;10;10;9	10;10;10;9	10;10;10;9	Trehalase	Treh	>tr|A4UZR3|A4UZR3_DROME Trehalase OS=Drosophila melanogaster GN=Treh PE=1 SV=1;>sp|Q9W2M2-2|TREA_DROME Isoform A of Trehalase OS=Drosophila melanogaster GN=Treh;>sp|Q9W2M2|TREA_DROME Trehalase OS=Drosophila melanogaster GN=Treh PE=1 SV=1;>sp|Q9W2M2-3|TREA_	4	10	10	10	6	10	6	10	6	10	22.9	22.9	22.9	63.551	560	560;560;596;515	0	30.041	1.137	1.0504	17.324	18	0	Median	0.66183	0.87802	16.077	8	0	Median	1.4864	1.0786	13.263	10	0	Median	14.8	22.9	871970000	421460000	450510000	359350000
A4UZX7;Q27367	A4UZX7;Q27367	15;13	15;13	15;13	Protein croquemort	crq	>tr|A4UZX7|A4UZX7_DROME Croquemort, isoform B OS=Drosophila melanogaster GN=crq PE=1 SV=1;>sp|Q27367|CRQ_DROME Protein croquemort OS=Drosophila melanogaster GN=crq PE=1 SV=2	2	15	15	15	11	14	11	14	11	14	29.9	29.9	29.9	56.153	491	491;457	0	122.23	1.0088	0.93234	26.035	43	0	Median	0.89965	1.2628	23.432	16	0	Median	1.068	0.78614	17.17	27	0	Median	24.2	29.9	3214400000	1613400000	1601000000	1479600000
A4UZZ4;Q9XTL9	A4UZZ4;Q9XTL9	31;31	31;31	31;31	Phosphorylase;Glycogen phosphorylase	GlyP	>tr|A4UZZ4|A4UZZ4_DROME Alpha-1,4 glucan phosphorylase OS=Drosophila melanogaster GN=GlyP PE=1 SV=1;>sp|Q9XTL9|PYG_DROME Glycogen phosphorylase OS=Drosophila melanogaster GN=GlyP PE=2 SV=2	2	31	31	31	24	22	24	22	24	22	40.8	40.8	40.8	96.996	844	844;844	0	190.95	1.4765	1.2058	33.82	41	0	Median	0.57036	0.78368	10.972	20	0	Median	1.87	1.4361	12.141	21	0	Median	36	33.2	2286300000	1080500000	1205800000	1116400000
A4V0N4;Q27331;Q9VK47	A4V0N4;Q27331	52;52;9	52;52;9	34;34;2	V-type proton ATPase catalytic subunit A isoform 2	Vha68-2	>tr|A4V0N4|A4V0N4_DROME MIP16230p OS=Drosophila melanogaster GN=Vha68-2 PE=1 SV=1;>sp|Q27331|VATA2_DROME V-type proton ATPase catalytic subunit A isoform 2 OS=Drosophila melanogaster GN=Vha68-2 PE=1 SV=2	3	52	52	34	50	50	50	50	33	33	89.7	89.7	53.7	68.301	614	614;614;743	0	323.31	1.019	0.87409	17.441	281	0	Median	0.80693	1.1229	9.2946	115	0	Median	1.113	0.82838	10.045	166	0	Median	85.7	83.6	81051000000	41317000000	39735000000	39743000000
A4V0S1;Q24509	A4V0S1;Q24509	9;9	9;9	9;9	Syntaxin-5	Syx5	>tr|A4V0S1|A4V0S1_DROME Syntaxin 5, isoform B OS=Drosophila melanogaster GN=Syx5 PE=1 SV=1;>sp|Q24509|STX5_DROME Syntaxin-5 OS=Drosophila melanogaster GN=Syx5 PE=2 SV=2	2	9	9	9	8	8	8	8	8	8	30.8	30.8	30.8	51.849	467	467;467	0	127.63	0.82694	1.0096	16.291	16	0	Median	0.78371	1.0702	18.547	10	0	Median	1.2893	0.957	10.749	6	0	Median	28.1	28.9	1606800000	759730000	847050000	891540000
A4V0U4;Q9VJ39	A4V0U4;Q9VJ39	38;38	38;38	38;38	Leukotriene A(4) hydrolase		>tr|A4V0U4|A4V0U4_DROME Leukotriene A(4) hydrolase OS=Drosophila melanogaster GN=CG10602 PE=1 SV=1;>tr|Q9VJ39|Q9VJ39_DROME Leukotriene A(4) hydrolase OS=Drosophila melanogaster GN=CG10602 PE=1 SV=4	2	38	38	38	36	34	36	34	36	34	67.7	67.7	67.7	68.489	613	613;684	0	323.31	0.83091	1.0058	10.935	87	0	Median	0.77995	1.0336	7.0898	47	0	Median	1.2001	0.95196	12.58	40	0	Median	64.8	64.3	17531000000	8934300000	8597100000	8090900000
A4V0W1;Q01083	A4V0W1;Q01083	3;3	3;3	3;3	Protein spitz	spi	>tr|A4V0W1|A4V0W1_DROME FI04747p OS=Drosophila melanogaster GN=spi PE=2 SV=1;>sp|Q01083|SPITZ_DROME Protein spitz OS=Drosophila melanogaster GN=spi PE=1 SV=2	2	3	3	3	3	0	3	0	3	0	13.7	13.7	13.7	26.423	234	234;234	0.00020593	3.5805	0.82828	1.1683	23.119	2	0	Median	0.82828	1.1683	23.119	2	0	Median	NaN	NaN	NaN	0	0	Median	13.7	0	43483000	22479000	21003000	43483000
Q0KIF7;A4V110;Q7JMV3	Q0KIF7;A4V110;Q7JMV3	1;1;1	1;1;1	1;1;1		CaMKI	>tr|Q0KIF7|Q0KIF7_DROME Calcium/calmodulin-dependent protein kinase I, isoform H OS=Drosophila melanogaster GN=CaMKI PE=1 SV=1;>tr|A4V110|A4V110_DROME Calcium/calmodulin-dependent protein kinase I, isoform I OS=Drosophila melanogaster GN=CaMKI PE=1 SV=1;>t	3	1	1	1	0	1	0	1	0	1	4.2	4.2	4.2	31.476	284	284;390;405	0.0064651	1.2811	NaN	NaN	NaN	1	0	Median	NaN	NaN	NaN	0	0	Median	NaN	NaN	NaN	1	0	Median	0	4.2	24197000	12210000	11987000	0
A4V133;A4V134;D1YSG7;D1YSG8;Q00168-4;Q00168-3;Q00168-2;Q00168;L0MNA2;L0MLP2;L0MLR4	A4V133;A4V134;D1YSG7;D1YSG8;Q00168-4;Q00168-3;Q00168-2;Q00168;L0MNA2;L0MLP2;L0MLR4	9;9;9;9;9;9;9;9;8;8;8	9;9;9;9;9;9;9;9;8;8;8	9;9;9;9;9;9;9;9;8;8;8	Calcium/calmodulin-dependent protein kinase type II alpha chain	CaMKII	>tr|A4V133|A4V133_DROME Calcium/calmodulin-dependent protein kinase II, isoform C OS=Drosophila melanogaster GN=CaMKII PE=1 SV=1;>tr|A4V134|A4V134_DROME Calcium/calmodulin-dependent protein kinase II, isoform E OS=Drosophila melanogaster GN=CaMKII PE=1 SV=	11	9	9	9	9	6	9	6	9	6	23.3	23.3	23.3	55.481	490	490;509;530;531;490;509;516;530;482;504;522	0	67.703	0.87138	0.95341	37.549	17	0	Median	0.77093	0.99644	45.722	11	0	Median	1.1229	0.87808	17.861	6	0	Median	23.3	17.3	754560000	437020000	317540000	413350000
A4V164;H5V8B9;Q9W0V1-2;Q9W0V1-1;Q9W0V1;A4V166;Q9W0V1-3	A4V164;H5V8B9;Q9W0V1-2;Q9W0V1-1;Q9W0V1;A4V166;Q9W0V1-3	5;5;5;5;5;4;4	5;5;5;5;5;4;4	5;5;5;5;5;4;4	3-phosphoinositide-dependent protein kinase 1	Pdk1	>tr|A4V164|A4V164_DROME Phosphoinositide-dependent kinase 1, isoform F OS=Drosophila melanogaster GN=Pdk1 PE=3 SV=1;>tr|H5V8B9|H5V8B9_DROME FI19402p1 OS=Drosophila melanogaster GN=Pdk1 PE=2 SV=1;>sp|Q9W0V1-2|PDPK1_DROME Isoform 2 of 3-phosphoinositide-depe	7	5	5	5	3	4	3	4	3	4	10.1	10.1	10.1	85.612	755	755;836;755;819;836;539;539	0	12.371	0.97527	1.0263	7.8345	4	0	Median	0.79399	1.0254	0.96063	3	1	Plateau	1.3208	0.98751	8.1018	3	1	Median	6.5	7.9	89988000	43545000	46443000	40760000
A4V1B2;Q9NB04	A4V1B2;Q9NB04	11;11	11;11	11;11	Patj homolog	Patj	>tr|A4V1B2|A4V1B2_DROME Patj, isoform B OS=Drosophila melanogaster GN=Patj PE=1 SV=1;>sp|Q9NB04|PATJ_DROME Patj homolog OS=Drosophila melanogaster GN=Patj PE=1 SV=2	2	11	11	11	9	8	9	8	9	8	20.2	20.2	20.2	92.851	871	871;871	0	54.82	1.0072	1.2397	32.931	18	0	Median	0.99384	1.4081	6.6639	10	0	Median	1.0376	0.73239	16.429	8	0	Median	15.6	15.4	495360000	248080000	247270000	194280000
Q6NN06;A4V1Q1;A4V1Q0;M9PF25;Q24207-2;Q24207	Q6NN06;A4V1Q1;A4V1Q0;M9PF25;Q24207-2;Q24207	2;2;2;2;2;2	2;2;2;2;2;2	2;2;2;2;2;2	Protein boule	bol	>tr|Q6NN06|Q6NN06_DROME Boule, isoform E OS=Drosophila melanogaster GN=bol PE=1 SV=1;>tr|A4V1Q1|A4V1Q1_DROME Boule, isoform C OS=Drosophila melanogaster GN=bol PE=1 SV=1;>tr|A4V1Q0|A4V1Q0_DROME Boule, isoform D OS=Drosophila melanogaster GN=bol PE=1 SV=1;>	6	2	2	2	2	1	2	1	2	1	42.1	42.1	42.1	9.8811	95	95;189;228;233;227;228	0	13.157	0.92383	1.0655	18.802	3	1	Plateau	0.8154	1.1083	5.5683	2	1	Median	NaN	NaN	NaN	1	0	Median	42.1	24.2	74468000	37339000	37130000	50806000
Q2PDY2;A4V1Y6;Q2PDY1;M9PFM7;Q08605-3;Q08605-4;Q08605;A4V1Y7;Q08605-2	Q2PDY2;A4V1Y6;Q2PDY1;M9PFM7;Q08605-3;Q08605-4;Q08605;A4V1Y7;Q08605-2	7;7;7;7;7;7;7;6;6	7;7;7;7;7;7;7;6;6	7;7;7;7;7;7;7;6;6	Transcription factor GAGA	Trl	>tr|Q2PDY2|Q2PDY2_DROME Trithorax-like, isoform I OS=Drosophila melanogaster GN=Trl PE=1 SV=1;>tr|A4V1Y6|A4V1Y6_DROME Trithorax-like, isoform F OS=Drosophila melanogaster GN=Trl PE=1 SV=1;>tr|Q2PDY1|Q2PDY1_DROME Trithorax-like, isoform J OS=Drosophila mela	9	7	7	7	6	5	6	5	6	5	17.6	17.6	17.6	60.446	567	567;582;608;623;538;566;581;519;519	0	68.975	1.3172	0.96874	14.878	7	0	Median	0.76839	1.0921	19.38	4	2	Median	1.3239	0.96874	12.59	5	0	Median	17.5	9.7	351690000	167600000	184090000	169030000
Q7JQ32;A4V243	Q7JQ32;A4V243	3;3	3;3	3;3	Guanylate cyclase	Gyc76C	>sp|Q7JQ32|GC76C_DROME Receptor-type guanylate cyclase Gyc76C OS=Drosophila melanogaster GN=Gyc76C PE=1 SV=1;>tr|A4V243|A4V243_DROME Uncharacterized protein, isoform A OS=Drosophila melanogaster GN=Gyc76C PE=4 SV=1	2	3	3	3	2	2	2	2	2	2	2.1	2.1	2.1	170.5	1525	1525;1525	0.00060643	3.0045	1.0812	1.0459	12.489	4	0	Median	0.83317	1.1382	14.419	2	0	Median	1.3436	0.99714	9.2107	2	0	Median	1.3	1.2	35119000	17328000	17791000	10614000
A4V2B8;P08181	A4V2B8;P08181	23;23	23;23	23;23	Casein kinase II subunit alpha	CkIIalpha	>tr|A4V2B8|A4V2B8_DROME Casein kinase IIalpha, isoform C OS=Drosophila melanogaster GN=CkIIalpha PE=1 SV=1;>sp|P08181|CSK2A_DROME Casein kinase II subunit alpha OS=Drosophila melanogaster GN=CkIIalpha PE=1 SV=2	2	23	23	23	20	21	20	21	20	21	75.3	75.3	75.3	39.959	336	336;336	0	323.31	0.85779	1.052	11.468	103	0	Median	0.79031	1.118	9.7329	65	0	Median	1.3031	0.94586	6.9292	38	0	Median	71.4	72.3	37413000000	18689000000	18725000000	22879000000
Q5LJP5;M9PGA6;Q5LJP6;A4V2C3	Q5LJP5;M9PGA6;Q5LJP6;A4V2C3	1;1;1;1	1;1;1;1	1;1;1;1		CG17698-RA	>tr|Q5LJP5|Q5LJP5_DROME RE68077p OS=Drosophila melanogaster GN=CG17698-RA PE=1 SV=1;>tr|M9PGA6|M9PGA6_DROME Uncharacterized protein, isoform E OS=Drosophila melanogaster GN=CG17698 PE=1 SV=1;>tr|Q5LJP6|Q5LJP6_DROME LD14939p OS=Drosophila melanogaster GN=CG	4	1	1	1	0	1	0	1	0	1	5.5	5.5	5.5	40.796	366	366;616;676;694	0	4.1983	NaN	NaN	NaN	1	1	Median	NaN	NaN	NaN	0	0	Median	NaN	NaN	NaN	1	1	Median	0	5.5	10414000	4593700	5820200	0
Q4ABH3;Q7KNC5;Q8MSQ5;Q8IPN9;B7Z0T3;A4V2F2;Q9VNA1;Q9VNA2;A0A0B4K699;A0A0B4K6S8;Q0KIB9;A0A0B4K620;B7Z0T6;A0A0B4KG49;Q8IPN6;Q7KTR7;Q8IPN7	Q4ABH3;Q7KNC5;Q8MSQ5;Q8IPN9;B7Z0T3;A4V2F2;Q9VNA1;Q9VNA2;A0A0B4K699;A0A0B4K6S8;Q0KIB9;A0A0B4K620;B7Z0T6	19;19;19;19;19;19;19;18;18;18;18;18;17;7;4;4;4	19;19;19;19;19;19;19;18;18;18;18;18;17;7;4;4;4	1;1;1;1;1;1;1;1;0;1;1;1;0;1;0;0;0		mtd	>tr|Q4ABH3|Q4ABH3_DROME Mustard, isoform M OS=Drosophila melanogaster GN=mtd PE=1 SV=1;>tr|Q7KNC5|Q7KNC5_DROME L82B OS=Drosophila melanogaster GN=mtd PE=1 SV=1;>tr|Q8MSQ5|Q8MSQ5_DROME Mustard, isoform G OS=Drosophila melanogaster GN=mtd PE=1 SV=1;>tr|Q8IPN	17	19	19	1	15	13	15	13	0	1	24.6	24.6	1.3	110.23	1012	1012;1025;1033;1055;1106;1246;1270;1127;1158;1180;1314;1344;789;686;192;210;213	0	252.97	0.70628	0.92304	16.914	24	0	Median	0.63708	0.88899	15.206	14	0	Median	1.2976	0.97767	16.075	10	0	Median	19.3	18.4	1813300000	798940000	1014300000	991650000
A4V2I0;Q7KSX2;P15364	A4V2I0;Q7KSX2;P15364	2;2;2	2;2;2	2;2;2	Protein amalgam	Ama	>tr|A4V2I0|A4V2I0_DROME Amalgam, isoform C OS=Drosophila melanogaster GN=Ama PE=1 SV=1;>tr|Q7KSX2|Q7KSX2_DROME Amalgam, isoform B OS=Drosophila melanogaster GN=Ama PE=1 SV=1;>sp|P15364|AMAL_DROME Protein amalgam OS=Drosophila melanogaster GN=Ama PE=2 SV=2	3	2	2	2	0	2	0	2	0	2	6	6	6	36.387	333	333;341;333	0.00060569	2.9867	0.81468	0.61307	8.4036	2	0	Median	NaN	NaN	NaN	0	0	Median	0.81468	0.61307	8.4036	2	0	Median	0	6	44902000	22320000	22582000	0
A4V2K7;P22058	A4V2K7;P22058	15;15	15;15	15;15	Chromosomal protein D1	D1	>tr|A4V2K7|A4V2K7_DROME D1 chromosomal protein, isoform C OS=Drosophila melanogaster GN=D1 PE=1 SV=1;>sp|P22058|CPD1_DROME Chromosomal protein D1 OS=Drosophila melanogaster GN=D1 PE=1 SV=3	2	15	15	15	14	14	14	14	14	14	40.6	40.6	40.6	37	355	355;355	0	323.31	1.0857	1.0484	15.257	46	0	Median	0.83168	1.1775	13.689	22	0	Median	1.2563	0.97168	11.209	24	0	Median	36.6	40.6	8891900000	4419100000	4472800000	5034800000
A4V2S3;O46036-2;O46036	A4V2S3;O46036-2;O46036	22;22;20	1;1;1	1;1;1	C-terminal-binding protein	CtBP	>tr|A4V2S3|A4V2S3_DROME C-terminal binding protein, isoform B OS=Drosophila melanogaster GN=CtBP PE=1 SV=1;>sp|O46036-2|CTBP_DROME Isoform A of C-terminal-binding protein OS=Drosophila melanogaster GN=CtBP;>sp|O46036|CTBP_DROME C-terminal-binding protein O	3	22	1	1	18	19	1	1	1	1	58.5	5.2	5.2	42.251	386	386;386;476	0	29.308	0.89889	0.90915	0.76488	2	0	Median	NaN	NaN	NaN	1	0	Median	NaN	NaN	NaN	1	0	Median	56.2	51.3	160180000	81742000	78442000	95395000
A4V303;P48605	A4V303;P48605	55;55	55;55	55;55	T-complex protein 1 subunit gamma	Cctgamma	>tr|A4V303|A4V303_DROME T-complex protein 1 subunit gamma OS=Drosophila melanogaster GN=Cctgamma PE=1 SV=1;>sp|P48605|TCPG_DROME T-complex protein 1 subunit gamma OS=Drosophila melanogaster GN=Cctgamma PE=2 SV=2	2	55	55	55	52	49	52	49	52	49	87.5	87.5	87.5	59.394	544	544;544	0	323.31	1.0264	0.98834	12.542	155	0	Median	0.68929	0.94995	10.085	75	0	Median	1.3572	1.0127	14.022	80	0	Median	82	85.5	62064000000	31470000000	30594000000	28881000000
A4V364;Q7KSA0;A0A0B4KGK8;A0A0B4KGF9;Q95TW4	A4V364;Q7KSA0;A0A0B4KGK8;A0A0B4KGF9;Q95TW4	30;30;27;27;26	1;1;1;1;1	1;1;1;1;1		Syp	>tr|A4V364|A4V364_DROME Syncrip, isoform F OS=Drosophila melanogaster GN=Syp PE=1 SV=1;>tr|Q7KSA0|Q7KSA0_DROME Syncrip, isoform B OS=Drosophila melanogaster GN=Syp PE=1 SV=1;>tr|A0A0B4KGK8|A0A0B4KGK8_DROME Syncrip, isoform R OS=Drosophila melanogaster GN=S	5	30	1	1	25	29	1	1	1	1	55	2.6	2.6	59.402	529	529;711;569;665;529	0	12.109	0.96738	0.98671	12.925	2	0	Median	NaN	NaN	NaN	1	0	Median	NaN	NaN	NaN	1	0	Median	50.9	55	116880000	60114000	56770000	45234000
A4V383;P91929	A4V383;P91929	15;15	15;15	15;15	NADH dehydrogenase [ubiquinone] 1 alpha subcomplex subunit 10, mitochondrial	ND42	>tr|A4V383|A4V383_DROME NADH dehydrogenase (Ubiquinone) 42 kDa subunit, isoform B OS=Drosophila melanogaster GN=ND-42 PE=1 SV=1;>sp|P91929|NDUAA_DROME NADH dehydrogenase [ubiquinone] 1 alpha subcomplex subunit 10, mitochondrial OS=Drosophila melanogaster G	2	15	15	15	15	13	15	13	15	13	41	41	41	46.897	407	407;407	0	102.85	0.86158	0.98509	13.465	23	0	Median	0.71389	0.99164	9.1806	11	0	Median	1.2364	0.95455	16.905	12	0	Median	41	34.9	2686400000	1419800000	1266600000	1695000000
A4V391;P12613	A4V391;P12613	41;41	41;41	41;41	T-complex protein 1 subunit alpha	T-cp1	>tr|A4V391|A4V391_DROME Tcp1-like, isoform B OS=Drosophila melanogaster GN=T-cp1 PE=1 SV=1;>sp|P12613|TCPA_DROME T-complex protein 1 subunit alpha OS=Drosophila melanogaster GN=T-cp1 PE=2 SV=2	2	41	41	41	40	37	40	37	40	37	74	74	74	59.556	557	557;557	0	323.31	0.9556	0.97609	8.419	141	0	Median	0.74731	1.0111	8.1896	70	0	Median	1.2262	0.94219	6.4678	71	0	Median	69.1	70.4	65833000000	33383000000	32451000000	30557000000
A4V392;Q9VCY8-2;Q9VCY8	A4V392;Q9VCY8-2;Q9VCY8	3;3;3	3;3;3	3;3;3	Adiponectin receptor protein	AdipoR	>tr|A4V392|A4V392_DROME Adiponectin receptor, isoform C OS=Drosophila melanogaster GN=AdipoR PE=1 SV=1;>sp|Q9VCY8-2|ADRL_DROME Isoform 2 of Adiponectin receptor protein OS=Drosophila melanogaster GN=AdipoR;>sp|Q9VCY8|ADRL_DROME Adiponectin receptor protein	3	3	3	3	2	3	2	3	2	3	10.4	10.4	10.4	49.757	444	444;362;444	0	45.823	1.4237	1.2248	25.004	5	0	Median	0.92667	1.3451	24.932	3	1	Median	1.5952	1.1398	8.6459	3	0	Median	8.1	10.4	239060000	107860000	131200000	106560000
A4V3G8;Q7KRY6	A4V3G8;Q7KRY6	20;20	20;20	20;20	Nucleosomal histone kinase 1	ball	>tr|A4V3G8|A4V3G8_DROME Ballchen, isoform B OS=Drosophila melanogaster GN=ball PE=1 SV=1;>sp|Q7KRY6|NHK1_DROME Nucleosomal histone kinase 1 OS=Drosophila melanogaster GN=ball PE=1 SV=1	2	20	20	20	16	13	16	13	16	13	37.9	37.9	37.9	65.993	599	599;599	0	65.191	1.0016	1.0087	19.673	28	0	Median	0.85452	1.1617	18.181	14	0	Median	1.1458	0.83884	15.633	14	0	Median	34.1	20.5	1738300000	908110000	830170000	806340000
A4V3G9;A4V3H1;Q02926-2;Q02926;Q59DT6	A4V3G9;A4V3H1;Q02926-2;Q02926;Q59DT6	13;13;13;13;12	13;13;13;13;12	13;13;13;13;12	Ribonucleoprotein RB97D	Rb97D	>tr|A4V3G9|A4V3G9_DROME Ribonuclear protein at 97D, isoform C OS=Drosophila melanogaster GN=Rb97D PE=1 SV=1;>tr|A4V3H1|A4V3H1_DROME Ribonuclear protein at 97D, isoform F OS=Drosophila melanogaster GN=Rb97D PE=1 SV=1;>sp|Q02926-2|RB97D_DROME Isoform A of Ri	5	13	13	13	9	11	9	11	9	11	33.3	33.3	33.3	50.844	465	465;471;465;471;434	0	48.289	1.0574	1.0093	10.957	29	0	Median	0.68586	0.9836	9.0302	14	0	Median	1.337	1.0574	11.399	15	0	Median	25.8	24.7	2698000000	1349200000	1348800000	2118600000
A4V3J6;P07909-4	A4V3J6;P07909-4	23;23	1;1	1;1	Heterogeneous nuclear ribonucleoprotein A1	Hrb98DE	>tr|A4V3J6|A4V3J6_DROME Heterogeneous nuclear ribonucleoprotein at 98DE, isoform F OS=Drosophila melanogaster GN=Hrb98DE PE=1 SV=1;>sp|P07909-4|ROA1_DROME Isoform D of Heterogeneous nuclear ribonucleoprotein A1 OS=Drosophila melanogaster GN=Hrb98DE	2	23	1	1	20	20	1	0	1	0	55.7	7.2	7.2	38.55	361	361;361	0	5.7472	NaN	NaN	NaN	1	1	Median	NaN	NaN	NaN	1	1	Median	NaN	NaN	NaN	0	0	Median	49.3	48.5	32252000	20936000	11316000	32252000
B7Z0R6;A4V3J9;P49762-3;P49762-2;Q0KI03;A0A0B4K7Z3;Q8IML9;A8JRF7;A0A0B4K6R9;Q86B72;A0A0C4DHG9;Q86B73;P49762	B7Z0R6;A4V3J9;P49762-3;P49762-2;Q0KI03;A0A0B4K7Z3;Q8IML9;A8JRF7;A0A0B4K6R9;Q86B72;A0A0C4DHG9;Q86B73;P49762	12;12;12;12;11;11;11;10;10;10;10;10;10	12;12;12;12;11;11;11;10;10;10;10;10;10	12;12;12;12;11;11;11;10;10;10;10;10;10	Serine/threonine-protein kinase Doa	Doa	>tr|B7Z0R6|B7Z0R6_DROME Darkener of apricot, isoform V OS=Drosophila melanogaster GN=Doa PE=1 SV=1;>tr|A4V3J9|A4V3J9_DROME Darkener of apricot, isoform N OS=Drosophila melanogaster GN=Doa PE=1 SV=1;>sp|P49762-3|DOA_DROME Isoform B of Serine/threonine-prote	13	12	12	12	9	10	9	10	9	10	30.9	30.9	30.9	60.209	511	511;580;511;580;580;975;983;398;889;1229;1535;2045;832	0	74.423	0.95732	1.0976	18.217	22	0	Median	0.82165	1.1433	8.2378	11	0	Median	1.3459	0.98171	19.878	11	0	Median	27	24.7	1785300000	885930000	899340000	973600000
A4V3L3;Q7KRW1-2;Q7KRW1	A4V3L3;Q7KRW1-2;Q7KRW1	9;9;9	9;9;9	9;9;9	Protein TRC8 homolog	Trc8	>tr|A4V3L3|A4V3L3_DROME TRC8 ortholog, isoform B OS=Drosophila melanogaster GN=Trc8 PE=1 SV=1;>sp|Q7KRW1-2|TRC8_DROME Isoform A of Protein TRC8 homolog OS=Drosophila melanogaster GN=Trc8;>sp|Q7KRW1|TRC8_DROME Protein TRC8 homolog OS=Drosophila melanogaster	3	9	9	9	7	6	7	6	7	6	18.4	18.4	18.4	88.748	804	804;804;809	0	60.501	0.99166	0.83515	33.827	16	0	Median	1.0254	1.3602	13.549	6	0	Median	0.98051	0.76637	10.928	10	0	Median	13.3	11.8	333110000	170090000	163020000	100620000
A4V3L8;Q9VAF0	A4V3L8;Q9VAF0	5;5	5;5	5;5	Zinc transporter ZIP13 homolog	Zip99C	>tr|A4V3L8|A4V3L8_DROME Zinc/iron regulated transporter-related protein 99C, isoform D OS=Drosophila melanogaster GN=Zip99C PE=1 SV=1;>sp|Q9VAF0|S39AD_DROME Zinc transporter ZIP13 homolog OS=Drosophila melanogaster GN=Zip99C PE=2 SV=1	2	5	5	5	5	4	5	4	5	4	25.4	25.4	25.4	38.869	355	355;355	0	144.07	0.59891	0.85708	37.626	17	0	Median	0.48203	0.70397	12.486	9	0	Median	1.8815	1.3242	18.288	8	0	Median	25.4	22.5	5122900000	2793200000	2329600000	3096300000
A4V3N7;Q9VA70	A4V3N7;Q9VA70	10;10	10;10	10;10	Neutral ceramidase	CDase	>tr|A4V3N7|A4V3N7_DROME Ceramidase, isoform B OS=Drosophila melanogaster GN=CDase PE=1 SV=1;>sp|Q9VA70|NCASE_DROME Neutral ceramidase OS=Drosophila melanogaster GN=CDase PE=1 SV=1	2	10	10	10	5	9	5	9	5	9	19.7	19.7	19.7	78.231	704	704;704	0	45.814	0.96829	0.9141	15.178	12	0	Median	0.73955	1.0446	10.904	5	0	Median	1.1859	0.89594	14.207	7	0	Median	9.8	18.2	552040000	282430000	269610000	207080000
A4V3Q6;P05303	A4V3Q6;P05303	31;31	1;1	1;1	Elongation factor 1-alpha;Elongation factor 1-alpha 2	Ef1alpha100E	>tr|A4V3Q6|A4V3Q6_DROME Elongation factor 1-alpha OS=Drosophila melanogaster GN=Ef1alpha100E PE=1 SV=1;>sp|P05303|EF1A2_DROME Elongation factor 1-alpha 2 OS=Drosophila melanogaster GN=Ef1alpha100E PE=2 SV=2	2	31	1	1	30	30	1	1	1	1	48.3	2.4	2.4	50.662	462	462;462	0	5.6257	1.2764	0.96456	20.159	8	0	Median	0.66784	0.94658	29.4	4	0	Median	1.3241	0.97053	3.3436	4	0	Median	47.2	48.3	2861900000	1431300000	1430600000	1147100000
A4V3W0;O01346	A4V3W0;O01346	1;1	1;1	1;1	Beta-1,4-mannosyltransferase egh	egh	>tr|A4V3W0|A4V3W0_DROME Egghead, isoform C OS=Drosophila melanogaster GN=egh PE=1 SV=1;>sp|O01346|EGH_DROME Beta-1,4-mannosyltransferase egh OS=Drosophila melanogaster GN=egh PE=2 SV=1	2	1	1	1	1	0	1	0	1	0	2.6	2.6	2.6	51.983	457	457;457	0.0044582	1.6837	NaN	NaN	NaN	0	0	Median	NaN	NaN	NaN	0	0	Median	NaN	NaN	NaN	0	0	Median	2.6	0	0	0	0	0
A4V3W2;A4V3W1;P18431;P18431-3;Q0KHW6;P18431-4;A8JUV9;Q7KVY5;C0PUX5	A4V3W2;A4V3W1;P18431;P18431-3;Q0KHW6;P18431-4;A8JUV9;Q7KVY5;C0PUX5	25;25;25;25;22;22;19;17;17	25;25;25;25;22;22;19;17;17	3;3;3;3;0;0;0;0;0	Protein kinase shaggy	sgg	>tr|A4V3W2|A4V3W2_DROME Shaggy, isoform C OS=Drosophila melanogaster GN=sgg PE=1 SV=1;>tr|A4V3W1|A4V3W1_DROME Shaggy, isoform J OS=Drosophila melanogaster GN=sgg PE=1 SV=1;>sp|P18431|SGG_DROME Protein kinase shaggy OS=Drosophila melanogaster GN=sgg PE=1 SV	9	25	25	3	22	21	22	21	3	1	45.1	45.1	3.9	53.871	514	514;575;514;575;597;496;772;416;441	0	274.15	1.0091	1.0918	9.1964	41	0	Median	0.84346	1.1457	9.4509	21	0	Median	1.3975	1.0523	6.9009	20	0	Median	44.7	43	5745400000	2766600000	2978700000	2698600000
A4V3W8;Q9U1M2	A4V3W8;Q9U1M2	5;5	5;5	5;5	Transmembrane protein 120 homolog	CG32795	>tr|A4V3W8|A4V3W8_DROME Uncharacterized protein, isoform C OS=Drosophila melanogaster GN=CG32795 PE=1 SV=1;>sp|Q9U1M2|TM120_DROME Transmembrane protein 120 homolog OS=Drosophila melanogaster GN=CG32795 PE=1 SV=1	2	5	5	5	1	5	1	5	1	5	15.2	15.2	15.2	45.486	387	387;387	0	19.339	1.0931	0.87897	8.0744	5	0	Median	NaN	NaN	NaN	1	0	Median	1.0992	0.87164	7.1044	4	0	Median	6.2	15.2	40366000	20858000	19509000	6023900
A4V402;P49071	A4V402;P49071	27;27	27;27	27;27	MAP kinase-activated protein kinase 2	MAPk-Ak2	>tr|A4V402|A4V402_DROME LD26767p OS=Drosophila melanogaster GN=MAPk-Ak2 PE=1 SV=1;>sp|P49071|MAPK2_DROME MAP kinase-activated protein kinase 2 OS=Drosophila melanogaster GN=MAPk-Ak2 PE=2 SV=1	2	27	27	27	22	22	22	22	22	22	65.2	65.2	65.2	41.401	359	359;359	0	323.31	1.0441	1.0198	12.384	54	0	Median	0.79457	1.0889	11.686	28	0	Median	1.2955	0.95961	9.8228	26	0	Median	60.7	59.3	10180000000	5296400000	4883500000	7011100000
A4V408;Q9W429	A4V408;Q9W429	2;2	2;2	2;2	UDP-xylose and UDP-N-acetylglucosamine transporter	Efr	>tr|A4V408|A4V408_DROME ER GDP-fucose transporter, isoform B OS=Drosophila melanogaster GN=Efr PE=4 SV=1;>sp|Q9W429|S35B4_DROME UDP-xylose and UDP-N-acetylglucosamine transporter OS=Drosophila melanogaster GN=Efr PE=2 SV=1	2	2	2	2	2	2	2	2	2	2	3.1	3.1	3.1	39.494	352	352;352	0	4.8415	0.56567	0.74196	30.18	6	0	Median	0.52653	0.69708	8.2286	4	0	Median	1.52	1.2133	13.251	3	1	Median	3.1	3.1	101610000	55797000	45809000	55252000
A4V448;Q9W3K5	A4V448;Q9W3K5	31;31	31;31	31;31	Glutamate--cysteine ligase	Gclc	>tr|A4V448|A4V448_DROME Glutamate-cysteine ligase catalytic subunit, isoform B OS=Drosophila melanogaster GN=Gclc PE=1 SV=1;>sp|Q9W3K5|GSH1_DROME Glutamate--cysteine ligase OS=Drosophila melanogaster GN=Gclc PE=2 SV=1	2	31	31	31	26	27	26	27	26	27	47.4	47.4	47.4	80.745	717	717;717	0	264.53	0.86872	1.0557	10.223	67	0	Median	0.75185	0.99593	6.7806	35	0	Median	1.4802	1.1228	11.044	32	0	Median	44.4	44.5	7368700000	3519700000	3849000000	3386000000
A4V449;Q94511	A4V449;Q94511	31;31	31;31	31;31	NADH-ubiquinone oxidoreductase 75 kDa subunit, mitochondrial	ND75	>tr|A4V449|A4V449_DROME NADH dehydrogenase (Ubiquinone) 75 kDa subunit, isoform B OS=Drosophila melanogaster GN=ND-75 PE=1 SV=1;>sp|Q94511|NDUS1_DROME NADH-ubiquinone oxidoreductase 75 kDa subunit, mitochondrial OS=Drosophila melanogaster GN=ND-75 PE=2 SV=	2	31	31	31	27	27	27	27	27	27	50.2	50.2	50.2	78.629	731	731;731	0	315.13	1.0235	0.99325	10.392	58	0	Median	0.74943	1.0172	11.28	29	0	Median	1.2931	0.96256	9.2548	29	0	Median	48.8	47.6	6206500000	3100300000	3106200000	2840000000
A4V488;Q07152	A4V488;Q07152	21;21	21;21	21;21	Inosine-5-monophosphate dehydrogenase	ras	>tr|A4V488|A4V488_DROME Inosine-5-monophosphate dehydrogenase OS=Drosophila melanogaster GN=ras PE=1 SV=1;>sp|Q07152|IMDH_DROME Inosine-5-monophosphate dehydrogenase OS=Drosophila melanogaster GN=ras PE=1 SV=1	2	21	21	21	17	21	17	21	17	21	45.1	45.1	45.1	57.829	537	537;537	0	215.13	1.0551	1.0138	15.777	50	0	Median	0.80054	1.1241	13.052	24	0	Median	1.2608	0.94816	12.69	26	0	Median	36.3	45.1	4577200000	2176800000	2400400000	1749100000
A4V4A1;Q960Z0	A4V4A1;Q960Z0	38;38	38;38	38;38	Kinesin-like protein Klp10A	Klp10A	>tr|A4V4A1|A4V4A1_DROME Kinesin-like protein OS=Drosophila melanogaster GN=Klp10A PE=1 SV=1;>sp|Q960Z0|KI10A_DROME Kinesin-like protein Klp10A OS=Drosophila melanogaster GN=Klp10A PE=1 SV=1	2	38	38	38	33	34	33	34	33	34	50.8	50.8	50.8	88.671	805	805;805	0	323.31	1.0353	0.97175	19.81	109	0	Median	0.74087	1.0169	24.467	52	0	Median	1.293	0.96468	14.491	57	0	Median	47.6	48	8970500000	4422900000	4547600000	3544100000
A4V4A5;Q9VZ23	A4V4A5;Q9VZ23	23;23	23;23	23;23	GTP-binding nuclear protein Ran	Ran;ran	>tr|A4V4A5|A4V4A5_DROME GTP-binding nuclear protein OS=Drosophila melanogaster GN=Ran PE=1 SV=1;>sp|Q9VZ23|RAN_DROME GTP-binding nuclear protein Ran OS=Drosophila melanogaster GN=Ran PE=1 SV=1	2	23	23	23	22	23	22	23	22	23	75.9	75.9	75.9	24.708	216	216;216	0	314.52	1.1835	1.0139	10.794	145	0	Median	0.74018	1.0093	11.288	73	0	Median	1.3894	1.0165	9.9708	72	0	Median	75.9	75.9	63889000000	32730000000	31159000000	37108000000
A4V4F2;M9PJN2;O61492-2;M9PHT0;F2FB46;M9PHL7;O61492-3;O61492;E1JJL2;C9QP31;O61492-4	A4V4F2;M9PJN2;O61492-2;M9PHT0;F2FB46;M9PHL7;O61492-3;O61492;E1JJL2;C9QP31;O61492-4	39;39;39;37;37;37;37;37;33;31;31	39;39;39;37;37;37;37;37;33;31;31	39;39;39;37;37;37;37;37;33;31;31	Flotillin-2	Flo2;Flo-2	>tr|A4V4F2|A4V4F2_DROME Flotillin 2, isoform F OS=Drosophila melanogaster GN=Flo2 PE=1 SV=1;>tr|M9PJN2|M9PJN2_DROME Flotillin 2, isoform L OS=Drosophila melanogaster GN=Flo2 PE=1 SV=1;>sp|O61492-2|FLOT2_DROME Isoform B of Flotillin-2 OS=Drosophila melanoga	11	39	39	39	35	36	35	36	35	36	71.3	71.3	71.3	46.602	425	425;440;425;435;438;448;401;438;340;281;281	0	303.77	0.86509	0.9321	15.444	82	0	Median	0.72771	1.0262	14.853	44	0	Median	1.1641	0.87814	9.6973	38	0	Median	71.3	71.3	15872000000	8246300000	7626000000	8649900000
A4V4I0;P26308	A4V4I0;P26308	13;13	13;13	13;13	Guanine nucleotide-binding protein subunit beta-1	Gbeta13F	>tr|A4V4I0|A4V4I0_DROME G protein beta-subunit 13F, isoform B OS=Drosophila melanogaster GN=Gbeta13F PE=1 SV=1;>sp|P26308|GBB1_DROME Guanine nucleotide-binding protein subunit beta-1 OS=Drosophila melanogaster GN=Gbeta13F PE=1 SV=1	2	13	13	13	13	12	13	12	13	12	48.5	48.5	48.5	37.133	340	340;340	0	106.05	0.83107	1.0669	7.2675	23	0	Median	0.78513	1.0792	7.5337	15	0	Median	1.4387	1.03	6.0591	8	0	Median	48.5	48.5	12329000000	6124100000	6205200000	7532200000
A4V4Q7;Q94981	A4V4Q7;Q94981	6;6	6;6	6;6	Protein ariadne-1	ari-1	>tr|A4V4Q7|A4V4Q7_DROME Ariadne 1, isoform C OS=Drosophila melanogaster GN=ari-1 PE=1 SV=1;>sp|Q94981|ARI1_DROME Protein ariadne-1 OS=Drosophila melanogaster GN=ari-1 PE=1 SV=2	2	6	6	6	5	4	5	4	5	4	13.3	13.3	13.3	58.932	503	503;503	0	26.191	1.2413	0.98658	4.4209	6	0	Median	0.941	1.3028	18.388	5	3	Median	1.3342	1.0128	4.5886	4	0	Median	11.1	9.7	372030000	168880000	203150000	189480000
A4V4S5;Q9Y1I2;M9PF72	A4V4S5;Q9Y1I2;M9PF72	19;19;18	19;19;18	19;19;18	Vacuolar protein sorting-associated protein 33A	car	>tr|A4V4S5|A4V4S5_DROME Carnation, isoform B OS=Drosophila melanogaster GN=car PE=1 SV=1;>sp|Q9Y1I2|VP33A_DROME Vacuolar protein sorting-associated protein 33A OS=Drosophila melanogaster GN=car PE=1 SV=1;>tr|M9PF72|M9PF72_DROME Carnation, isoform C OS=Dros	3	19	19	19	16	15	16	15	16	15	42.1	42.1	42.1	68.765	617	617;617;639	0	131.57	0.74853	0.97773	12.127	29	0	Median	0.68114	0.94139	11.951	16	0	Median	1.3443	1.0112	12.126	13	0	Median	36.8	35.2	1538300000	762180000	776110000	758160000
E8NH77;X2JLF7;A4V4T4;Q24246-4;Q24246-3;Q24246-10;Q24246-2;Q24246-9;Q24246-8;Q24246-6;Q24246-5;Q24246-7;Q24246-12;Q24246;X2JCQ7;Q7KWG3;Q9W5W4;Q8IRZ3;T2FGB0;M9NE47;X2JCR4	E8NH77;X2JLF7;A4V4T4;Q24246-4;Q24246-3;Q24246-10;Q24246-2;Q24246-9;Q24246-8;Q24246-6;Q24246-5;Q24246-7;Q24246-12;Q24246;X2JCQ7;Q7KWG3;Q9W5W4;Q8IRZ3;T2FGB0	16;16;16;16;16;16;16;16;16;16;16;16;16;16;11;11;9;8;8;6;6	16;16;16;16;16;16;16;16;16;16;16;16;16;16;11;11;9;8;8;6;6	16;16;16;16;16;16;16;16;16;16;16;16;16;16;11;11;9;8;8;6;6	Cytoplasmic dynein 1 intermediate chain	sw-RA;sw;Sdic2;Sdic1;Sdic3	>tr|E8NH77|E8NH77_DROME SD15168p OS=Drosophila melanogaster GN=sw PE=1 SV=1;>tr|X2JLF7|X2JLF7_DROME Short wing, isoform O OS=Drosophila melanogaster GN=sw PE=1 SV=1;>tr|A4V4T4|A4V4T4_DROME SD27396p OS=Drosophila melanogaster GN=sw PE=1 SV=1;>sp|Q24246-4|DY	21	16	16	16	15	15	15	15	15	15	26.8	26.8	26.8	70.249	634	634;643;643;626;627;627;634;635;636;642;643;650;653;663;535;543;517;533;544;480;487	0	75.345	0.85109	0.844	11.354	35	0	Median	0.67353	0.92018	9.8422	18	0	Median	1.0567	0.79829	6.1708	17	0	Median	25.7	26.8	4101300000	2155800000	1945500000	1831700000
A4V4U5;M9NHG9;Q04499-2;Q04499-5;Q04499-4	A4V4U5;M9NHG9;Q04499-2;Q04499-5;Q04499-4	50;50;50;50;29	50;50;50;50;29	3;3;3;3;0	Proline dehydrogenase 1, mitochondrial	slgA	>tr|A4V4U5|A4V4U5_DROME Sluggish A, isoform F OS=Drosophila melanogaster GN=slgA PE=1 SV=1;>tr|M9NHG9|M9NHG9_DROME Sluggish A, isoform N OS=Drosophila melanogaster GN=slgA PE=1 SV=1;>sp|Q04499-2|PROD_DROME Isoform A of Proline dehydrogenase 1, mitochondria	5	50	50	3	42	40	42	40	3	1	60.4	60.4	4.3	75.951	669	669;681;669;681;356	0	323.31	0.96258	0.9647	14.275	106	0	Median	0.67221	0.94613	12.519	54	0	Median	1.3327	1.0089	14.999	52	0	Median	54.6	52.3	11121000000	5541000000	5580200000	5575200000
Q9TW12;Q8MRC7;Q9W5S7;Q9U4F5;A4V4V2;Q9TW27	Q9TW12;Q8MRC7;Q9W5S7;Q9U4F5;A4V4V2;Q9TW27	2;2;2;2;2;2	2;2;2;2;2;2	2;2;2;2;2;2		DIP1	>tr|Q9TW12|Q9TW12_DROME DISCO interacting protein 1, isoform H OS=Drosophila melanogaster GN=DIP1 PE=1 SV=1;>tr|Q8MRC7|Q8MRC7_DROME DISCO interacting protein 1, isoform E OS=Drosophila melanogaster GN=DIP1 PE=1 SV=1;>tr|Q9W5S7|Q9W5S7_DROME DISCO interactin	6	2	2	2	1	1	1	1	1	1	6.1	6.1	6.1	34.031	309	309;378;394;395;409;410	0.0064713	1.2907	1.1003	1.1494	6.8912	2	2	Median	NaN	NaN	NaN	1	1	Median	NaN	NaN	NaN	1	1	Median	2.9	3.2	69845000	32570000	37274000	16950000
A8DY55	A8DY55	1	1	1			>tr|A8DY55|A8DY55_DROME MIP23840p OS=Drosophila melanogaster GN=CG34216-RA PE=2 SV=2	1	1	1	1	1	0	1	0	1	0	3.9	3.9	3.9	37.99	336	336	1	-2	NaN	NaN	NaN	1	1	Median	NaN	NaN	NaN	1	1	Median	NaN	NaN	NaN	0	0	Median	3.9	0	19903000	18751000	1152700	19903000
A8DY81;E2QCN4;A8DY80;A0A0B4LEZ3;A8DY82;REV__Q9VYI7	A8DY81;E2QCN4;A8DY80;A0A0B4LEZ3;A8DY82	102;101;101;99;96;1	102;101;101;99;96;1	102;101;101;99;96;1		Not1	>tr|A8DY81|A8DY81_DROME Not1, isoform C OS=Drosophila melanogaster GN=Not1 PE=1 SV=1;>tr|E2QCN4|E2QCN4_DROME Not1, isoform F OS=Drosophila melanogaster GN=Not1 PE=1 SV=1;>tr|A8DY80|A8DY80_DROME Not1, isoform D OS=Drosophila melanogaster GN=Not1 PE=1 SV=1;>	6	102	102	102	81	86	81	86	81	86	45.9	45.9	45.9	281.14	2505	2505;2492;2503;2511;2220;346	0	323.31	1.1749	1.0116	15.708	162	0	Median	0.76283	1.0472	19.602	71	0	Median	1.3169	0.98811	11.328	91	0	Median	39.4	39.6	10315000000	4961900000	5352800000	3924900000
Q8T008;A8DY95	Q8T008;A8DY95	27;27	27;27	1;1			>tr|Q8T008|Q8T008_DROME LD42374p OS=Drosophila melanogaster GN=CG11883 PE=1 SV=1;>tr|A8DY95|A8DY95_DROME Uncharacterized protein, isoform C OS=Drosophila melanogaster GN=CG11883 PE=1 SV=1	2	27	27	1	23	25	23	25	1	1	46.1	46.1	2.1	78.519	713	713;792	0	323.31	1.057	1.0685	23.822	48	0	Median	0.63339	0.85973	21.265	25	0	Median	1.5876	1.2437	11.375	23	0	Median	42.8	44.9	5106100000	2495800000	2610300000	2452000000
A8DYB0	A8DYB0	231	231	231			>tr|A8DYB0|A8DYB0_DROME Uncharacterized protein OS=Drosophila melanogaster GN=CG13185 PE=1 SV=2	1	231	231	231	165	217	165	217	165	217	42.5	42.5	42.5	631.32	5526	5526	0	323.31	1.5006	1.1717	15.087	370	0	Median	0.77197	1.035	11.278	149	0	Median	1.631	1.2297	12.957	221	0	Median	33.9	40.6	11434000000	4932600000	6501100000	3077500000
Q7K556-2;Q7K556;A8DYI2	Q7K556-2;Q7K556;A8DYI2	8;8;8	8;8;8	8;8;8		CG5544	>sp|Q7K556-2|TTD14_DROME Isoform B of TRPL translocation defect protein 14 OS=Drosophila melanogaster GN=Ttd14;>sp|Q7K556|TTD14_DROME TRPL translocation defect protein 14 OS=Drosophila melanogaster GN=Ttd14 PE=1 SV=1;>tr|A8DYI2|A8DYI2_DROME Uncharacterized	3	8	8	8	8	6	8	6	8	6	17.4	17.4	17.4	53.516	471	471;475;515	0	69.807	1.0258	1.1094	39.355	12	0	Median	1.0444	1.4578	28.392	7	0	Median	0.90829	0.71447	18.75	5	0	Median	17.4	16.8	567130000	284500000	282630000	369900000
A8DYI6;Q0E924;A8DYI7	A8DYI6;Q0E924;A8DYI7	28;24;24	28;24;24	28;24;24		Phb2	>tr|A8DYI6|A8DYI6_DROME Prohibitin 2, isoform E OS=Drosophila melanogaster GN=Phb2 PE=1 SV=1;>tr|Q0E924|Q0E924_DROME LD46344p OS=Drosophila melanogaster GN=Phb2 PE=1 SV=2;>tr|A8DYI7|A8DYI7_DROME Prohibitin 2, isoform D OS=Drosophila melanogaster GN=Phb2 PE	3	28	28	28	24	26	24	26	24	26	82.8	82.8	82.8	37.28	338	338;299;303	0	239.9	1.1269	1.2924	11.745	140	0	Median	0.92507	1.2895	12.353	72	0	Median	1.7658	1.2934	11.092	68	0	Median	77.5	82.5	50814000000	23131000000	27683000000	26925000000
A8DYJ2;Q02645-4;Q02645;Q02645-3	A8DYJ2;Q02645-4;Q02645;Q02645-3	52;51;51;35	1;0;0;0	1;0;0;0	Protein hu-li tai shao	hts	>tr|A8DYJ2|A8DYJ2_DROME Hu li tai shao, isoform P OS=Drosophila melanogaster GN=hts PE=1 SV=2;>sp|Q02645-4|HTS_DROME Isoform D of Protein hu-li tai shao OS=Drosophila melanogaster GN=hts;>sp|Q02645|HTS_DROME Protein hu-li tai shao OS=Drosophila melanogaste	4	52	1	1	47	49	0	1	0	1	28.5	0.9	0.9	205.2	1833	1833;668;1156;495	1	-2	NaN	NaN	NaN	1	1	Median	NaN	NaN	NaN	0	0	Median	NaN	NaN	NaN	1	1	Median	26.5	28.5	89653000	6564300	83089000	0
Q9W2K4;A8DYK5;A0A0B4LH25;A2VEJ9	Q9W2K4;A8DYK5;A0A0B4LH25	21;21;20;10	21;21;20;10	21;21;20;10			>tr|Q9W2K4|Q9W2K4_DROME CG4266, isoform A OS=Drosophila melanogaster GN=CG4266 PE=1 SV=2;>tr|A8DYK5|A8DYK5_DROME CG4266, isoform B OS=Drosophila melanogaster GN=CG4266 PE=1 SV=1;>tr|A0A0B4LH25|A0A0B4LH25_DROME CG4266, isoform D OS=Drosophila melanogaster G	4	21	21	21	17	16	17	16	17	16	25.4	25.4	25.4	130.43	1215	1215;1306;1212;412	0	323.31	0.96713	0.97291	14.398	30	0	Median	0.73797	1.0362	11.119	15	0	Median	1.1746	0.87607	9.7911	15	0	Median	21.3	19.8	1410600000	712910000	697640000	619880000
Q8SX98;E1JGR9;Q0E8Y8;Q7KVL6;E1JGR7;A8DYL3;A0A0B4LH48	Q8SX98;E1JGR9;Q0E8Y8;Q7KVL6;E1JGR7;A8DYL3;A0A0B4LH48	12;12;12;12;12;12;11	12;12;12;12;12;12;11	12;12;12;12;12;12;11		Vrp1	>tr|Q8SX98|Q8SX98_DROME GH25793p OS=Drosophila melanogaster GN=Vrp1 PE=1 SV=1;>tr|E1JGR9|E1JGR9_DROME Verprolin 1, isoform H OS=Drosophila melanogaster GN=Vrp1 PE=1 SV=1;>tr|Q0E8Y8|Q0E8Y8_DROME Verprolin 1, isoform A OS=Drosophila melanogaster GN=Vrp1 PE=1	7	12	12	12	11	10	11	10	11	10	28.2	28.2	28.2	71.214	708	708;718;751;761;809;852;767	0	189.05	0.91165	0.91598	35.629	16	0	Median	0.95643	1.2339	13.116	8	0	Median	0.89704	0.68774	16.858	8	0	Median	26.4	25	1216900000	636850000	580090000	561000000
A8DYT6	A8DYT6	7	7	7			>tr|A8DYT6|A8DYT6_DROME Uncharacterized protein OS=Drosophila melanogaster GN=CG15387 PE=4 SV=1	1	7	7	7	1	7	1	7	1	7	59.5	59.5	59.5	13.289	116	116	0	11.837	1.0123	0.76691	23.503	4	0	Median	NaN	NaN	NaN	1	0	Median	1.054	0.73725	7.1709	3	0	Median	10.3	59.5	166950000	85875000	81073000	44910000
A8DYU2;A8DYU1;A8DYU3;R9PY62;R9PY34	A8DYU2;A8DYU1;A8DYU3;R9PY62;R9PY34	2;2;2;2;1	2;2;2;2;1	2;2;2;2;1			>tr|A8DYU2|A8DYU2_DROME Uncharacterized protein, isoform A OS=Drosophila melanogaster GN=CG34394 PE=4 SV=1;>tr|A8DYU1|A8DYU1_DROME Uncharacterized protein, isoform D OS=Drosophila melanogaster GN=CG34394 PE=4 SV=1;>tr|A8DYU3|A8DYU3_DROME Uncharacterized pr	5	2	2	2	1	1	1	1	1	1	3.3	3.3	3.3	123.76	1138	1138;1212;1239;1249;1206	0.0081163	1.1126	0.93005	0.92106	52.032	2	0	Median	NaN	NaN	NaN	1	0	Median	NaN	NaN	NaN	1	0	Median	1.8	1.5	6297300	3257700	3039600	2164900
Q9VMS2;M9NES4;A8DYV5	Q9VMS2;M9NES4;A8DYV5	6;6;6	6;6;6	6;6;6		Ncoa6	>tr|Q9VMS2|Q9VMS2_DROME Nuclear receptor coactivator 6, isoform C OS=Drosophila melanogaster GN=Ncoa6 PE=1 SV=4;>tr|M9NES4|M9NES4_DROME Nuclear receptor coactivator 6, isoform D OS=Drosophila melanogaster GN=Ncoa6 PE=1 SV=1;>tr|A8DYV5|A8DYV5_DROME Nuclear	3	6	6	6	5	4	5	4	5	4	3.7	3.7	3.7	243.58	2265	2265;2266;2467	0	36.198	0.87381	1.0073	17.687	7	0	Median	0.82341	1.1618	9.5468	4	0	Median	1.1014	0.81105	7.4696	3	0	Median	3.2	2.6	281120000	152200000	128920000	216400000
A8DYV8;X2J753	A8DYV8;X2J753	2;2	2;2	2;2			>tr|A8DYV8|A8DYV8_DROME Uncharacterized protein, isoform A OS=Drosophila melanogaster GN=CG34179 PE=1 SV=1;>tr|X2J753|X2J753_DROME Uncharacterized protein, isoform C OS=Drosophila melanogaster GN=CG34179 PE=1 SV=1	2	2	2	2	1	2	1	2	1	2	13	13	13	20.577	177	177;183	0	8.6763	1.4886	1.0396	20.331	5	3	Linear	1.0053	1.3078	7.0689	2	2	Median	1.1209	0.88112	9.8272	3	1	Median	8.5	13	113190000	55753000	57442000	44844000
A8DYW1;Q9VMC7	A8DYW1;Q9VMC7	11;11	11;11	11;11		CG9545	>tr|A8DYW1|A8DYW1_DROME Uncharacterized protein, isoform B OS=Drosophila melanogaster GN=CG31638 PE=1 SV=1;>tr|Q9VMC7|Q9VMC7_DROME LP11564p OS=Drosophila melanogaster GN=CG9545 PE=1 SV=3	2	11	11	11	5	6	5	6	5	6	29.8	29.8	29.8	59.383	514	514;704	0	58.61	0.80676	0.84783	21.478	9	0	Median	0.71866	1.0184	25.116	5	0	Median	1.0046	0.8005	11.291	4	0	Median	13.2	16.5	295680000	159730000	135950000	162390000
A8DYW4;A0A0S0WGS4	A8DYW4;A0A0S0WGS4	2;1	2;1	2;1		CG34310-RA	>tr|A8DYW4|A8DYW4_DROME GM12714p OS=Drosophila melanogaster GN=CG34310-RA PE=2 SV=1;>tr|A0A0S0WGS4|A0A0S0WGS4_DROME Uncharacterized protein, isoform E OS=Drosophila melanogaster GN=CG34310 PE=4 SV=1	2	2	2	2	1	2	1	2	1	2	24.3	24.3	24.3	8.5137	74	74;129	0.0015848	2.3273	1.3661	1.0323	55.942	3	0	Median	NaN	NaN	NaN	1	0	Median	2.1439	1.5979	61.792	2	0	Median	13.5	24.3	56114000	22577000	33537000	18973000
A8DYY5	A8DYY5	1	1	1	Putative RNA polymerase II subunit B1 CTD phosphatase RPAP2 homolog	CG34183	>sp|A8DYY5|RPAP2_DROME Putative RNA polymerase II subunit B1 CTD phosphatase RPAP2 homolog OS=Drosophila melanogaster GN=CG34183 PE=2 SV=1	1	1	1	1	1	1	1	1	1	1	6.3	6.3	6.3	16.33	143	143	0.0038827	1.7336	0.93326	0.93126	11.49	2	0	Median	NaN	NaN	NaN	1	0	Median	NaN	NaN	NaN	1	0	Median	6.3	6.3	67845000	35336000	32509000	43621000
O61380;A8DZ29	O61380;A8DZ29	106;106	106;106	105;105		eIF4G	>tr|O61380|O61380_DROME Eukaryotic translation initiation factor 4G, isoform A OS=Drosophila melanogaster GN=eIF4G PE=1 SV=3;>tr|A8DZ29|A8DZ29_DROME Eukaryotic translation initiation factor 4G, isoform B OS=Drosophila melanogaster GN=eIF4G PE=1 SV=1	2	106	106	105	97	97	97	97	96	96	67.5	67.5	67	183.94	1666	1666;1919	0	323.31	1.0388	1.0042	13.143	254	0	Median	0.78825	1.059	10.614	125	0	Median	1.2737	0.96618	13.277	129	0	Median	62.8	65.9	36948000000	18152000000	18796000000	14758000000
A8E6L6;Q9V6X7	A8E6L6;Q9V6X7	22;22	22;22	22;22	GDP-fucose protein O-fucosyltransferase 1	O-fut1	>tr|A8E6L6|A8E6L6_DROME FI01906p OS=Drosophila melanogaster GN=O-fut1 PE=1 SV=1;>sp|Q9V6X7|OFUT1_DROME GDP-fucose protein O-fucosyltransferase 1 OS=Drosophila melanogaster GN=O-fut1 PE=1 SV=1	2	22	22	22	19	19	19	19	19	19	58.2	58.2	58.2	46.834	402	402;402	0	226.7	1.0032	0.95638	14.628	65	0	Median	0.70956	0.97135	9.5217	30	0	Median	1.1915	0.87338	16.931	35	0	Median	53.2	48.5	16565000000	8911300000	7653600000	10623000000
A8E6W0	A8E6W0	4	4	4		CG34039-RA	>tr|A8E6W0|A8E6W0_DROME IP19808p OS=Drosophila melanogaster GN=CG34039-RA PE=2 SV=1	1	4	4	4	3	4	3	4	3	4	21.7	21.7	21.7	22.053	198	198	0	13.189	1.3069	0.98148	14.297	5	0	Median	0.78156	1.0134	6.5029	2	1	Median	1.3249	0.99324	15.724	4	0	Median	17.7	21.7	229020000	112550000	116470000	107480000
A8E702;Q9VMX0	A8E702;Q9VMX0	11;11	11;11	11;11	39S ribosomal protein L28, mitochondrial	mRpL28	>tr|A8E702|A8E702_DROME IP19992p OS=Drosophila melanogaster GN=mRpL28 PE=1 SV=1;>sp|Q9VMX0|RM28_DROME 39S ribosomal protein L28, mitochondrial OS=Drosophila melanogaster GN=mRpL28 PE=2 SV=1	2	11	11	11	6	10	6	10	6	10	38.1	38.1	38.1	34.95	302	302;302	0	36.948	1.0996	1.0341	18.034	15	0	Median	0.82734	1.1155	15.555	6	0	Median	1.3293	1.0105	20.103	9	0	Median	17.5	35.1	1182100000	631410000	550670000	603530000
A8JNC9	A8JNC9	1	1	1			>tr|A8JNC9|A8JNC9_DROME Uncharacterized protein, isoform D OS=Drosophila melanogaster GN=CG34342 PE=4 SV=3	1	1	1	1	1	0	1	0	1	0	1.9	1.9	1.9	65.649	572	572	1	-2	NaN	NaN	NaN	1	1	Median	NaN	NaN	NaN	1	1	Median	NaN	NaN	NaN	0	0	Median	1.9	0	11238000	9552500	1685000	11238000
Q9I7T8;A8JNJ2;Q8IRE7;Q9VZV3;Q7KV83;Q95RR8	Q9I7T8;A8JNJ2;Q8IRE7;Q9VZV3;Q7KV83;Q95RR8	9;9;9;8;8;8	9;9;9;8;8;8	9;9;9;8;8;8	PAB-dependent poly(A)-specific ribonuclease subunit PAN3	CG11486-RB;CG11486-RK;CG11486	>tr|Q9I7T8|Q9I7T8_DROME PAB-dependent poly(A)-specific ribonuclease subunit PAN3 OS=Drosophila melanogaster GN=CG11486-RB PE=1 SV=1;>tr|A8JNJ2|A8JNJ2_DROME PAB-dependent poly(A)-specific ribonuclease subunit PAN3 OS=Drosophila melanogaster GN=PAN3 PE=1 SV=	6	9	9	9	7	5	7	5	7	5	15.6	15.6	15.6	80.235	742	742;749;757;780;788;790	0	20.457	0.98164	0.81805	12.519	4	0	Median	0.78004	0.99995	11.284	3	2	Median	0.98278	0.76084	14.32	3	0	Median	11.9	10	166170000	91690000	74484000	68650000
A8JNJ6;M9PBL6;Q7KV70;Q9VZQ3;Q7KV69	A8JNJ6;M9PBL6;Q7KV70;Q9VZQ3;Q7KV69	432;431;426;420;420	432;431;426;420;420	431;430;425;419;419		kst	>tr|A8JNJ6|A8JNJ6_DROME Karst, isoform E OS=Drosophila melanogaster GN=kst PE=1 SV=2;>tr|M9PBL6|M9PBL6_DROME Karst, isoform G OS=Drosophila melanogaster GN=kst PE=1 SV=1;>tr|Q7KV70|Q7KV70_DROME Karst, isoform C OS=Drosophila melanogaster GN=kst PE=1 SV=1;>	5	432	432	431	382	409	382	409	381	409	74.7	74.7	74.5	497.55	4337	4337;4321;4207;4097;4118	0	323.31	0.96716	0.97902	25.921	1491	0	Median	0.9003	1.2495	17.386	698	0	Median	1.032	0.76279	18.795	793	0	Median	72.6	73.1	148670000000	75909000000	72763000000	50589000000
M9MRV3;D4G7A5;M9PE70;Q9VZN2;E0R7R0;A8JNJ8;Q7YU16	M9MRV3;D4G7A5;M9PE70;Q9VZN2;E0R7R0;A8JNJ8;Q7YU16	1;1;1;1;1;1;1	1;1;1;1;1;1;1	1;1;1;1;1;1;1		CG32264-RB;CG12604;CG32264-RE	>tr|M9MRV3|M9MRV3_DROME Uncharacterized protein, isoform G OS=Drosophila melanogaster GN=CG32264 PE=1 SV=1;>tr|D4G7A5|D4G7A5_DROME MIP17622p OS=Drosophila melanogaster GN=CG32264-RB PE=1 SV=1;>tr|M9PE70|M9PE70_DROME Uncharacterized protein, isoform L OS=Dr	7	1	1	1	1	1	1	1	1	1	2.6	2.6	2.6	51.282	464	464;509;759;790;822;927;998	0.001779	2.2711	0.84386	0.86168	14.685	2	0	Median	NaN	NaN	NaN	1	0	Median	NaN	NaN	NaN	1	0	Median	2.6	2.6	25270000	13436000	11834000	11765000
M9PBM2;M9PE05;A8JNJ9;M9PH77;Q8MSX1-2;Q8MSX1;Q8MSX1-3	M9PBM2;M9PE05;A8JNJ9;M9PH77;Q8MSX1-2;Q8MSX1;Q8MSX1-3	18;18;18;18;18;18;18	18;18;18;18;18;18;18	18;18;18;18;18;18;18	Protein encore	enc	>tr|M9PBM2|M9PBM2_DROME Encore, isoform G OS=Drosophila melanogaster GN=enc PE=1 SV=1;>tr|M9PE05|M9PE05_DROME Encore, isoform H OS=Drosophila melanogaster GN=enc PE=1 SV=1;>tr|A8JNJ9|A8JNJ9_DROME Encore, isoform E OS=Drosophila melanogaster GN=enc PE=1 SV=	7	18	18	18	16	16	16	16	16	16	13	13	13	187.84	1798	1798;1827;1937;1942;1692;1818;1823	0	243.23	0.83762	0.90755	11.684	32	0	Median	0.63072	0.88488	11.709	16	0	Median	1.2515	0.93414	10.507	16	0	Median	11.6	12.5	1914700000	996030000	918630000	862890000
M9PBP3;M9PE52;M9NE16;M9NF07;M9NF10;M9NDH6;Q9VZD7;M9ND42;M9ND44;A8JNK4	M9PBP3;M9PE52;M9NE16;M9NF07;M9NF10;M9NDH6;Q9VZD7;M9ND42;M9ND44;A8JNK4	13;13;13;13;13;13;13;13;13;13	13;13;13;13;13;13;13;13;13;13	13;13;13;13;13;13;13;13;13;13		Cip4	>tr|M9PBP3|M9PBP3_DROME Cdc42-interacting protein 4, isoform J OS=Drosophila melanogaster GN=Cip4 PE=1 SV=1;>tr|M9PE52|M9PE52_DROME Cdc42-interacting protein 4, isoform K OS=Drosophila melanogaster GN=Cip4 PE=1 SV=1;>tr|M9NE16|M9NE16_DROME Cdc42-interactin	10	13	13	13	11	11	11	11	11	11	23.6	23.6	23.6	67.252	602	602;611;612;623;624;628;631;644;646;665	0	106.3	0.7513	0.87327	12.287	20	0	Median	0.69795	0.93475	8.6007	12	0	Median	1.0964	0.8062	8.3054	8	0	Median	22.3	20.3	823530000	466320000	357210000	455440000
M9PEM7;A8JNM3;Q7KU93;Q7KU90;M9PBU6;M9PEF2;Q9VS85	M9PEM7;A8JNM3;Q7KU93;Q7KU90;M9PBU6;M9PEF2;Q9VS85	17;17;17;17;15;15;15	17;17;17;17;15;15;15	17;17;17;17;15;15;15		lqf	>tr|M9PEM7|M9PEM7_DROME Liquid facets, isoform G OS=Drosophila melanogaster GN=lqf PE=1 SV=1;>tr|A8JNM3|A8JNM3_DROME Liquid facets, isoform F OS=Drosophila melanogaster GN=lqf PE=1 SV=1;>tr|Q7KU93|Q7KU93_DROME Liquid facets, isoform C OS=Drosophila melanog	7	17	17	17	16	16	16	16	16	16	35.2	35.2	35.2	67.314	630	630;640;784;824;637;791;831	0	200.34	0.93535	1.0229	14.742	33	0	Median	0.8105	1.0793	6.0885	15	0	Median	1.267	0.91987	15.259	18	0	Median	34.9	35.2	3010300000	1508800000	1501400000	1230500000
M9NFP2;A8JNN3;A8JNN2;A8JNN1;M9PHR5;M9NE45;Q6IDD9;Q6IDD9-2	M9NFP2;A8JNN3;A8JNN2;A8JNN1;M9PHR5;M9NE45;Q6IDD9;Q6IDD9-2	42;42;42;42;42;42;42;33	42;42;42;42;42;42;42;33	42;42;42;42;42;42;42;33	Sterile alpha and TIR motif-containing protein 1	Ect4	>tr|M9NFP2|M9NFP2_DROME Ectoderm-expressed 4, isoform J OS=Drosophila melanogaster GN=Ect4 PE=1 SV=1;>tr|A8JNN3|A8JNN3_DROME Ectoderm-expressed 4, isoform H OS=Drosophila melanogaster GN=Ect4 PE=1 SV=1;>tr|A8JNN2|A8JNN2_DROME Ectoderm-expressed 4, isoform	8	42	42	42	35	36	35	36	35	36	47.2	47.2	47.2	115.81	1059	1059;1386;1562;1637;1704;1730;1360;1052	0	323.31	1.3285	1.111	17.091	81	0	Median	0.7153	0.95689	10.778	35	0	Median	1.6187	1.2478	13.324	46	0	Median	41.4	40.2	4997800000	2343100000	2654700000	1863500000
A8JNN5;Q9VSI2	A8JNN5;Q9VSI2	20;19	20;19	20;19		GAPcenA	>tr|A8JNN5|A8JNN5_DROME GTPase activating protein and centrosome-associated ortholog, isoform B OS=Drosophila melanogaster GN=GAPcenA PE=1 SV=1;>tr|Q9VSI2|Q9VSI2_DROME GTPase activating protein and centrosome-associated ortholog, isoform A OS=Drosophila me	2	20	20	20	17	14	17	14	17	14	19.1	19.1	19.1	133.39	1194	1194;1005	0	71.297	0.85021	1.0027	20.457	32	0	Median	0.74681	1.0485	21.987	20	0	Median	1.2284	0.88489	12.555	12	0	Median	17.3	15.1	865900000	415090000	450810000	354660000
A8JNP1;P48610;A8JNP2;P48610-4;P48610-3;P48610-2	A8JNP1;P48610;A8JNP2;P48610-4;P48610-3;P48610-2	39;39;38;38;38;38	39;39;38;38;38;38	39;39;38;38;38;38	Arginine kinase	Argk	>tr|A8JNP1|A8JNP1_DROME Arginine kinase, isoform G OS=Drosophila melanogaster GN=Argk PE=1 SV=2;>sp|P48610|KARG_DROME Arginine kinase OS=Drosophila melanogaster GN=Argk PE=2 SV=2;>tr|A8JNP2|A8JNP2_DROME Arginine kinase, isoform E OS=Drosophila melanogaster	6	39	39	39	38	34	38	34	38	34	71.3	71.3	71.3	39.866	356	356;356;375;396;432;562	0	323.31	1.0154	1.4373	62.786	92	0	Median	1.2004	1.5986	10.156	52	0	Median	0.59127	0.44867	7.4996	40	0	Median	71.3	66.9	28197000000	14786000000	13411000000	15851000000
Q9V3C7;A8JNP7	Q9V3C7;A8JNP7	4;4	4;4	4;4		I-2	>tr|Q9V3C7|Q9V3C7_DROME Inhibitor-2 OS=Drosophila melanogaster GN=I-2 PE=1 SV=1;>tr|A8JNP7|A8JNP7_DROME Inhibitor-2, isoform B OS=Drosophila melanogaster GN=I-2 PE=1 SV=1	2	4	4	4	3	4	3	4	3	4	31.7	31.7	31.7	22.968	205	205;310	0	84.833	1.1025	1.0853	13.916	10	0	Median	0.80586	1.112	16.637	5	0	Median	1.4283	1.0841	11.033	5	0	Median	25.9	31.7	1019300000	483470000	535790000	491770000
B7Z0G0;A8JNQ0;A8JNQ1;Q9VT70	B7Z0G0;A8JNQ0;A8JNQ1;Q9VT70	4;4;4;4	4;4;4;4	4;4;4;4	Nuclear distribution protein nudE homolog	nudE	>tr|B7Z0G0|B7Z0G0_DROME NudE, isoform D OS=Drosophila melanogaster GN=nudE PE=1 SV=1;>tr|A8JNQ0|A8JNQ0_DROME NudE, isoform B OS=Drosophila melanogaster GN=nudE PE=1 SV=1;>tr|A8JNQ1|A8JNQ1_DROME NudE, isoform C OS=Drosophila melanogaster GN=nudE PE=1 SV=1;>	4	4	4	4	3	2	3	2	3	2	15.5	15.5	15.5	32.823	283	283;328;377;317	0	6.923	0.99677	1.0604	15.019	5	0	Median	0.93339	1.2446	10.433	3	0	Median	1.2458	0.94128	2.3636	2	0	Median	9.9	8.8	173500000	91536000	81962000	137160000
A8JNT7	A8JNT7	2	2	2		Hsc20	>tr|A8JNT7|A8JNT7_DROME Heat shock protein cognate 20 OS=Drosophila melanogaster GN=Hsc20 PE=1 SV=1	1	2	2	2	0	2	0	2	0	2	10	10	10	27.551	240	240	0	7.8378	1.6827	1.3051	4.8105	2	0	Median	NaN	NaN	NaN	0	0	Median	1.6827	1.3051	4.8105	2	0	Median	0	10	84124000	31200000	52924000	0
A8JNU2;X2JGR4;M9PFI8;P00522;M9PI83;M9PCU1;M9MSN4;M9PCX8;M9PCD8;Q9W354;P08630-2;P08630	A8JNU2;X2JGR4;M9PFI8;P00522;M9PI83;M9PCU1	43;42;42;42;41;40;1;1;1;1;1;1	1;1;1;1;1;1;0;0;0;0;0;0	1;1;1;1;1;1;0;0;0;0;0;0	Tyrosine-protein kinase Abl	Abl	>tr|A8JNU2|A8JNU2_DROME Abl tyrosine kinase, isoform B OS=Drosophila melanogaster GN=Abl PE=1 SV=1;>tr|X2JGR4|X2JGR4_DROME Abl tyrosine kinase, isoform J OS=Drosophila melanogaster GN=Abl PE=1 SV=1;>tr|M9PFI8|M9PFI8_DROME Abl tyrosine kinase, isoform I OS=	12	43	1	1	35	40	0	1	0	1	36.1	0.9	0.9	173.62	1638	1638;1620;1666;1620;1522;1504;451;464;565;916;603;786	0	8.656	NaN	NaN	NaN	0	0	Median	NaN	NaN	NaN	0	0	Median	NaN	NaN	NaN	0	0	Median	29.4	32.5	0	0	0	0
A8JNU6;Q0E8J6;E1JHW5;Q95T35	A8JNU6	60;1;1;1	60;1;1;1	2;0;0;0		Nc73EF	>tr|A8JNU6|A8JNU6_DROME Neural conserved at 73EF, isoform I OS=Drosophila melanogaster GN=Nc73EF PE=1 SV=1	4	60	60	2	43	55	43	55	1	1	61.7	61.7	5.4	122.89	1105	1105;1238;1241;1282	0	323.31	1.0335	0.94041	10.032	115	0	Median	0.68889	0.96601	9.9277	55	0	Median	1.2318	0.91216	9.5787	60	0	Median	49	54.8	21854000000	11151000000	10703000000	9956100000
A8JNV4	A8JNV4	3	3	3	Biogenesis of lysosome-related organelles complex 1 subunit 3	blos3	>sp|A8JNV4|BL1S3_DROME Biogenesis of lysosome-related organelles complex 1 subunit 3 OS=Drosophila melanogaster GN=Blos3 PE=1 SV=1	1	3	3	3	3	3	3	3	3	3	32.6	32.6	32.6	16.07	144	144	0	27.475	0.99479	0.9073	14.209	8	0	Median	0.78525	1.1168	9.7732	3	0	Median	1.0977	0.86872	8.4411	5	0	Median	32.6	32.6	245240000	130100000	115130000	147560000
O96533;A8JNV5	O96533;A8JNV5	1;1	1;1	1;1		Rad9	>tr|O96533|O96533_DROME DNA repair protein Rad9 OS=Drosophila melanogaster GN=Rad9 PE=1 SV=1;>tr|A8JNV5|A8JNV5_DROME Rad9, isoform B OS=Drosophila melanogaster GN=Rad9 PE=1 SV=2	2	1	1	1	1	0	1	0	1	0	2.4	2.4	2.4	50.987	456	456;456	0.0051993	1.5084	NaN	NaN	NaN	0	0	Median	NaN	NaN	NaN	0	0	Median	NaN	NaN	NaN	0	0	Median	2.4	0	0	0	0	0
M9PD50;A8JNW4;Q7KTX8	M9PD50;A8JNW4;Q7KTX8	18;18;18	18;18;18	18;18;18	Mediator of RNA polymerase II transcription subunit 13	skd	>tr|M9PD50|M9PD50_DROME Skuld, isoform F OS=Drosophila melanogaster GN=skd PE=1 SV=1;>tr|A8JNW4|A8JNW4_DROME Skuld, isoform E OS=Drosophila melanogaster GN=skd PE=1 SV=1;>sp|Q7KTX8|MED13_DROME Mediator of RNA polymerase II transcription subunit 13 OS=Droso	3	18	18	18	13	8	13	8	13	8	9.9	9.9	9.9	278.2	2601	2601;2768;2618	0	66.389	0.84625	1.0703	25.095	20	0	Median	0.77467	1.0429	28.574	13	0	Median	1.4727	1.0864	17.832	7	0	Median	7.4	4	198380000	95153000	103230000	93851000
M9PGG0;M9PG88;M9PIL3;Q9VNS2;A8JNX0	M9PGG0;M9PG88;M9PIL3;Q9VNS2;A8JNX0	20;20;20;20;20	20;20;20;20;20	20;20;20;20;20		ArfGAP3	>tr|M9PGG0|M9PGG0_DROME ADP-ribosylation factor GTPase activating protein 3, isoform E OS=Drosophila melanogaster GN=ArfGAP3 PE=1 SV=1;>tr|M9PG88|M9PG88_DROME ADP-ribosylation factor GTPase activating protein 3, isoform F OS=Drosophila melanogaster GN=ArfG	5	20	20	20	18	20	18	20	18	20	51.1	51.1	51.1	54.454	513	513;514;549;552;553	0	273.28	1.2648	1.1294	16.161	79	0	Median	0.84595	1.1705	19.055	37	0	Median	1.4506	1.0782	13.271	42	0	Median	46.6	51.1	11943000000	5556800000	6385900000	5747100000
A8JQT5	A8JQT5	8	1	1		Cdep	>tr|A8JQT5|A8JQT5_DROME Chondrocyte-derived ezrin-like domain containing protein ortholog, isoform G OS=Drosophila melanogaster GN=Cdep PE=1 SV=2	1	8	1	1	6	4	1	0	1	0	2.5	0.2	0.2	473.47	4273	4273	1	-2	NaN	NaN	NaN	1	0	Median	NaN	NaN	NaN	1	0	Median	NaN	NaN	NaN	0	0	Median	1.7	1.3	14718000	8959800	5758300	14718000
Q9VH84;A8JQW3	Q9VH84;A8JQW3	6;6	6;6	6;6		Pnn	>tr|Q9VH84|Q9VH84_DROME Pinin, isoform A OS=Drosophila melanogaster GN=Pnn PE=1 SV=1;>tr|A8JQW3|A8JQW3_DROME Pinin, isoform B OS=Drosophila melanogaster GN=Pnn PE=1 SV=1	2	6	6	6	4	5	4	5	4	5	20.8	20.8	20.8	35.907	303	303;307	0	8.967	0.80928	1.0207	35.381	4	0	Median	0.73745	1.0012	42.098	3	0	Median	1.1784	0.83983	42.164	4	3	Median	17.8	19.1	432800000	243260000	189540000	194850000
Q8INJ4;Q9VGF8;A8JQY2	Q8INJ4;Q9VGF8;A8JQY2	7;7;7	7;7;7	7;7;7		CG12213-RB	>tr|Q8INJ4|Q8INJ4_DROME LD21727p OS=Drosophila melanogaster GN=CG12213-RB PE=1 SV=2;>tr|Q9VGF8|Q9VGF8_DROME Uncharacterized protein, isoform E OS=Drosophila melanogaster GN=CG12213 PE=1 SV=3;>tr|A8JQY2|A8JQY2_DROME Uncharacterized protein, isoform C OS=Dro	3	7	7	7	5	4	5	4	5	4	17.1	17.1	17.1	56.076	514	514;525;581	0	44.605	0.93362	0.92966	10.306	8	0	Median	0.77284	0.98142	6.2437	4	0	Median	1.073	0.82034	6.4128	4	0	Median	13	9.5	293660000	157610000	136060000	167310000
A8JQY9;A8JQZ0	A8JQY9;A8JQZ0	6;4	6;4	6;4		CG31342-RB	>tr|A8JQY9|A8JQY9_DROME FI13065p OS=Drosophila melanogaster GN=CG31342-RB PE=2 SV=1;>tr|A8JQZ0|A8JQZ0_DROME Uncharacterized protein, isoform C OS=Drosophila melanogaster GN=CG31342 PE=4 SV=1	2	6	6	6	6	2	6	2	6	2	7.2	7.2	7.2	106.8	994	994;823	0	18.767	0.74273	1.0194	7.134	5	0	Median	0.73494	1.0095	6.4259	4	0	Median	NaN	NaN	NaN	1	0	Median	7.2	3.1	87228000	46820000	40407000	68325000
A8JR05;Q9VFK2	A8JR05	7;1	7;1	7;1		cv-c	>tr|A8JR05|A8JR05_DROME Crossveinless c, isoform C OS=Drosophila melanogaster GN=cv-c PE=1 SV=1	2	7	7	7	3	6	3	6	3	6	4.6	4.6	4.6	255.93	2351	2351;1017	0	19.134	0.82138	0.64012	30.139	5	0	Median	0.81995	1.0258	40.894	3	2	Median	0.80273	0.60313	13.292	4	0	Median	1.7	4.1	51531000	29556000	21975000	20368000
A8JR14-2;A8JR14	A8JR14-2;A8JR14	2;2	2;2	2;2	Aprataxin and PNK-like factor	CG6171	>sp|A8JR14-2|APLF_DROME Isoform A of Aprataxin and PNK-like factor OS=Drosophila melanogaster GN=CG6171;>sp|A8JR14|APLF_DROME Aprataxin and PNK-like factor OS=Drosophila melanogaster GN=CG6171 PE=1 SV=1	2	2	2	2	2	2	2	2	2	2	18.7	18.7	18.7	20.158	187	187;255	0	39.555	1.0849	0.91008	9.8781	5	0	Median	0.64172	0.89378	2.5564	2	0	Median	1.2698	0.93076	13.814	3	0	Median	18.7	18.7	77356000	38360000	38996000	36989000
A8JR46	A8JR46	9	9	9		Ire1	>tr|A8JR46|A8JR46_DROME Inositol-requiring enzyme-1 OS=Drosophila melanogaster GN=Ire1 PE=1 SV=1	1	9	9	9	5	8	5	8	5	8	13.1	13.1	13.1	120.17	1074	1074	0	65.366	0.8935	1.0409	40.134	13	0	Median	0.74205	0.99459	50.341	7	0	Median	1.6485	1.1806	11.909	6	0	Median	6.8	12.1	372390000	174320000	198060000	117390000
A8JR81;E2QD56;E1JIT7;A8JR82;E2QD55	A8JR81;E2QD56;E1JIT7;A8JR82;E2QD55	29;29;29;28;28	29;29;29;28;28	29;29;29;28;28		Efa6	>tr|A8JR81|A8JR81_DROME Exchange factor for Arf 6 ortholog, isoform D OS=Drosophila melanogaster GN=Efa6 PE=1 SV=1;>tr|E2QD56|E2QD56_DROME Exchange factor for Arf 6 ortholog, isoform I OS=Drosophila melanogaster GN=Efa6 PE=1 SV=1;>tr|E1JIT7|E1JIT7_DROME Ex	5	29	29	29	21	21	21	21	21	21	22.4	22.4	22.4	168.17	1521	1521;1554;1601;1387;1402	0	129.43	0.87639	0.9227	14.255	40	0	Median	0.70729	1.0031	12.038	21	0	Median	1.1777	0.87552	16.118	19	0	Median	16.4	18	1471900000	750840000	721040000	654220000
A8JR89;O77237	A8JR89;O77237	1;1	1;1	1;1	Protein pellino	Pli	>tr|A8JR89|A8JR89_DROME Pellino, isoform B OS=Drosophila melanogaster GN=Pli PE=1 SV=1;>sp|O77237|PELI_DROME Protein pellino OS=Drosophila melanogaster GN=Pli PE=1 SV=1	2	1	1	1	0	1	0	1	0	1	3.8	3.8	3.8	46.77	424	424;424	0.00080128	2.7286	NaN	NaN	NaN	1	0	Median	NaN	NaN	NaN	0	0	Median	NaN	NaN	NaN	1	0	Median	0	3.8	36384000	18278000	18106000	0
A8JRE2	A8JRE2	1	1	1		CG34293-RA	>tr|A8JRE2|A8JRE2_DROME MIP14036p OS=Drosophila melanogaster GN=CG34293-RA PE=2 SV=1	1	1	1	1	0	1	0	1	0	1	9.5	9.5	9.5	9.8896	84	84	0.0052003	1.5222	NaN	NaN	NaN	1	0	Median	NaN	NaN	NaN	0	0	Median	NaN	NaN	NaN	1	0	Median	0	9.5	7896600	3382000	4514600	0
A8JRG8	A8JRG8	1	1	1			>tr|A8JRG8|A8JRG8_DROME Uncharacterized protein OS=Drosophila melanogaster GN=CG34317 PE=1 SV=1	1	1	1	1	1	1	1	1	1	1	14.4	14.4	14.4	12.517	111	111	0.00040942	3.4049	0.97304	0.97947	6.6181	2	0	Median	NaN	NaN	NaN	1	0	Median	NaN	NaN	NaN	1	0	Median	14.4	14.4	114570000	62130000	52441000	64342000
X2JE99;A8JUM2;Q9W345;M9PH36;X2JJ56;A8JUM5;M9NGX0	X2JE99;A8JUM2;Q9W345;M9PH36;X2JJ56;A8JUM5;M9NGX0	4;4;4;4;3;2;2	4;4;4;4;3;2;2	4;4;4;4;3;2;2	Palmitoyltransferase		>tr|X2JE99|X2JE99_DROME Uncharacterized protein, isoform G OS=Drosophila melanogaster GN=CG34449 PE=1 SV=1;>tr|A8JUM2|A8JUM2_DROME Uncharacterized protein, isoform B OS=Drosophila melanogaster GN=CG34449 PE=1 SV=1;>tr|Q9W345|Q9W345_DROME Uncharacterized pr	7	4	4	4	1	4	1	4	1	4	4.4	4.4	4.4	96.678	906	906;911;934;1052;852;500;523	0	4.1911	1.1643	0.96078	12.5	4	0	Median	0.98329	1.3864	35.063	2	1	Median	1.1878	0.87534	11.755	3	0	Median	1.4	4.4	58531000	28770000	29760000	14410000
A8JUQ9;Q9NHV9;M9PHJ6;Q9NHV9-2	A8JUQ9;Q9NHV9;M9PHJ6;Q9NHV9-2	28;28;27;22	28;28;27;22	28;28;27;22	Protein vav	Vav	>tr|A8JUQ9|A8JUQ9_DROME Vav ortholog, isoform C OS=Drosophila melanogaster GN=Vav PE=1 SV=1;>sp|Q9NHV9|VAV_DROME Protein vav OS=Drosophila melanogaster GN=Vav PE=1 SV=2;>tr|M9PHJ6|M9PHJ6_DROME Vav ortholog, isoform D OS=Drosophila melanogaster GN=Vav PE=1	4	28	28	28	25	18	25	18	25	18	28.4	28.4	28.4	113.58	1001	1001;793;964;766	0	88.712	0.75619	1.0202	14.127	35	0	Median	0.69479	0.93224	12.064	20	0	Median	1.4805	1.1194	8.4132	15	0	Median	25.9	19.5	1360500000	665970000	694500000	672730000
A8JUS8;Q9W5G0	A8JUS8;Q9W5G0	4;2	4;2	4;2			>tr|A8JUS8|A8JUS8_DROME Uncharacterized protein, isoform B OS=Drosophila melanogaster GN=CG13373 PE=4 SV=1;>tr|Q9W5G0|Q9W5G0_DROME LD08762p OS=Drosophila melanogaster GN=CG13373 PE=2 SV=1	2	4	4	4	3	3	3	3	3	3	22.6	22.6	22.6	20.233	177	177;124	0	17.341	1.0572	1.0251	19.826	5	0	Median	0.87408	1.2306	18.329	4	2	Median	1.4201	1.0251	13.97	3	0	Median	18.6	16.9	203510000	106090000	97418000	149920000
A8JUU1;X2JJP5;X2JEY9;M9PHF1;A8JUU3;X2JEM2	A8JUU1;X2JJP5;X2JEY9;M9PHF1;A8JUU3;X2JEM2	30;30;30;29;25;25	30;30;30;29;25;25	30;30;30;29;25;25		Sec16	>tr|A8JUU1|A8JUU1_DROME Sec16 ortholog, isoform E OS=Drosophila melanogaster GN=Sec16 PE=1 SV=1;>tr|X2JJP5|X2JJP5_DROME Sec16 ortholog, isoform H OS=Drosophila melanogaster GN=Sec16 PE=1 SV=1;>tr|X2JEY9|X2JEY9_DROME Sec16 ortholog, isoform J OS=Drosophila	6	30	30	30	25	26	25	26	25	26	23.7	23.7	23.7	220.18	2021	2021;2137;2242;2250;2221;2326	0	233.18	1.1917	1.0272	12.213	57	0	Median	0.71742	0.98288	13.877	28	0	Median	1.4582	1.0946	7.7452	29	0	Median	18.5	20.7	2858100000	1382800000	1475300000	1213500000
A8JUV0-3;A8JUV0	A8JUV0-3;A8JUV0	24;24	24;24	24;24	Protein strawberry notch	sno	>sp|A8JUV0-3|SBNO_DROME Isoform A of Protein strawberry notch OS=Drosophila melanogaster GN=sno;>sp|A8JUV0|SBNO_DROME Protein strawberry notch OS=Drosophila melanogaster GN=sno PE=1 SV=2	2	24	24	24	15	21	15	21	15	21	22.9	22.9	22.9	170.33	1547	1547;1653	0	120.32	1.1656	1.047	9.7209	24	0	Median	0.75603	1.0511	10.131	11	0	Median	1.4145	1.043	9.3521	13	0	Median	13.3	20.5	1101400000	458640000	642780000	347680000
A8JUV2;M9PEH9;M9PHI3;Q9VYB7-2;Q9VYB7	A8JUV2;M9PEH9;M9PHI3;Q9VYB7-2;Q9VYB7	6;6;6;6;6	6;6;6;6;6	6;6;6;6;6	Protein-tyrosine sulfotransferase	Tango13	>tr|A8JUV2|A8JUV2_DROME Transport and golgi organization 13, isoform C OS=Drosophila melanogaster GN=Tango13 PE=4 SV=1;>tr|M9PEH9|M9PEH9_DROME Transport and golgi organization 13, isoform E OS=Drosophila melanogaster GN=Tango13 PE=4 SV=1;>tr|M9PHI3|M9PHI3_	5	6	6	6	3	5	3	5	3	5	19.4	19.4	19.4	39.862	346	346;499;513;346;499	0	8.6162	1.1698	0.98291	21.796	6	0	Median	0.90889	1.274	10.017	3	2	Median	1.2587	0.92704	21.652	5	0	Median	10.4	16.5	162440000	74747000	87690000	66825000
Q9GU53;E1JJP5;Q9VYA6;A8JUV3	Q9GU53;E1JJP5;Q9VYA6;A8JUV3	2;2;2;2	2;2;2;2	2;2;2;2		NFAT	>tr|Q9GU53|Q9GU53_DROME DNFAT OS=Drosophila melanogaster GN=NFAT PE=2 SV=1;>tr|E1JJP5|E1JJP5_DROME NFAT homolog, isoform C OS=Drosophila melanogaster GN=NFAT PE=4 SV=1;>tr|Q9VYA6|Q9VYA6_DROME NFAT homolog, isoform A OS=Drosophila melanogaster GN=NFAT PE=4	4	2	2	2	1	2	1	2	1	2	3.4	3.4	3.4	127.91	1210	1210;1248;1419;1457	0	12.77	0.85231	0.75963	24.98	5	0	Median	0.81658	1.0993	6.0749	2	0	Median	1.0103	0.74451	9.6658	3	0	Median	1.2	3.4	21160000	11486000	9674200	3563400
A8JUY0;Q9W4D2;Q9W4D2-2	A8JUY0;Q9W4D2;Q9W4D2-2	33;33;20	33;33;20	33;33;20	RNA-binding protein 4F	Rnp4F	>tr|A8JUY0|A8JUY0_DROME RNA-binding protein 4F, isoform D OS=Drosophila melanogaster GN=Rnp4F PE=1 SV=1;>sp|Q9W4D2|RNP4F_DROME RNA-binding protein 4F OS=Drosophila melanogaster GN=Rnp4F PE=1 SV=1;>sp|Q9W4D2-2|RNP4F_DROME Isoform B of RNA-binding protein 4F	3	33	33	33	28	30	28	30	28	30	38	38	38	106.74	941	941;941;639	0	259.56	0.94967	0.86521	15.331	61	0	Median	0.67602	0.94022	14.51	30	0	Median	1.1262	0.80839	12.071	31	0	Median	35.9	34.8	4520000000	2092100000	2427900000	2150200000
A8JUY3	A8JUY3	18	18	18	DNA-directed RNA polymerase		>tr|A8JUY3|A8JUY3_DROME DNA-directed RNA polymerase subunit OS=Drosophila melanogaster GN=CG17209 PE=1 SV=2	1	18	18	18	7	14	7	14	7	14	16.3	16.3	16.3	154.63	1383	1383	0	34.154	1.3818	1.0334	13.088	13	0	Median	0.79169	1.0818	3.996	3	0	Median	1.4045	1.0304	14.664	10	0	Median	5.9	13.1	583350000	267310000	316040000	122190000
A8JV04;Q7YU03;A0A023GPV6	A8JV04;Q7YU03;A0A023GPV6	6;6;5	6;6;5	6;6;5			>tr|A8JV04|A8JV04_DROME CG3632, isoform F OS=Drosophila melanogaster GN=CG3632 PE=1 SV=1;>tr|Q7YU03|Q7YU03_DROME CG3632, isoform E OS=Drosophila melanogaster GN=CG3632 PE=1 SV=1;>tr|A0A023GPV6|A0A023GPV6_DROME CG3632, isoform J OS=Drosophila melanogaster G	3	6	6	6	3	5	3	5	3	5	6.6	6.6	6.6	137.54	1241	1241;1250;1119	0	12.009	1.1529	0.95244	14.47	6	0	Median	0.72176	1.0067	11.429	5	3	Median	1.3041	0.95326	16.822	4	0	Median	3.5	5.5	214990000	112530000	102460000	91982000
A8JV07	A8JV07	5	5	5			>tr|A8JV07|A8JV07_DROME CG9915, isoform B OS=Drosophila melanogaster GN=CG9915 PE=1 SV=1	1	5	5	5	3	5	3	5	3	5	7.3	7.3	7.3	90.575	820	820	0	57.558	0.86208	0.99734	9.3304	5	0	Median	0.75727	0.99734	10.587	3	0	Median	1.2737	0.9344	8.2912	4	2	Median	4.3	7.3	315170000	160050000	155120000	145150000
A8JV18;Q9VXE6	A8JV18;Q9VXE6	48;48	48;48	48;48	Nuclear pore complex protein Nup153	Nup153	>tr|A8JV18|A8JV18_DROME Nucleoporin 153kD, isoform D OS=Drosophila melanogaster GN=Nup153 PE=1 SV=1;>sp|Q9VXE6|NU153_DROME Nuclear pore complex protein Nup153 OS=Drosophila melanogaster GN=Nup153 PE=1 SV=4	2	48	48	48	35	43	35	43	35	43	38.1	38.1	38.1	201.23	1929	1929;1883	0	323.31	1.3572	1.042	15.179	70	0	Median	0.70855	0.97275	17.67	33	0	Median	1.5421	1.1326	8.3205	37	0	Median	28.5	34.5	5095800000	2478100000	2617600000	2669300000
Q9W3F6;A8JV22;X2JEJ0;A8JV24	Q9W3F6;A8JV22;X2JEJ0;A8JV24	28;28;28;18	28;28;28;18	28;28;28;18		CG1440-RC	>tr|Q9W3F6|Q9W3F6_DROME CG1440, isoform A OS=Drosophila melanogaster GN=CG1440 PE=1 SV=2;>tr|A8JV22|A8JV22_DROME AT08049p OS=Drosophila melanogaster GN=CG1440-RC PE=1 SV=1;>tr|X2JEJ0|X2JEJ0_DROME CG1440, isoform D OS=Drosophila melanogaster GN=CG1440 PE=1	4	28	28	28	26	21	26	21	26	21	52.5	52.5	52.5	55.156	488	488;511;551;368	0	207.82	1.0553	1.0039	11.98	52	0	Median	0.74381	0.99878	14.808	26	0	Median	1.3459	1.0123	8.3806	26	0	Median	52.5	48.6	12725000000	6611400000	6113600000	7617700000
A8JV25;Q9VXA5;A8JV19;Q7KUX2;M9PHT3	A8JV25;Q9VXA5;A8JV19;Q7KUX2;M9PHT3	18;18;17;17;14	18;18;17;17;14	18;18;17;17;14		CG4829-RA	>tr|A8JV25|A8JV25_DROME CG4829, isoform D OS=Drosophila melanogaster GN=CG4829 PE=1 SV=1;>tr|Q9VXA5|Q9VXA5_DROME CG4829, isoform A OS=Drosophila melanogaster GN=CG4829-RA PE=1 SV=1;>tr|A8JV19|A8JV19_DROME CG4829, isoform E OS=Drosophila melanogaster GN=CG4	5	18	18	18	17	16	17	16	17	16	38.6	38.6	38.6	74.296	687	687;777;732;822;491	0	162.51	0.78584	0.85046	50.215	68	0	Median	0.72346	1.0179	43.169	38	0	Median	0.85557	0.61315	43.866	30	0	Median	34.5	34.6	6924900000	3910800000	3014100000	3570900000
A8JV29;Q9VX82	A8JV29;Q9VX82	3;3	3;3	3;3	Actin-related protein 2/3 complex subunit 3	Arpc3B	>tr|A8JV29|A8JV29_DROME Actin-related protein 2/3 complex subunit 3 OS=Drosophila melanogaster GN=Arpc3B PE=1 SV=1;>tr|Q9VX82|Q9VX82_DROME Actin-related protein 2/3 complex subunit 3 OS=Drosophila melanogaster GN=Arpc3B PE=1 SV=1	2	3	3	3	1	2	1	2	1	2	33.8	33.8	33.8	18.224	157	157;174	0	6.8163	1.33	1.0233	28.653	3	0	Median	NaN	NaN	NaN	1	0	Median	1.5306	1.1445	15.826	2	0	Median	4.5	29.3	70982000	32471000	38511000	21534000
A8QI34	A8QI34	6	1	1		JYalpha	>tr|A8QI34|A8QI34_DROME Sodium/potassium-transporting ATPase subunit alpha OS=Drosophila melanogaster GN=JYalpha PE=3 SV=2	1	6	1	1	6	4	1	0	1	0	7.9	3.2	3.2	112.4	1009	1009	1	-2	NaN	NaN	NaN	1	0	Median	NaN	NaN	NaN	1	0	Median	NaN	NaN	NaN	0	0	Median	7.9	4.8	78141000	46031000	32109000	78141000
A8WHE0;Q8INJ3	A8WHE0;Q8INJ3	3;3	1;1	1;1		CG12201;GC2	>tr|A8WHE0|A8WHE0_DROME AT11783p OS=Drosophila melanogaster GN=GC2 PE=2 SV=1;>tr|Q8INJ3|Q8INJ3_DROME AT03939p OS=Drosophila melanogaster GN=GC2 PE=2 SV=1	2	3	1	1	2	3	0	1	0	1	10.4	4.2	4.2	26.091	240	240;319	1	-2	NaN	NaN	NaN	1	0	Median	NaN	NaN	NaN	0	0	Median	NaN	NaN	NaN	1	0	Median	6.2	10.4	33338000	13180000	20158000	0
A8Y4V5	A8Y4V5	1	1	1		CG40498-RF	>tr|A8Y4V5|A8Y4V5_DROME FI20903p1 OS=Drosophila melanogaster GN=CG40498-RF PE=2 SV=3	1	1	1	1	1	1	1	1	1	1	2.6	2.6	2.6	29.86	268	268	0.0099493	0.99814	0.98416	1.0093	11.737	2	0	Median	NaN	NaN	NaN	1	0	Median	NaN	NaN	NaN	1	0	Median	2.6	2.6	226870000	116840000	110030000	137650000
A8Y535	A8Y535	2	2	2	Cytochrome b-c1 complex subunit 6	Ucrh	>tr|A8Y535|A8Y535_DROME Cytochrome b-c1 complex subunit 6 OS=Drosophila melanogaster GN=UQCR-11 PE=1 SV=2	1	2	2	2	2	1	2	1	2	1	23.5	23.5	23.5	9.897	85	85	0	6.2546	1.1955	0.9653	4.5569	3	0	Median	0.78952	1.0344	23.085	3	2	Median	1.2205	0.95718	1.1958	2	0	Median	23.5	10.6	600090000	306460000	293620000	294860000
A8Y560;O17445	A8Y560;O17445	14;14	14;14	14;14	Ribosomal protein L15;60S ribosomal protein L15	RpL15	>tr|A8Y560|A8Y560_DROME Ribosomal protein L15 OS=Drosophila melanogaster GN=RpL15 PE=1 SV=2;>sp|O17445|RL15_DROME 60S ribosomal protein L15 OS=Drosophila melanogaster GN=RpL15 PE=1 SV=1	2	14	14	14	14	13	14	13	14	13	52	52	52	24.325	204	204;204	0	49.53	1.1933	1.0064	11.832	162	0	Median	0.70554	0.9996	11.287	75	0	Median	1.4047	1.0104	12.307	87	0	Median	52	48.5	39679000000	20041000000	19639000000	21487000000
Q7PLP4;A8Y582;Q7PLP5	Q7PLP4;A8Y582;Q7PLP5	25;25;25	25;25;25	25;25;25			>tr|Q7PLP4|Q7PLP4_DROME Uncharacterized protein, isoform B OS=Drosophila melanogaster GN=CG41099 PE=1 SV=1;>tr|A8Y582|A8Y582_DROME Uncharacterized protein, isoform D OS=Drosophila melanogaster GN=CG41099 PE=1 SV=1;>tr|Q7PLP5|Q7PLP5_DROME Uncharacterized pr	3	25	25	25	20	18	20	18	20	18	27.1	27.1	27.1	123.1	1111	1111;1122;1124	0	176.31	0.89786	1.0492	12.389	39	0	Median	0.73282	0.99076	13.083	22	0	Median	1.5055	1.0958	9.5109	17	0	Median	21.8	20.3	1840900000	903550000	937370000	878630000
A8Y589	A8Y589	14	14	14		Alg-2	>tr|A8Y589|A8Y589_DROME Apoptosis-linked gene-2 OS=Drosophila melanogaster GN=Alg-2 PE=1 SV=2	1	14	14	14	13	13	13	13	13	13	65.7	65.7	65.7	20.765	178	178	0	191.07	1.2062	0.93262	7.3608	37	0	Median	0.66704	0.93167	6.5668	16	0	Median	1.31	0.9388	8.0537	21	0	Median	65.7	65.7	7615100000	4011400000	3603700000	3915300000
B3DN56;P47980	B3DN56;P47980	2;2	2;2	2;2	Protein TIS11	Tis11	>tr|B3DN56|B3DN56_DROME LD36337p OS=Drosophila melanogaster GN=Tis11 PE=1 SV=1;>sp|P47980|TIS11_DROME Protein TIS11 OS=Drosophila melanogaster GN=Tis11 PE=2 SV=2	2	2	2	2	2	1	2	1	2	1	7.3	7.3	7.3	47.165	436	436;436	0	11.406	0.8598	0.95196	19.135	5	5	Median	0.73686	1.0587	13.11	3	3	Median	1.0972	0.81907	15.116	2	2	Median	7.3	3	130070000	70719000	59349000	109240000
[truncated: 4,893 more rows]
[truncated: 19 more columns]
