# Supplementary material for: Hakai is required for stabilization of core components of the m6A mRNA methylation machinery
Source: Nat Commun. 2021 Jun 18;12:3778. doi: 10.1038/s41467-021-23892-5 (PMC8213727; doi:10.1038/s41467-021-23892-5)
Supplement: Supplementary file 8 — Supplementary Data 5 [file 41467_2021_23892_MOESM8_ESM.xlsx]

## Sheet: Primers
Supplementary Data 5: List of oligonucleotides used in this study
Primers used for cloning	sequence 5` -> 3`	plasmid
Mettl3 gateway F	caccATGGCAGATGCGTGGGAC	pENTR-D-TOPO
Mettl3 gateway R	CTTTTGTATTCCATTGATCG
Mettl3-EcoRV(part) F	atcATGGCAGATGCGTGGGAC	N-terminal GFPMyc
Mettl3-NotI R	aaagcggccgcCTACTTTTGTATTCCATTGATCG
Mettl14 gateway	caccATGAGCGATGTGCTAAAGAGCTCCC	pENTR-D-TOPO
Mettl14 gateway	TCTGGGCCTTCCACGACCAC
Mettl14-EcoRV F	aaagatatcATGAGCGATGTGCTAAAGAGCTCCC	N-terminal GFPMyc
Mettl14-NotI R	aaagcggccgcCTATCTGGGCCTTCCACGACCAC
Fl(2)d long EcoRV F	aaagatatcATGAGTGTCGCTGCAATGACTATGGACG	N-terminal GFPMyc
Fl(2)d NotI R2	aaagcggccgcTTATGAATATTCATTGCTTCGCAT
Fl(2)d long gateway F	caccATGAGTGTCGCTGCAATGACTA	pENTR-D-TOPO
Fl(2)d long gateway R	GGTGGAGTAGTCGACTGCTCCGCT
Vir NotI F-gateway	aaagcggccgccATGGCCGACGTAGACGAC	pENTR-D-TOPO
Vir AscI R-gateway	aaaggcgcgcccTCTCAGGTAGGATGGCCTGGA
Vir EcoRV 1/2 F	atcATGGCCGACGTAGACGAC	N-terminal GFPMyc
Vir NotI R	aaagcggccgcCTATCTCAGGTAGGATGGCCT
Nito EcoRV 1/2 F	atcATGAGTAGTCATCGAGACGGAGCCGGA	N-terminal GFPMyc
Nito NotI R	aaaagcggccgcTCAGGCCGTTCCGCCGCGCA
Nito gateway F	caccATGAGTAGTCATCGAGACGGA	pENTR-D-TOPO
Nito gateway R	GGCCGTTCCGCCGCGCACCA
EGFP EcoRV F	aaagatatcATGGTGAGCAAGGGCGAGGA	N-terminal Myc
EGFP NotI R	aaagcggccgcCTAGTACAGCTCGTCCATGCCGA
Flacc gateway F	caccATGGAGAAGAAGGCCAAGGA	N-terminal GFPMyc
Flacc gateway R	TTTGACATCCAGAAGCCTGCGCT
Hakai EcoRV F	aaagatatcATGGACACCGAGGAAGTGAA	N-terminal Myc
Hakai-short AgeI R	aaaaccggtTTAGGAGCCATAGCTACCACT
Hakai EcoRV F	aaagatatcATGGACACCGAGGAAGTGAA	N-terminal Myc
Hakai-long AgeI R	aaaaccggtCTATCTGTAGTATTGCGACTGCT
Hakai gateway F	caccATGGACACCGAGGAAGTGAA	pENTR-D-TOPO
Hakai-short gateway R	TCTGTAGTATTGCGACTGCTGCCA
Hakai gateway F	caccATGGACACCGAGGAAGTGAA	pENTR-D-TOPO
Hakai-long gateway R	GGAGCCATAGCTACCACTCGCCTT
Primers used for splicing validations	sequence 5` -> 3`
Fl(2)d 5UTR-1 prox-ss qF	tttccaccgaccatgtcac
Fl(2)d 5UTR qR	ggacctgttccagcttgagat
Fl(2)d 5UTR-2 dist-ss qF	AGCAGCAGCAACATGCAG
Hairless 5UTR qF	GTGCCCCAAAACATGAAAAT
Hairless spliced 5UTR qR	ACGTCATTAAGCAGGGCCATT
Hairless 5UTR qR	tccaaaccgcattatatggaca
Primers used for dsRNA synthesis	sequence 5` -> 3`
Mettl3 T7 F	ttaatacgactcactatagggagaCAGCCTGGAGATGGTGAACT
Mettl3 T7 R	ttaatacgactcactatagggagaTCAGGCACTCGACTTTTGTG
Mettl14 T7 F	ttaatacgactcactatagggagaTAATCAGAATGCCGCCACTA
Mettl14 T7 R	ttaatacgactcactatagggagaTGATCAGTTCCCTCAACTTGG
Fl(2)d F T7	ttaatacgactcactatagggagaCGGACTCTAATACCGGCAAA
Fl(2)d R T7	ttaatacgactcactatagggagaGGTGTTGTCACTGGCTGATG
Vir T7 F	ttaatacgactcactatagggagaTATCTTTGAGGCGGTGTTCC
Vir T7 R	ttaatacgactcactatagggagaAACATGACCAGCAGGGATTC
Nito T7 F	ttaatacgactcactatagggagaccccatcagtatgctccaat
Nito T7 R	ttaatacgactcactatagggagacgctgggtgatacgtaggtt
Flacc T7 F	ttaatacgactcactatagggagaAGTACCGTGACCTCGAAACG
Flacc T7 R	ttaatacgactcactatagggagaGCCAGATCCATAAGGCAATC
Hakai T7 F	ttaatacgactcactatagggagaCCTTAAGTGGAACCACAAGGTG
Hakai T7 R	ttaatacgactcactatagggagaGTATTGCGACTGCTGCCAGTTGC
Primers used for qPCR validations of transcript levels	sequence 5` -> 3`
Mettl3 qF	AAGGAACTCGTTGAGGCTGA
Mettl3 qR	CACCTGTGTGGAGACAATGG
Mettl14 qF	AAGCGTCGTTTGCTTTTAGC
Mettl14 qR	GCATTACCCAAAGCCTTTTTC
Fl(2)d qF	CGGTCAATCTCCTGTTCGAG
Fl(2)d qR	GACAGCTCGTTCTGGGTCTC
Vir qF	CTGATGACCATCCAGGGAGT
Vir qR	GATGGCTGTGAGGTCCTTGT
Nito qF	GCCAGTACGGTTCCAGATGT
Nito qR	CCGTCCGTCAAATGAAACTT
Flacc qF	ACGAGACAGAGAGCGAGACC
Flacc qR	TCTTGGTGGTGGTGGTAGTG
Hakai qF	caagaaaatcgacgacagca
Hakai qR	ctcctgcatgaccgaatctt
Rpl15-qF	AGGATGCACTTATGGCAAGC
Rpl15-qR	GCGCAATCCAATACGAGTTC
Primers for in situ hybridization probes	sequence 5` -> 3`
Hakai SP6 R	atttaggtgacactatagaagagGTATTGCGACTGCTGCCAGTTGC
Hakai T7 F	ttaatacgactcactatagggagaCCTTAAGTGGAACCACAAGGTG
Elav SP6 F	atttaggtgacactatagaagagGTGAAGCTGATACGCGACAA
Elav T7 R	ttaatacgactcactatagggagaGGCTTTGTTGGTCTTGAAGC
Primers for gRNAs	sequence 5` -> 3`
Hakai gRNA1 common F	CTTCGGAGGACAGTCCGGGAAGAC
Hakai gRNA1 common R	AAACGTCTTCCCGGACTGTCCTCC
Hakai gRNA2 common F	CTTCGGCCCAGGTGCCCTGATTGG
Hakai gRNA2 common R	AAACCCAATCAGGGCACCTGGGCC
Hakai gRNA3 long F	CTTCGGTGCAGCGAGGCCTTGCCC
Hakai gRNA3 long F	AAACGGGCAAGGCCTCGCTGCACC
Primers for KO screening	sequence 5` -> 3`
Hakai cris seqF1	AACAATGGACACCGAGGAAG
Hakai cris seqF2	TCTGTCCCCATATCCGTTTC
Hakai cris seqR	TTGGCCTAACCCCGTAAAAT
